# Supplementary material for: Learning from health system actor and caregiver experiences in Ghana and Nepal to strengthen growth monitoring and promotion
Source: PLoS One. 2023 Mar 9;18(3):e0282807. doi: 10.1371/journal.pone.0282807 (PMC9997959; doi:10.1371/journal.pone.0282807)
Supplement: S2 File — (XLSX) [file pone.0282807.s002.xlsx]

## Sheet: Ghana - MEASUREMENT
ID	Quotation Content	Codes
1:6	SPRING Project: Supported selected districts to develop/expand the weight chart which they use for educating the mothers in terms of how to interpret weight. Some of those charts are still in facilities and they use them to do education. Also trained health workers in the use of the growth chart and the counseling. Also supported with printing of counseling cards to guide the process.	COUNSELING DEVELOPMENT PARTNER MEASUREMENT TOOLS/JOB AIDS
1:10	Overall, it is very effective but there are areas for improvement. It is effective because on the whole, the HW are able to weigh children and tell if they are gaining adequate weight/growing well or not because of the education that has been provided by the GHS and others. Even by just looking at the chart, they are able to tell you that children are growing well or not so they can take immediat…	ATTITUDES/BELIEFS GOVERNMENT HEALTH WORKER MEASUREMENT
3:1	...the national level...provides oversight responsibility over the regional and district health staff providing GMP services to mothers and caregivers...[including] train[ing] the health staff on correct weighing and plotting of the weights of the children. Because of high attrition rate of staff, there is always the need to from time-to-time train the staff on the measurement and plotting of wei…	CHALLENGES DOCUMENTATION GOVERNMENT MEASUREMENT SUPERVISION TRAINING
3:2	Because we recently introduced the height/length measurement as part of the GMP session, we also train the community health nurses, midwives and other health staff on the correct height/length measurement. But just weighing is not enough and so, we also trained the health staff to counsel the caregivers on the child’s nutrition need. To strengthen this promotion aspect of the GMP, we have now add…	COUNSELING GOVERNMENT HEALTH WORKER MEASUREMENT TOOLS/JOB AIDS TRAINING
4:1	My role is, I do weighing, report writing, family planning, health promotion i.e health education. I do immunization etc.	COUNSELING HEALTH WORKER LINK MEASUREMENT REPORTING
4:2	What i do is, in terms of growth monitoring, when I do the weighing, I always make sure I plot the children’s weight on the growth chat to ensure that the child’s growth is going on well or is stagnant or goes down. So where the child weight is going on well, I always encourage the mother to keep it up and I congratulate the mother. Where the child weight is just stagnant, it doesn’t increase, it…	BREASTFEEDING Counseling: tailoring DOCUMENTATION HEALTH WORKER MEASUREMENT
4:9	So when we then do that, we have to now let them go through the weighing process. After the education, we then asked them to put the babies in their weighing pan. But the weighing scale will be set. Where we will set it to zero to ensure standardization. By then, we always put an empty weighing pant to ensure that who so ever comes, the weighing pant will be taken care of by adjustment, it will t…	EQUIPMENT HEALTH WORKER MEASUREMENT
4:12	We were having this Infantometre, but when they were doing the renovation it got missing, they couldn’t find it. The office gave out a new one which they brought and we have not yet started with that one. It’s just this month that we made the request and they gave us but we have not yet started using it. For the job aids, we have them. Just that if maybe there is a case, sometimes we use those th…	CHALLENGES EQUIPMENT MEASUREMENT TOOLS/JOB AIDS
4:34	Nutrition. The weight.	DOCUMENTATION MEASUREMENT
5:15	When you come, you first report to the weighing area where you will undress the child, wear him the weighing pant and hang him on the scale for the weight to be taken. The weight will then be entered into the child’s weighing book and given to you to take to the registration table.	DOCUMENTATION EQUIPMENT MEASUREMENT
6:14	When you come, you first go to where they weigh the child. You are made to undress the child, wear him/her the weighing pant and then hang her on the scale for the weight to be taken. The weight is then read and recorded into the child’s weighing book for you to take the child to the registration room.	DOCUMENTATION EQUIPMENT MEASUREMENT TOOLS/JOB AIDS
7:12	When you get to the facility, you first go to the weighing area where you will be made to undress your child. You then wear the child the weighing pant and hang him/her on the scale for the weight to be taken. They then record the weight into the child’s weighing book and ask you to go the registration room.	DOCUMENTATION EQUIPMENT MEASUREMENT TOOLS/JOB AIDS
7:27	What I think is that, if they can change the rope they used to hang the weighing scale and use a much stronger one to make our children safer and secured during the weighing	EQUIPMENT MEASUREMENT RECOMMENDATIONS
8:11	When come, you go where they do the weighing of the children. Over there, you undress your child and wear him/her the weighing pant and hang on the him/her on the weighing scale for the weight to be taken. The weight is then recorded into the weighing book of the child. You are then asked to go inside the room.	DOCUMENTATION EQUIPMENT MEASUREMENT TOOLS/JOB AIDS
9:11	-Health worker takes weighing card, weighs child and checks if child has immunization. -When child has immunization, caregiver waits, if not, caregiver is handed weighing card and asked to leave. -No health talks/education.	CHALLENGES HEALTH WORKER LINK MEASUREMENT TOOLS/JOB AIDS
10:2	Weighing, assessing nutritional status, counselling based on outcome of nutritional status.	Counseling: tailoring HEALTH WORKER MEASUREMENT
10:7	Women follow a queue; weighing is done, and then health talk on child growth, nutritional status, immunization or related health events. After weighing, charting, and plotting done, counselling on growth trend and immunization duly given for those due. Mothers given next visit date.	COUNSELING DOCUMENTATION LINK MEASUREMENT
11:2	-Monitors child’s growth from birth to 59 months. -Weighs child and goes through record book to know what child is due for.	DOCUMENTATION HEALTH WORKER MEASUREMENT
11:48	-When caregiver walks in, CHN welcomes mother and asks for child’s weighing card and educates mother on how to weigh (undress child, remove everything including diapers) -Asks caregiver to put child in weighing pant and weigh child. Helps caregiver weigh child. -Looks out for graph in weighing card (structured by sex) and plot graph with the aid of the child’s age.	DOCUMENTATION MEASUREMENT
12:2	2_What is your role or involvement in growth monitoring and promotion (GMP)? (Probe - administrative, supervision, growth measurement, counseling, all, or other?): -Weighs children	HEALTH WORKER MEASUREMENT
12:7	-Welcome caregivers -Weighing is carried out -Plotting and entries into register is done -Weighing cards are checked for those who need immunization -Caregivers are counseled on child’s nutritional status. -GMP carried out two days a week. -GMP sessions scheduled and each mother given a date to come for next session	COUNSELING DOCUMENTATION LINK MEASUREMENT
12:41	-Weighing of children helps know if child is growing. -Length taking also prompts health care workers on child growth.	HEALTH WORKER MEASUREMENT
12:53	-Visiting schools for weighing and immunization of children. -Provision of school health services (Inform schools of visit of health workers for GMP sessions and hence mothers should bring child’s weighing card along when bringing child to school)	HEALTH WORKER LINK MEASUREMENT RECOMMENDATIONS
13:2	-Weighs children and does plotting. -Involved in immunization.	DOCUMENTATION HEALTH WORKER LINK MEASUREMENT
13:7	-There should be a room with the weighing scale. - The weight is measured. -Measure child’s height -Immunization of child with vaccines in vaccine carrier at the right temperature. -Recording of child’s information.	DOCUMENTATION EQUIPMENT LINK MEASUREMENT
13:8	7a_How do you collect child growth measurements? (Probe/observe tools or job aids used - scale, [digitalized] height board, standardized registers or child growth charts, etc.?): -Use weighing scale	EQUIPMENT MEASUREMENT
13:9	-The one who does the weighing does the recording. - Recording is done in the weighing book.	DOCUMENTATION HEALTH WORKER MEASUREMENT TOOLS/JOB AIDS
14:1	Over hear I do family planning, we do carry out home visit and CWC thus Growth monitoring and Promotion. We take the weight of the children, we see whether the child is growing well or growth is static or is reducing so that we are able to rule out whether the child is malnourished or not.	HEALTH WORKER LINK LOCATION MEASUREMENT
14:6	Yes. I will take the weight of the child. When the person comes, you will take the weight first, now we don’t have the hanging scale. So, what we do is/ that we use the bathroom scale. The mother will stand on it, we take the mothers weight after which her weight is zeroed by pressing a button the child is then given to the mother while she is still on the scale. It will then read only the child’…	EQUIPMENT MEASUREMENT
14:7	7a_How do you collect child growth measurements? (Probe/observe tools or job aids used - scale, [digitalized] height board, standardized registers or child growth charts, etc.?): We use the weighing scale and the MUAC tape	EQUIPMENT MEASUREMENT
14:12	For the length, we take it every 3 months. You know, as a normal child, when your weight is taken, at least every month your weight should be increasing. So if the child’s weight is not increasing, it means the child is not growing well. Same way the length too. If a child gains adequate weight, it means the child is getting to obese. Adequate is normal, it’s not excess weight. If a child has not…	Counseling: tailoring MEASUREMENT
14:43	We collect data on the weight, height, the MUAC of the children After weighing the child, we use the MUAC tape to check the upper arm of the child. We also use the board to check the length of the child or height board	DOCUMENTATION MEASUREMENT
14:54	It was Growth Monitoring and Nutrition. It was about weighing, the correct plotting of the chart, how to take the child’s weight, how to take the MUAC of the child and even the length of the child. Three times, 2016 or 2017 and May 2020...	DOCUMENTATION MEASUREMENT TRAINING
15:16	What we do is to take a child weight for a month, and if we see that it’s not good we observe for at least second or third month. If we see that it is not improving but rather retrogressing, we refer the person to the district. We counsel them. What we do is take weight, plot it and interpret it and counsel caregivers appropriately.	COUNSELING DOCUMENTATION FREQUENCY HEALTH WORKER MEASUREMENT REFERRAL
15:21	If mother comes, we welcome you and also find out about the health of the child. We undress the child and wear her the weighing pant and we ask the mother to hang the child for us to weigh the child, we ask the mother to also look on the weighing scale as we weigh the child. From there, we plot the weight and compare it against the previous month to see whether there is an improvement or not. If …	COUNSELING DOCUMENTATION EQUIPMENT MEASUREMENT
15:22	 We use the weighing scale to measure the weight,  We also use the MUAC tape to measure the MUAC,  We also use the height board to measure the height of the children.	EQUIPMENT MEASUREMENT
15:27	 We have figures there which is a range. Sometimes you may weigh the child and see that it is not good, but when you plot on the graph, it is then you will know exactly whether the weight good or bad  If the child gains adequate weight, we congratulate the mother and encourage her to continue with her good practices.  We also counsel the mother if the child has not gained adequate weight.	COUNSELING DOCUMENTATION MEASUREMENT
15:45	 The weighing scale is used for weight taking  MUAC Tape is used for MUAC taking  The growth chart in the child record book is used to plot the weight of the child for interpretation	DOCUMENTATION EQUIPMENT MEASUREMENT TOOLS/JOB AIDS
15:55	13_What is good about, or working well, in measuring or recording child growth?: The weight is being measured well as staff have the requisite skills in measuring it right	MEASUREMENT
16:7	-Nurse of community health nurse welcomes mother into facility and offers a seat. -General education or counseling is given when numbers of mothers have gone up. -New comers are registered. -After each registration, that mother goes to weigh child and the nurse plots on the graph. -Those already registered go ahead and weigh child and plotting is done.	COUNSELING DOCUMENTATION HEALTH WORKER MEASUREMENT
16:8	-Community health nurses collect the measurements. -Enrolled nurses have been oriented on weighing and plotting and also partake in the session. -One person weighs and the other records and plots. -These technical people take height measurements as wll.	DOCUMENTATION HEALTH WORKER MEASUREMENT
18:2	Usually when caregivers arrive, they are welcomed and if they are many, they first of all will be given some education on how to take good care of the children. Then they come in turns to now weigh their children. The caregiver undresses the child and wear her the weighing pant, then now hang the child on the scale for the weight to be taken. The weight is then recorded and she is asked to go to …	COUNSELING DOCUMENTATION EQUIPMENT LINK MEASUREMENT
19:21	- HWs organize the set-up by arranging registers, tally sheets and hanging their scale - When caregivers gather they are given health education by HWs after which the children are weighed one after the other by the HWs - Ages of children are checked and those who are due for immunization or vitamin A are given. Those not due for any are asked to go	EQUIPMENT HEALTH WORKER LINK MEASUREMENT
19:23	Community level is the outreach sites - HWs informs volunteers of their day of visit to remind the caregivers. The caregivers already know the schedule - HW set up under regular shade where services is provide when they arrive – shade is usually under tree, shade of church or mosque or any other place provided by community - Mother gather and seat on benches usually provided by the community - HW…	COUNSELING HEALTH WORKER LINK LOCATION MEASUREMENT
19:42	HW have good knowledge and capacity to weigh - Health education always provided	COUNSELING HEALTH WORKER MEASUREMENT
20:15	You first repot at the weighing point where you will undress your child for his/her weight to be taken. The weight is then written the child’s weighing book for you to take it to the registration table. At the registration table, they enter their records into the register and check to see if you have immunization to take they refer you to the immunization table.	DOCUMENTATION LINK MEASUREMENT
20:22	If they can also be checking the length/height measurements of the children, it would have helped us and the children If they can also be screening the children for skin diseases and other disease conditions during GMP that would have also helped us a lot.	MEASUREMENT RECOMMENDATIONS
21:15	HWs provide education on how to feed children - Babies are weighed – before putting them on the scale pants are removed and weighting pants put on - Child weighed and weight written in the book - HWs check is child is due for immunization it is given else you are given your book to go home	COUNSELING DOCUMENTATION EQUIPMENT LINK MEASUREMENT
22:16	When you come, you first report to the weighing area where you are made to undress the child, wear him the weighing pant and hang him on the scale for this weight to be taken. The weight is then recorded into the child’s weighing book and given to you to take to the registration area.	DOCUMENTATION EQUIPMENT MEASUREMENT
23:9	I bring my child to weighing because of her health for instance if bring her to weighing and she is not growing well I will be advised on how to take care of her	ATTITUDES/BELIEFS MEASUREMENT
23:15	If I come for weighing the nurses will welcome me, give me a sit, assist me to remove my child’s cloth then weigh my child after that I will be directed to go register the child and get the weighing details recorded, then I will go and heck the completeness of my child’s immunization if I have none and my child is growing well they ask me to go home	DOCUMENTATION HEALTH WORKER LINK MEASUREMENT
24:15	When we arrive, the nurse gives us sits and collect our books then they will mention our names according to the time we arrive, then weigh our children, if the child has to take immunization they will administer. If my child is growing well or not they will tell me.	COUNSELING HEALTH WORKER LINK MEASUREMENT TOOLS/JOB AIDS
25:15	When I come they take my child health record book and I will undress my child and hang her on the scale The nurses will then record it and ask me to take her off the scale if I have any immunization they do it and ask me to go Its only when he is sick that I see the doctor/nurse	EQUIPMENT HEALTH WORKER LINK MEASUREMENT TOOLS/JOB AIDS
26:15	I undress my child and wear her the weighing pant after which I hang the child in the scale and the nurse will write it and give me the book to go to the table for the other nurse to record in the register and tell if my child has to take any immunization or not. If my child has to then we wait to take the immunization if not we just go home after the weighing.	DOCUMENTATION EQUIPMENT HEALTH WORKER LINK MEASUREMENT TOOLS/JOB AIDS
27:15	Whenever we come here we greet the nurses and start the weighing. Usually after greeting you undress you child and wear her the weighing pant and hang her. After which you go for immunization if your child is due for immunization if not you just go home	EQUIPMENT HEALTH WORKER LINK MEASUREMENT
27:17	19_What happened this time? Was it different from last time? How?: I just weighed my child. No difference from the last time	MEASUREMENT
28:16	Community outreach to get community involvement The use of the combined MCHRB which was adopted from Measuring both weight and height of children during GMP is another innovation	LOCATION MEASUREMENT TOOLS/JOB AIDS
29:2	In terms of GMP, I do the weighing of the children. Sometimes the community health volunteers help with the weighing but if I suspect something wrong with the weight of any child I reweigh the child myself.  I plot the weight of the children on the growth chart and interpret the chart to see whether the child is growing well or not  I also counsel caregivers whose children are not growing well …	Counseling: tailoring HEALTH WORKER LINK MEASUREMENT REPORTING
29:8	In a typical GMP session, when the caregiver comes, you welcome her and give her a place to sit.  You then talk to her about the importance of the services she has come to receive  The caregiver is then asked to undress the child and take him/her for weighing  The child is weighed by supporting the mother to wear the child the weighing pant and gently hand him/her on the weighing scale.	EQUIPMENT MEASUREMENT
29:12	We take the children’s weights using the salter scale and a digital pan scale for those less than three months.  For the height, I don’t measure that because I’m alone and usually overwhelmed. The mothers are many, over 100s and usually they don’t like to come stay for long at the facility. I am not even sure if we have the infantometer for measuring the height or not, even though the other time…	CHALLENGES EQUIPMENT MEASUREMENT
29:49	What is working well with measuring and recording child growth is the fact that as staff, we are able to correctly measure the weight.  Another good thing is that we do record the weight always after the weighing into the MCHRB and GMP register.	DOCUMENTATION MEASUREMENT TOOLS/JOB AIDS
29:50	The challenge I face in proper monitoring of children’s growth is my inability to weigh the children all by myself but have to rely on the community health volunteer sometimes to help with the weighing because of the workload on me. This is because, I have realized that the community health volunteers sometimes do not properly adjust the scale to zero before taking the weight of the children whic…	CHALLENGES HEALTH WORKER MEASUREMENT
30:2	I help in weighing children during child welfare clinics I help in immunizing children during child welfare clinics I also help in counseling mother on the feeding of their children I also conduct home visits on special clients to support them in their homes I give general health education to mothers	COMPLEMENTARY FEEDING COUNSELING HEALTH WORKER LINK MEASUREMENT
30:7	In a typical GMP, Mothers first report to the weighing area where they undress their children for them to be weighed. In weighing the children, they are worn the weighing pant after they have been undressed and hanged on the salter scale for their weights to be taken.	EQUIPMENT MEASUREMENT
30:10	Data on child growth measurements are collected using the salter weighing scale to measure weights, height boards to measure height/length which are then plotted on the growth charts and recorded into the MCHRB and the GMP register.	DOCUMENTATION EQUIPMENT MEASUREMENT TOOLS/JOB AIDS
30:46	Staff are able to take accurate weight measurement Weights are always recorded in MCHRB and GMP register	DOCUMENTATION HEALTH WORKER MEASUREMENT TOOLS/JOB AIDS
31:2	I weigh the children, ⮚ I always make sure I plot the children’s weight on the growth chart to see whether the child’s growth is going on well or is stagnant or goes down. ⮚ So where the child weight is going on well, I always encourage the mother to keep it up and I congratulate the mother. Where the child weight is just stagnant, it doesn’t increase, it doesn’t also fall, that means there is a …	BREASTFEEDING Counseling: tailoring DOCUMENTATION HEALTH WORKER MEASUREMENT
31:10	After the education, we then asked them to put the babies in their weighing pan. But the weighing scale will be set. Where we will set it to zero to ensure standardization. By then, we always put an empty weighing pant to ensure that who so ever comes, the weighing pant will be taken care of by adjustment the scale to zero with the pant on it. So when that happens, then we will always let them un…	MEASUREMENT
32:2	I do measurement of weight, length/height, MUAC , chart and plot weight, counselling and report writing	COUNSELING DOCUMENTATION HEALTH WORKER MEASUREMENT
32:7	The growth promotion starts with general education based on a specific topic follow by weighing and measurement of length/height, charting and plotting, registration both old and new and counselling if need be	COUNSELING DOCUMENTATION MEASUREMENT
32:8	When the mother comes to clinic I explain the procedures to her and support the mother to put the weighing pant on then hang the child on the weighing scale and wait until the scale becomes stable then I read the weight. If it is time to take the height and the length measurement I make the child lie on the measuring tape making sure that the head and the feet are firm on the respective boards th…	COUNSELING DOCUMENTATION EQUIPMENT MEASUREMENT
32:40	Yes. There has been regular supervisions. They usually come in a team the nutrition officers supervises the measurements to make sure that weight, length/height and MUAC are measured correctly. Also charting and plotting are also supervised by the nutrition officer. The disease control officer supervises the immunization sessions. It is done monthly and so we had one in November.	DOCUMENTATION HEALTH WORKER LINK MEASUREMENT SUPERVISION
32:42	13_What is good about, or working well, in measuring or recording child growth?: Measuring weight and using the monitoring charts	MEASUREMENT TOOLS/JOB AIDS
33:1	I conduct growth monitoring, family planning services, health education, home visit and ANC	COUNSELING HEALTH WORKER MEASUREMENT
33:2	Weighing, registration immunization and health education	COUNSELING HEALTH WORKER LINK MEASUREMENT
33:7	When the mothers come we get them sits and exchange greetings then we mount our scales and get the vaccines ready Then the mother is asked to undress the child and wear the child the weighing pant and then hang the child to weighing scale . The weight is read when the child is stable, then the mother is asked to remove the weighing pant.	EQUIPMENT LINK MEASUREMENT
33:8	The mother undresses the child, wear her weighing pant then hang the child to weighing scale. The weight is read if the scale is stable.	EQUIPMENT MEASUREMENT
34:1	weighing, home visit and health talks	COUNSELING HEALTH WORKER LOCATION MEASUREMENT
34:2	counselling and measure weight	COUNSELING HEALTH WORKER MEASUREMENT
34:6	If a mother arrives we give the mother a sit, then ask the mother to undress the child and put the child into a weighing pant, we hang the child to the scale, wait till the scale become stable then I read the weight. The weight is recorded, plot and charted. If the child is not growing well we ask the mother if the child sick or is not feeding well, then counsel the mother .	Counseling: tailoring DOCUMENTATION EQUIPMENT MEASUREMENT
34:28	We measure and record the weight of children by using a hanging scale	DOCUMENTATION EQUIPMENT MEASUREMENT
36:2	We also provide training for staff on how to properly use the logistics provided. We train them on how to use the weighing scales, height boards to take the weight and height of children correctly. We also train health staff to be able to plot the weights of the children correctly on the growth chart and to be able to interpret it to make meaning from the chart.	DOCUMENTATION GOVERNMENT MEASUREMENT TRAINING
36:38	Usually, the mothers report to a waiting area where they sit in a queue as they wait for the session to begin, When the mothers gather before the session starts, they are given health education on any general health issue. When the session begins, the caregivers move to the weighing point one-by-one following the queue for their children to be weighed During the weighing, the children are undress…	COUNSELING DOCUMENTATION MEASUREMENT
36:41	Usually, the mothers report to a waiting area where they sit in a queue as they wait for the session to begin, When the mothers gather before the session starts, they are given health education on any general health issue. When the session begins, the caregivers move to the weighing point one-by-one following the queue for their children to be weighed During the weighing, the children are undress…	COUNSELING DOCUMENTATION MEASUREMENT
37:14	Immediately a mother arrives, the health staff establish rapport with her. They then educate them on something like exclusive breastfeeding and complementary feeding. They then do physical examination of the children They then weigh the child naked to get the true weight of the child.	BREASTFEEDING COMPLEMENTARY FEEDING MEASUREMENT
37:18	Immediately a mother arrives, the health staff establish rapport with her. They then educate them on something like exclusive breastfeeding and complementary feeding. They then do physical examination of the children They then weigh the child naked to get the true weight of the child.	BREASTFEEDING COMPLEMENTARY FEEDING COUNSELING MEASUREMENT
38:1	GMP is a purely public health activity, the community health nurses are those who conduct all the GMP activities like weighing of the children, giving health education to the mothers and all other activities that happens there and report to us.	COUNSELING HEALTH WORKER MEASUREMENT
38:30	After weighing the children, the weight is recorded reported on monthly basis. The report so submitted are analyzed from time to time to check performance, successes and challenges for improvement.	DOCUMENTATION MEASUREMENT
38:47	The mother normally starts from where they do they weighing of the children. She gets there, undress her child, wear him/her the weighing pant and hang on the scale for the health staff to read the weight. After reading the weight of the child, the staff then enters it into the MCHRB of the child and ask the mother to go to the registration point.	DOCUMENTATION EQUIPMENT HEALTH WORKER MEASUREMENT
38:51	During the weight measurement, the health staff ensures that the mother completely undresses the child before wearing him/her the weighing pant. The staff also sets the scale to zero before the child is hanged on the scale for the weight to be taken.	EQUIPMENT MEASUREMENT
38:54	The mother normally starts from where they do they weighing of the children. She gets there, undress her child, wear him/her the weighing pant and hang on the scale for the health staff to read the weight. After reading the weight of the child, the staff then enters it into the MCHRB of the child and ask the mother to go to the registration point.	DOCUMENTATION EQUIPMENT HEALTH WORKER MEASUREMENT
38:58	The community health nurses are responsible for the weighing, registration and immunization while the nutrition officer is responsible for plotting and interpreting the weight with the counseling being done by the health promotion officer or any other staff.	COUNSELING DOCUMENTATION HEALTH WORKER LINK MEASUREMENT
38:67	Yes, growth measurement is used to determine counsel. The interpretation of the growth chart is done using the z-scores, if the weight below the -2 z-score, it means the child is underweight and based on that the caregiver of the child is counseled. Sometimes too, they compare the current weight to previous one to see if the weight has increased or decreased. If the weight increased, they congrat…	COUNSELING MEASUREMENT TOOLS/JOB AIDS
39:16	-Place is already arranged at arrival. -Child is weighed and immunized (if child is due for immunization) -Caregiver leaves weighing centre.	LINK MEASUREMENT
40:21	Weight measurement is conducted regularly Attendance is good	FREQUENCY MEASUREMENT
40:22	● Analysis of weight information and using it for action is limited ● Plotting and making sense of weight still remain a challenge for the health workers. ● Limited counselling skills of health workers – not sure if it’s a capacity or attitude problem.	ATTITUDES/BELIEFS CHALLENGES COUNSELING DOCUMENTATION HEALTH WORKER MEASUREMENT
40:33	MCHRB – covers weight and height/length measurements, growth chart, counseling and the type of counseling.	COUNSELING GUIDING DOCUMENTS MEASUREMENT
41:1	Senior community health nurse, undertaking responsibilities like outreaches, family planning, ANC services, growth monitoring services, handling vaccines, nutrition counselling.	COUNSELING HEALTH WORKER MEASUREMENT
41:2	Weight checking/growth measurement, counselling of mothers .	COUNSELING HEALTH WORKER MEASUREMENT
41:9	Yes; After weighing, weight is plotted and compared to previous weight. A decline forms basis for probing and counselling.	Counseling: tailoring DOCUMENTATION MEASUREMENT
42:2	-Make inputs into registration of children -Technical assistance eg plotting and charting, interpretation etc we also developed tally cards for HW so that who do not have access to NMCHRB could use it to tally the measurement eg weight according to the child’s age and sex	DOCUMENTATION GOVERNMENT HEALTH WORKER MEASUREMENT TOOLS/JOB AIDS
42:7	-WFP assisted in in cooperating length/height measurement in to GMP activities to assist in assessing stunting	DEVELOPMENT PARTNER MEASUREMENT
42:22	Laisse with schools to organize special day where HW go to the schools to render special services. eg during child health promotion week we go to the school complete immunizations, weigh children who missed weighing	HEALTH WORKER LINK MEASUREMENT RECOMMENDATIONS
42:26	-Inadequate scales or tally cards -Some staff also have limited knowledge in GMP particularly taking accurate measurements, charting and plotting	CHALLENGES DOCUMENTATION EQUIPMENT HEALTH WORKER MEASUREMENT TRAINING
42:28	Yes. The child weight is taking, plotted and charted and if there is growth faltering counselling is done	Counseling: tailoring DOCUMENTATION MEASUREMENT
42:43	If a mother arrives, she is welcome, they are given sits to sit, education or talk is given on given topic, if there are three staff, one is stationed at the weighing point, the mother is made to remove the dress of the child, The scale is zeroed (standardized) eg by using an object with a known weight, the child is put in a weighing pant and hang to the weighing scale, reading is taking when the…	COUNSELING DOCUMENTATION EQUIPMENT HEALTH WORKER MEASUREMENT
42:44	MUAC is also taking at three months intervals. After plotting If the child weight is normal the mother is encouraged to continue taking good care of the child and if there is faltering the mother is counsel.	Counseling: tailoring FREQUENCY MEASUREMENT
43:15	When you come you first go to the weighing point for the child to be weighed. You will be made to undress the child before the weight is taken. After weighing the child, the weight is entered into the child’s weighing book and taken to the registration point and put in a queue.	DOCUMENTATION MEASUREMENT TOOLS/JOB AIDS
44:13	When I enter the nurses welcome me and ask me to join the queue but usually I come early because I don’t want to queue So when I get here I always change my child into his weighing pant and go to hang him on the scale and the nurses would read the weight and ask me to take the child for the length and take that as well. Next they would take the MUAC of the child. They have taken the MUAC about th…	EQUIPMENT HEALTH WORKER MEASUREMENT
45:13	- Availability of equipment – weighing scale; MCHRB - Existing equipment not functioning well eg scales - Staff capacity to measure and plot weight adequately and to provide appropriate intervention based on that.	CHALLENGES EQUIPMENT FUNDING HEALTH WORKER MEASUREMENT TOOLS/JOB AIDS TRAINING
46:1	-Participates in family planning and post-natal care -Participates in growth monitoring and promotion.	COUNSELING HEALTH WORKER MEASUREMENT
46:2	-Weighing of children -Immunizes children -Counsels caregivers -Entries of children’s information	COUNSELING DOCUMENTATION HEALTH WORKER LINK MEASUREMENT
46:6	-Caregiver is welcomed into facility. -Caregiver takes her seat. -Activities begin, that is, registration, weighing, plotting, tallying (in register, tallied weight by age) immunizing and counselling. -When session is crowded enough, health talks are given to caregivers. Health talks are given on Mondays, Wednesdays and Fridays. -Height/Length is taken every three months.	COUNSELING DOCUMENTATION FREQUENCY LINK MEASUREMENT
46:7	-Weighing scale: hanging and digital (for babies 0-6 weeks) -Infantometer and height board.	EQUIPMENT MEASUREMENT
46:8	The health worker who weighs records the child’s weight and health worker who measures the height records the height.	DOCUMENTATION HEALTH WORKER MEASUREMENT
46:9	-Yes, growth trends are observed and recorded. -Weighing scale is hanged for children above 6 weeks to 18 months. Children after 18 months can stand on the floor scale. -Digital scale is placed on the table before use. Doubles as an infantometer for children below 6 weeks - Infantometer is placed on a bench before use. Used for children 6 weeks and above. -look at the weight gain over three month…	Counseling: tailoring DOCUMENTATION EQUIPMENT MEASUREMENT
46:40	-Measuring a child’s growth shows the child’s nutritional status in order to tailor counseling given. -Recording the child’s growth aids to know the number of children who are doing well.	Counseling: tailoring DOCUMENTATION MEASUREMENT
46:41	Counseling is usually based on child’s growth and weight measurement	Counseling: tailoring MEASUREMENT
47:1	weighing, immunization, counselling	COUNSELING HEALTH WORKER LINK MEASUREMENT
47:2	Weighing, Plotting and charting and counselling	COUNSELING DOCUMENTATION HEALTH WORKER MEASUREMENT
47:4	Mothers get to know the weight of their children	IMPORTANCE MEASUREMENT
47:6	You make the mother to undress the child, wear the child the weighing pant, make sure the scale pointer is at zero and at your eye level. You take the reading when the child is stable. Record the weight and plot. Length, the child is made to lie down, the mother will hold the head and I push the foot board on the feet. If it is firm I will ask the mother to take the baby, then the reading is taki…	DOCUMENTATION EQUIPMENT HEALTH WORKER MEASUREMENT
47:7	By weighing the child and taking the length using length board. Salter scale, MCHRB etc	EQUIPMENT MEASUREMENT TOOLS/JOB AIDS
47:25	10_Have you received training specific to GMP or component of GMP?: Yes, CMAM, IYCF and GMP	COUNSELING DOCUMENTATION LINK MEASUREMENT TRAINING
47:47	Are you required to collect other information during GMP sessions, as well? (Probe - child development status, immunization information, etc.) Yes. Immunization data and MUAC	LINK MEASUREMENT
47:52	Weighing, plotting, counselling and length taking	DOCUMENTATION MEASUREMENT TRAINING
48:5	Partners conduct their own monitoring of GMP and sometimes report to the Reproductive and Child Health department when they feedback on why interventions are not been implemented as ought to. Partners provide logistics such as weighing scales and instruments to measure height and length. In 2018, JICA developed the combined maternal and child health book which is currently been used.	DEVELOPMENT PARTNER EQUIPMENT GOVERNMENT MEASUREMENT REPORTING SUPERVISION TOOLS/JOB AIDS
48:12	Three key weaknesses are the failure of caregivers to attend the session on schedule, lack of requisite equipment particularly weighing scales and the reliance on group education instead of individual education and counseling.	ATTITUDES/BELIEFS CHALLENGES COUNSELING EQUIPMENT FUNDING MEASUREMENT
48:25	It is like a flow chart sought. In the health facility, there is a sitting place for the mothers, a site where the nurses put the scale and a table for recording, giving vaccinations and counseling. Weighing is the first thing; if the child is due for vaccination, that follows. Counselling is the last activity before the caregiver-child pairs are dismissed. Once there was a peri-urban facility wh…	COUNSELING EQUIPMENT LINK MEASUREMENT
48:27	Regarding the assigning of duty, community health nurses normally do the weighing, as well as national service personnel (when available). Interpreting the plotted growth trends and adequacy of weight in comparison to the previous month and making a decision on whom to counsel, the specific age-appropriate and caregiver-child tailored counseling information to share that will not demoralize the c…	Counseling: tailoring DOCUMENTATION HEALTH WORKER LINK MEASUREMENT REFERRAL
48:36	The weight measurement obtained from the scale together with the growth monitoring chart informs on whether child is gaining weight. After joining the dots on the growth curve, the direction of the lines (climbing, stable) alerts the health worker that the child’s growth is not adequate. The weight of the child, the growth trend, and the interpretation thereof leads the counseling rendered to the…	Counseling: tailoring DOCUMENTATION EQUIPMENT MEASUREMENT
48:49	Taking the length/height measurement quarterly – which previously was not done - is also assisting with properly assessing the child’s growth.	FREQUENCY MEASUREMENT
49:4	• How health staff go about with the weighing of the children is also observed to see if they are able to zero and standardized the weighing scales before weighing the children. Issues identified are corrected • How height/length measurement is taken is also observed and issues identified are corrected.	EQUIPMENT MEASUREMENT
49:11	 At the facility, a mother or caregiver is received and welcomed and given place to sit and relax.  The child health record book is then taken to check if the child is really due for weighing. At this point the child is also undressed in readiness to be weighed  The child is then taken to the weighing point where s/he is weighed and recorded in the child health record book	DOCUMENTATION MEASUREMENT TOOLS/JOB AIDS
49:16	 Weighing scales such as the salter and digitized bathroom scales are used to weigh the children for their weights  Infantometers/height boards are also used measure the length and heights of the children	EQUIPMENT MEASUREMENT
49:18	 Yes growth trends are observed and recorded into the GMP register  Growth trends are observed in two ways. The first trend is whether the child’s weight for that day is normal, underweight, severe underweight, overweight or obesity. The second trend is whether the child has gained weight, lost weight or has a static weight.  The growth chart in the child health record book is used to determin…	Counseling: tailoring DOCUMENTATION MEASUREMENT TOOLS/JOB AIDS
49:19	 The weight of the child is plotted on the growth chart and if it falls the -2 and +2 Z-scores, it means the weight of the child is normal, if it falls below the -2 Z-score, it means the child is underweight and below the -3 Z-score means the child means the child is severely underweight. Also if the weight falls above the +2 Z-score, it means the child is overweight and above the +3 Z-score mea…	DOCUMENTATION MEASUREMENT
49:21	Expected to capture • the date of birth of the child • the birth weight of the child • the sex of the child • the age of the child • birth length of the child • name of the child’s parents • the vitamin A status of the • the immunization status of the child • any health condition the child might present at the GMP • the child health record book of the child and/or in the GMP register.	DOCUMENTATION LINK MEASUREMENT TOOLS/JOB AIDS
49:23	 The current weight of the child is compared to the previous weight and if the current weight is higher, it means the child has gained weight, if the current weight is lower, it means the child has lost weight and if the current weight is the same as the previous weight, it means the child has not lost or gained weight.  Also the current height of the child is compared to the previous height an…	Counseling: tailoring DOCUMENTATION MEASUREMENT
49:43	 Measuring and recording of growth is going on well because staff are able to measure and record the weight of the children correctly without any challenge.	DOCUMENTATION MEASUREMENT
49:50	The challenge faced in the promotion element of GMP is the inadequate supply of logistics like the weighing scale. Most facilities do not have enough weighing scales because many have spoilt and cannot be used.	CHALLENGES EQUIPMENT FUNDING MEASUREMENT TOOLS/JOB AIDS
49:58	 Just this October, the district health directorate embarked on supervision to the facilities on aspects of GMP  Coverage for vitamin A supplementation were and vitamin A stock levels were checked  How caregivers were counselled according to their needs were also observed  How children are weighed was observed  How weight and other parameters were recorded was also observed  How weight was …	COUNSELING Counseling: tailoring DOCUMENTATION GOVERNMENT LINK MEASUREMENT SUPERVISION
49:73	 The data related to GMP that are collected are child’s name, age, sex, weight, height/length, , date of birth, birth weight, vitamin A supplementation, immunization, and classification of child’s weight and height	DOCUMENTATION LINK MEASUREMENT REPORTING
50:18	When client comes, you welcome the client introduce yourself and ask the her to introduce herself. Measure the child’s weight, plot the weight and length/height of the child base on the age and sex, where the plot falls you counsel accordingly. If the child is doing well, you ask the mother to continue taking proper care of the child. If the child is not doing well you counsel and if after three …	Counseling: tailoring DOCUMENTATION HEALTH WORKER LOCATION MEASUREMENT REFERRAL
50:22	IYCF counselling cards are used to counsel base on the weight and age	Counseling: tailoring MEASUREMENT TOOLS/JOB AIDS

## Sheet: Ghana - EQUIPMENT
ID	Quotation Content	Codes
1:5	RING Project: Northern region, focused on 15 districts. Had double approach - looked at essential nutrition actions, largely for health workers. Supported the districts to train staff in use of the child record book, now MCHRB. Districts provided with funding to do that training and procure height boards. Also funded supportive supervision visits that provided support to health workers.	DEVELOPMENT PARTNER EQUIPMENT FUNDING LOCATION SUPERVISION TOOLS/JOB AIDS TRAINING
1:9	USAID projects provide funding for health worker training (counseling, weighing, growth charts). Some funding was provided by USAID for material development (ENA manual & IEC materials that the SPRING and RING projects supported. Some funding for printing of the Child Health Record Book through the RING project in the north and through the Mission to GHS. The RING project also helped with equipme…	DEVELOPMENT PARTNER EQUIPMENT FUNDING TOOLS/JOB AIDS TRAINING
1:23	Need to think of replacing the equipment. But the tricky thing about the equipment - the SECA scale is the best in our context here. If we can go back to the solar version of the SECA scale, it’s not just good enough to procure the equipment, but if we are procuring, we should procure the solare version, because there are situations in which the scale is there and they tell you there is not batte…	CHALLENGES DEVELOPMENT PARTNER EQUIPMENT FUNDING HEALTH WORKER RECOMMENDATIONS TECHNOLOGY
1:24	solar version. The tricky thing is, it doesn’t look like it is on the market. So if you want to procure, you need to procure through UNICEF. ...If we keep buying the battery, because they are public health services, the facilities don’t get reimbursed for it. If I am in charge and I’m getting my money from the clinical services, why would I give some of my money for you to go and buy batteries wh…	CHALLENGES DEVELOPMENT PARTNER EQUIPMENT FUNDING RECOMMENDATIONS TECHNOLOGY
3:5	...a number of partners like the UNICEF, USAID, WHO, WFP, JICA, World Bank (WB), KOICA and the Japan government who help in the provision of anthropometric equipment and others logistics for GMP services. Printing out the NMCHB. There are also other international organizations.	DEVELOPMENT PARTNER EQUIPMENT TOOLS/JOB AIDS
3:7	Finances for our GMP activities such as training of health staff on GMP activities, provision of anthro equipment, printing of combined MCHRB and other logistics are largely provided by our partners like the UNICEF, USAID, WHO, WFP, JICA, and the Japan government.	DEVELOPMENT PARTNER EQUIPMENT FUNDING TOOLS/JOB AIDS TRAINING
3:9	Funding has always been the major problem when it comes to the implementation of GMP protocols. - Inadequate human capacity. - Inadequate availability of anthro. equipment especially the height board	CHALLENGES EQUIPMENT FUNDING TRAINING
3:10	Increased inflow of funds is one major way to overcome the limitations - Despite the recent increase in the number of nutrition officer employed, there still the need to employ more to support the work - Supply of more anthro equipment especially height boards -...Private partnership is very important in this regard - Community engagement and participation should also be strengthened. - We are tr…	EQUIPMENT FUNDING RECOMMENDATIONS
4:9	So when we then do that, we have to now let them go through the weighing process. After the education, we then asked them to put the babies in their weighing pan. But the weighing scale will be set. Where we will set it to zero to ensure standardization. By then, we always put an empty weighing pant to ensure that who so ever comes, the weighing pant will be taken care of by adjustment, it will t…	EQUIPMENT HEALTH WORKER MEASUREMENT
4:12	We were having this Infantometre, but when they were doing the renovation it got missing, they couldn’t find it. The office gave out a new one which they brought and we have not yet started with that one. It’s just this month that we made the request and they gave us but we have not yet started using it. For the job aids, we have them. Just that if maybe there is a case, sometimes we use those th…	CHALLENGES EQUIPMENT MEASUREMENT TOOLS/JOB AIDS
4:14	Yes, definitely we do record and we observe before we record. That is why I earlier on said it’s the infiltrometer that we use. We normally take it and record immediately, we record it on the child book and we also transfer it to the register. So when you come, you will see it on the child health record book and you also see it on the register.	DOCUMENTATION EQUIPMENT TOOLS/JOB AIDS
5:15	When you come, you first report to the weighing area where you will undress the child, wear him the weighing pant and hang him on the scale for the weight to be taken. The weight will then be entered into the child’s weighing book and given to you to take to the registration table.	DOCUMENTATION EQUIPMENT MEASUREMENT
6:14	When you come, you first go to where they weigh the child. You are made to undress the child, wear him/her the weighing pant and then hang her on the scale for the weight to be taken. The weight is then read and recorded into the child’s weighing book for you to take the child to the registration room.	DOCUMENTATION EQUIPMENT MEASUREMENT TOOLS/JOB AIDS
7:12	When you get to the facility, you first go to the weighing area where you will be made to undress your child. You then wear the child the weighing pant and hang him/her on the scale for the weight to be taken. They then record the weight into the child’s weighing book and ask you to go the registration room.	DOCUMENTATION EQUIPMENT MEASUREMENT TOOLS/JOB AIDS
7:27	What I think is that, if they can change the rope they used to hang the weighing scale and use a much stronger one to make our children safer and secured during the weighing	EQUIPMENT MEASUREMENT RECOMMENDATIONS
8:11	When come, you go where they do the weighing of the children. Over there, you undress your child and wear him/her the weighing pant and hang on the him/her on the weighing scale for the weight to be taken. The weight is then recorded into the weighing book of the child. You are then asked to go inside the room.	DOCUMENTATION EQUIPMENT MEASUREMENT TOOLS/JOB AIDS
10:8	Salter scale preferably used.	EQUIPMENT
10:27	8_What protocol or materials do you use for GMP? May I see this?: Growth charts, salter scale.	EQUIPMENT TOOLS/JOB AIDS
11:7	Community health nurse gets ready before caregivers walk in. -Prepares registers, calibrates weighing scale and sets to eye level, prepares syringes and vaccines (vaccine carrier ready for use) -CHN prepares weighing center for caregivers.	DOCUMENTATION EQUIPMENT HEALTH WORKER LINK TOOLS/JOB AIDS
11:9	ii. Are growth trends observed and recorded? (If yes, probe for how and tools used. Ask to see the plotting if done.) -Growth trends are observed and recorded -Job aids include weighing scale, weighing pants, registers and pens, and child health record books.	DOCUMENTATION EQUIPMENT TOOLS/JOB AIDS
11:23	-Unavailable resources for health workers to carry out child growth and development activities especially in hard to reach areas. -Broken job aids (weighing scales)	CHALLENGES EQUIPMENT HEALTH WORKER
12:8	-Salter scale -Digital scale -Infantometer	EQUIPMENT
12:40	-Unavailability of weighing scales. -Not enough CWC registers.	CHALLENGES DOCUMENTATION EQUIPMENT TOOLS/JOB AIDS
13:7	-There should be a room with the weighing scale. - The weight is measured. -Measure child’s height -Immunization of child with vaccines in vaccine carrier at the right temperature. -Recording of child’s information.	DOCUMENTATION EQUIPMENT LINK MEASUREMENT
13:8	7a_How do you collect child growth measurements? (Probe/observe tools or job aids used - scale, [digitalized] height board, standardized registers or child growth charts, etc.?): -Use weighing scale	EQUIPMENT MEASUREMENT
13:35	-Helps know if child is gaining weight. -Helps know nutritional status of child. -Weighing scales are not enough for static and outreaches activities.	CHALLENGES EQUIPMENT TOOLS/JOB AIDS
13:36	-Not enough weighing scales. -Asking caregivers to go and come back the next day due to unavailable weighing scale is inconvenient to caregivers.	CHALLENGES EQUIPMENT
14:6	Yes. I will take the weight of the child. When the person comes, you will take the weight first, now we don’t have the hanging scale. So, what we do is/ that we use the bathroom scale. The mother will stand on it, we take the mothers weight after which her weight is zeroed by pressing a button the child is then given to the mother while she is still on the scale. It will then read only the child’…	EQUIPMENT MEASUREMENT
14:7	7a_How do you collect child growth measurements? (Probe/observe tools or job aids used - scale, [digitalized] height board, standardized registers or child growth charts, etc.?): We use the weighing scale and the MUAC tape	EQUIPMENT MEASUREMENT
14:25	24_Do you have any questions for us?: Hmm. I don’t know if you can help us with scale as I said earlier.	EQUIPMENT
14:28	Yes. Pertaining the scale, they should get us more scale. And also getting us scale that can keep long.	EQUIPMENT RECOMMENDATIONS
14:31	My opinion is on the weighing scale, the hanging scale doesn’t keep long before they come faulty and starts reading wrong measurements.	CHALLENGES EQUIPMENT
14:32	It’s the bathroom scale we are using its better than the hanging type besides that the processes are all working well	EQUIPMENT
14:33	Yes. It’s the scales that we don’t have enough. One of the other challenges is the language barrier. Some...women will come and it’s difficult to communicate with them.	CHALLENGES EQUIPMENT
14:41	We have weighing child health record books, banners and scales.	EQUIPMENT TOOLS/JOB AIDS
15:21	If mother comes, we welcome you and also find out about the health of the child. We undress the child and wear her the weighing pant and we ask the mother to hang the child for us to weigh the child, we ask the mother to also look on the weighing scale as we weigh the child. From there, we plot the weight and compare it against the previous month to see whether there is an improvement or not. If …	COUNSELING DOCUMENTATION EQUIPMENT MEASUREMENT
15:22	 We use the weighing scale to measure the weight,  We also use the MUAC tape to measure the MUAC,  We also use the height board to measure the height of the children.	EQUIPMENT MEASUREMENT
15:45	 The weighing scale is used for weight taking  MUAC Tape is used for MUAC taking  The growth chart in the child record book is used to plot the weight of the child for interpretation	DOCUMENTATION EQUIPMENT MEASUREMENT TOOLS/JOB AIDS
16:9	-Growth trends are observed, recorded, and interpreted to mother/caregiver of child. -Mothers of children growing well are encouraged and those of children not growing well are counselled. - Job aids include maternal and child health records book, weighing scale and height board.	Counseling: tailoring DOCUMENTATION EQUIPMENT TOOLS/JOB AIDS
18:2	Usually when caregivers arrive, they are welcomed and if they are many, they first of all will be given some education on how to take good care of the children. Then they come in turns to now weigh their children. The caregiver undresses the child and wear her the weighing pant, then now hang the child on the scale for the weight to be taken. The weight is then recorded and she is asked to go to …	COUNSELING DOCUMENTATION EQUIPMENT LINK MEASUREMENT
19:11	8a_How does GMP vary by region?: - No variation, same technical people, same training in schools and same equipment	EQUIPMENT LOCATION TRAINING
19:21	- HWs organize the set-up by arranging registers, tally sheets and hanging their scale - When caregivers gather they are given health education by HWs after which the children are weighed one after the other by the HWs - Ages of children are checked and those who are due for immunization or vitamin A are given. Those not due for any are asked to go	EQUIPMENT HEALTH WORKER LINK MEASUREMENT
19:33	- No job aids especially the MCHRB - In adequate equipment. Weighting scale	CHALLENGES EQUIPMENT TOOLS/JOB AIDS
19:34	Book can only be printed by national. Complaints about shorted reported to national 8730 copies received and yet to be distributed - District Health Directorate sometime buy scales	EQUIPMENT GOVERNMENT TOOLS/JOB AIDS
21:15	HWs provide education on how to feed children - Babies are weighed – before putting them on the scale pants are removed and weighting pants put on - Child weighed and weight written in the book - HWs check is child is due for immunization it is given else you are given your book to go home	COUNSELING DOCUMENTATION EQUIPMENT LINK MEASUREMENT
22:16	When you come, you first report to the weighing area where you are made to undress the child, wear him the weighing pant and hang him on the scale for this weight to be taken. The weight is then recorded into the child’s weighing book and given to you to take to the registration area.	DOCUMENTATION EQUIPMENT MEASUREMENT
25:15	When I come they take my child health record book and I will undress my child and hang her on the scale The nurses will then record it and ask me to take her off the scale if I have any immunization they do it and ask me to go Its only when he is sick that I see the doctor/nurse	EQUIPMENT HEALTH WORKER LINK MEASUREMENT TOOLS/JOB AIDS
26:15	I undress my child and wear her the weighing pant after which I hang the child in the scale and the nurse will write it and give me the book to go to the table for the other nurse to record in the register and tell if my child has to take any immunization or not. If my child has to then we wait to take the immunization if not we just go home after the weighing.	DOCUMENTATION EQUIPMENT HEALTH WORKER LINK MEASUREMENT TOOLS/JOB AIDS
27:15	Whenever we come here we greet the nurses and start the weighing. Usually after greeting you undress you child and wear her the weighing pant and hang her. After which you go for immunization if your child is due for immunization if not you just go home	EQUIPMENT HEALTH WORKER LINK MEASUREMENT
29:8	In a typical GMP session, when the caregiver comes, you welcome her and give her a place to sit.  You then talk to her about the importance of the services she has come to receive  The caregiver is then asked to undress the child and take him/her for weighing  The child is weighed by supporting the mother to wear the child the weighing pant and gently hand him/her on the weighing scale.	EQUIPMENT MEASUREMENT
29:12	We take the children’s weights using the salter scale and a digital pan scale for those less than three months.  For the height, I don’t measure that because I’m alone and usually overwhelmed. The mothers are many, over 100s and usually they don’t like to come stay for long at the facility. I am not even sure if we have the infantometer for measuring the height or not, even though the other time…	CHALLENGES EQUIPMENT MEASUREMENT
29:65	Our weighing scale is only one and it’s not in good shape so if can also be supported with a new weighing scale it will help. If we can also be trained on the GMP it will also help improve our services	EQUIPMENT RECOMMENDATIONS TRAINING
30:7	In a typical GMP, Mothers first report to the weighing area where they undress their children for them to be weighed. In weighing the children, they are worn the weighing pant after they have been undressed and hanged on the salter scale for their weights to be taken.	EQUIPMENT MEASUREMENT
30:10	Data on child growth measurements are collected using the salter weighing scale to measure weights, height boards to measure height/length which are then plotted on the growth charts and recorded into the MCHRB and the GMP register.	DOCUMENTATION EQUIPMENT MEASUREMENT TOOLS/JOB AIDS
31:14	We were having this Infantometre, but when they were doing the renovation it got missing, they couldn’t find it. The office gave out a new one which they brought and we have not yet started with that one. It’s just this month that we made the request and they gave us but we have not yet started using it. For the job aids, we have them. Just that if maybe there is a case, sometimes we use those th…	EQUIPMENT TOOLS/JOB AIDS
31:16	Yes, definitely we do record and we observe before we record. That is why I earlier on said it’s the infiltrometer that we use. We normally take it and record immediately, we record it on the child book and we also transfer it to the register. So when you come, you will see it on the child health record book and you also see it in the register.	DOCUMENTATION EQUIPMENT TOOLS/JOB AIDS
32:8	When the mother comes to clinic I explain the procedures to her and support the mother to put the weighing pant on then hang the child on the weighing scale and wait until the scale becomes stable then I read the weight. If it is time to take the height and the length measurement I make the child lie on the measuring tape making sure that the head and the feet are firm on the respective boards th…	COUNSELING DOCUMENTATION EQUIPMENT MEASUREMENT
32:30	By measuring the weight using a scale and measuring tape. The rest are done by visual inspection of the child and maternal health record book	EQUIPMENT TOOLS/JOB AIDS
32:41	The GMP support materials particularly MCHRB is not adequate we use exercise books to enter the measurements There is no infantometer for height measurements Counselling aids particularly the visual aids are not available which make it difficult for us to conduct proper counselling sessions	CHALLENGES EQUIPMENT TOOLS/JOB AIDS
32:43	Yes. the mothers do not have MCHRB where we can chart the weight, length/height and plot No infantometer to measure height of children above 2 years	CHALLENGES EQUIPMENT TOOLS/JOB AIDS
32:53	Provision of more visual aids for counselling, Infantometers and adequate supply of MCHRB	EQUIPMENT RECOMMENDATIONS TOOLS/JOB AIDS
33:7	When the mothers come we get them sits and exchange greetings then we mount our scales and get the vaccines ready Then the mother is asked to undress the child and wear the child the weighing pant and then hang the child to weighing scale . The weight is read when the child is stable, then the mother is asked to remove the weighing pant.	EQUIPMENT LINK MEASUREMENT
33:8	The mother undresses the child, wear her weighing pant then hang the child to weighing scale. The weight is read if the scale is stable.	EQUIPMENT MEASUREMENT
33:41	The MCHRB combined contained too much information and it takes a lot of time to flip through. The measurements equipment is not also adequate. We lack length board.	CHALLENGES EQUIPMENT TOOLS/JOB AIDS
33:42	The weighing scale, recording the results in MCHRB and registration. Establishment of rapport with the community members.	DOCUMENTATION EQUIPMENT
34:6	If a mother arrives we give the mother a sit, then ask the mother to undress the child and put the child into a weighing pant, we hang the child to the scale, wait till the scale become stable then I read the weight. The weight is recorded, plot and charted. If the child is not growing well we ask the mother if the child sick or is not feeding well, then counsel the mother .	Counseling: tailoring DOCUMENTATION EQUIPMENT MEASUREMENT
34:7	I collect growth data by using a hanging scale, length board and MUAC tape. then I plot and chart and also record the weight in the register	DOCUMENTATION EQUIPMENT
34:28	We measure and record the weight of children by using a hanging scale	DOCUMENTATION EQUIPMENT MEASUREMENT
34:40	The scale and the register are good but we don’t have length board	CHALLENGES EQUIPMENT
36:1	We lobby for GMP logistics such as the weighing scales, height boards and others for distribution to the districts and facility. As a unit, we do not have the capacity to provide the logistics and so what we do is to lobby for them.	EQUIPMENT GOVERNMENT
36:4	In terms of funding, because most of our activities are donor funded, what we do is to try to lobby our donor partners to fund our GMP activities by providing us with logistics like the scales and height boards as I said earlier. However, I must say that... we have not done much in this regard yet...	DEVELOPMENT PARTNER EQUIPMENT FUNDING GOVERNMENT
36:10	UNICEF is one of the organizations...supporting GMP activities...UNICEF has been the partner that provides most of our logistics for GMP including the weighing scales, height boards and infantometers that are used weighing and height/length measurements of the children.	DEVELOPMENT PARTNER EQUIPMENT
36:15	Basically, all our financing mechanisms for GMP have donor driven, because mostly the logistics for GMP comes from the UNICEF. As mentioned earlier, the weighing scales and height boards and other logistics are provided by UNICEF.	DEVELOPMENT PARTNER EQUIPMENT FUNDING
36:16	In some few instances too, health directorates and facilities have also procured their own equipment for GMP services.	EQUIPMENT GOVERNMENT
36:28	Supply of height boards and infantometers are not also across all facilities which makes difficult for those facilities which do not have them to monitor the growth in length of the children	CHALLENGES EQUIPMENT
38:47	The mother normally starts from where they do they weighing of the children. She gets there, undress her child, wear him/her the weighing pant and hang on the scale for the health staff to read the weight. After reading the weight of the child, the staff then enters it into the MCHRB of the child and ask the mother to go to the registration point.	DOCUMENTATION EQUIPMENT HEALTH WORKER MEASUREMENT
38:51	During the weight measurement, the health staff ensures that the mother completely undresses the child before wearing him/her the weighing pant. The staff also sets the scale to zero before the child is hanged on the scale for the weight to be taken.	EQUIPMENT MEASUREMENT
38:54	The mother normally starts from where they do they weighing of the children. She gets there, undress her child, wear him/her the weighing pant and hang on the scale for the health staff to read the weight. After reading the weight of the child, the staff then enters it into the MCHRB of the child and ask the mother to go to the registration point.	DOCUMENTATION EQUIPMENT HEALTH WORKER MEASUREMENT
40:9	● equipment - more is needed, measurement of length/height started in 2018 but the boards are not there. JICA is procuring some but it will not be enough. Others can support	CHALLENGES DEVELOPMENT PARTNER EQUIPMENT RECOMMENDATIONS
40:14	● Korea International Development Agency (KOICA) – provide equipment (not sure of type of equipment) in Upper West	DEVELOPMENT PARTNER EQUIPMENT
40:15	● Government through the World Bank Maternal and Child Health Improvement Project (MCIP Project) – provide equipment’s – weighting scales, height boards etc	DEVELOPMENT PARTNER EQUIPMENT GOVERNMENT
40:18	Quality however remain a challenge. The intervention is not leading to the desired results because of it not being done well. Some of the issues leading to this are ● Limited skills for proper counselling ● Inability to plot and connect weights well to make informed opinions ● Limited availability of equipment ● Poor documentation and shortage of MCHRBs and nutrition registers.	CHALLENGES COUNSELING DOCUMENTATION EQUIPMENT TOOLS/JOB AIDS
40:19	Not very efficient. It is more of GM and not GMP. Clearly health workers are performing their functions and providing the services but the best is not gotten out of it because of challenges with health worker capacity, availability of equipment etc.	CHALLENGES EQUIPMENT HEALTH WORKER TRAINING
40:20	Yes, it varies although it should not because protocols and standards are the same. The variation is largely because staff capacity and equipment. availability. Staff in regions which have more support especially in the North get more training and equipment. For example because of JICA support in Upper West CHO/CHN there have the capacity and equipment to provide better services compared to a reg…	CHALLENGES DEVELOPMENT PARTNER EQUIPMENT GUIDING DOCUMENTS HEALTH WORKER LOCATION TRAINING
40:23	● Limited skills for proper counselling ● Inability to plot and connect weights well to make informed opinions ● Limited availability of equipment ● Poor documentation and shortage of MCHRBs and nutrition registers.	CHALLENGES COUNSELING DOCUMENTATION EQUIPMENT TOOLS/JOB AIDS
40:26	ii. What key actors help to maintain systems that support institutionalization of the protocol and what do they do? (Probe - logistics, reporting tools, etc.) GHS at all level. The availability of the book and equipment is key.	EQUIPMENT GOVERNMENT TOOLS/JOB AIDS
41:7	The weighing scale and the registers, child growth charts.	DOCUMENTATION EQUIPMENT TOOLS/JOB AIDS
41:34	The weighing card, the weighing scale, basically, the CWC registers.	DOCUMENTATION EQUIPMENT TOOLS/JOB AIDS
41:42	Job aids are not adequate; weighing scales, registers are not sufficient to support our work.	CHALLENGES DOCUMENTATION EQUIPMENT TOOLS/JOB AIDS
41:43	They are working well; however, we need adequate support materials; weighing scales, registers.	CHALLENGES DOCUMENTATION EQUIPMENT RECOMMENDATIONS TOOLS/JOB AIDS
42:24	The facilities also decide to utilize the few length boards that are available by sharing, releasing the length board to the facilities that may have GMP the day that they do not have.	EQUIPMENT RECOMMENDATIONS
42:26	-Inadequate scales or tally cards -Some staff also have limited knowledge in GMP particularly taking accurate measurements, charting and plotting	CHALLENGES DOCUMENTATION EQUIPMENT HEALTH WORKER MEASUREMENT TRAINING
42:32	-Staff focused so much on immunization, neglecting GMP -Logistical support is limited eg weighing scale, length/height board, limited supply of MCHRB -Training and refresher training are not regular	CHALLENGES EQUIPMENT HEALTH WORKER LINK TOOLS/JOB AIDS TRAINING
42:33	Inadequate logistical support/supply -Lack of regular training for staff -Policy makers in Ghana do not have interest in nutrition related activities	CHALLENGES EQUIPMENT GOVERNMENT TOOLS/JOB AIDS TRAINING
42:43	If a mother arrives, she is welcome, they are given sits to sit, education or talk is given on given topic, if there are three staff, one is stationed at the weighing point, the mother is made to remove the dress of the child, The scale is zeroed (standardized) eg by using an object with a known weight, the child is put in a weighing pant and hang to the weighing scale, reading is taking when the…	COUNSELING DOCUMENTATION EQUIPMENT HEALTH WORKER MEASUREMENT
44:13	When I enter the nurses welcome me and ask me to join the queue but usually I come early because I don’t want to queue So when I get here I always change my child into his weighing pant and go to hang him on the scale and the nurses would read the weight and ask me to take the child for the length and take that as well. Next they would take the MUAC of the child. They have taken the MUAC about th…	EQUIPMENT HEALTH WORKER MEASUREMENT
45:1	- Guided by UNICEF Global Nutrition Strategy - Focus is on early childhood nutrition (0-5year) with work around IYCF micronutrition supplementation and deworming - In Ghana, supporting government to o strengthen capacity (knowledge and skills) of health workers in counselling, o providing supplies (MUAC tapes, scales), o Printing of MCHRB - Start Right Feed Right campaign just launched to promote…	COUNSELING DEVELOPMENT PARTNER EQUIPMENT HEALTH WORKER LINK TOOLS/JOB AIDS TRAINING
45:7	- No specific funding mechanism but there have been investment from government and development partners - Government biggest investment in the human resources available to provide the services - Government provide some scales and length boards and HW capacity building through a World Bank loan - UNICEF is supporting efforts for domestic funding of nutrition interventions o Costing tool developed …	DEVELOPMENT PARTNER EQUIPMENT FUNDING GOVERNMENT TRAINING
45:13	- Availability of equipment – weighing scale; MCHRB - Existing equipment not functioning well eg scales - Staff capacity to measure and plot weight adequately and to provide appropriate intervention based on that.	CHALLENGES EQUIPMENT FUNDING HEALTH WORKER MEASUREMENT TOOLS/JOB AIDS TRAINING
45:14	- Provide equipment - Train HWs - Breakdown the different components of GMP and promote it to different people to get their buy in based on their interest o Politicians can easily take up provision of scales 7 printing of MCHRBs these are tangibles	EQUIPMENT HEALTH WORKER RECOMMENDATIONS TOOLS/JOB AIDS TRAINING
45:15	- Recommendations from UNICEF, WHO and other partners GMP effectiveness review applied o Routine in-service training on GMP in the 80 districts being supported to roll out the MCHRB o Focus on, on the job training, mentoring and supervision to address quality issues o Linking GMP to other services increases effectiveness – 60 districts being supported on the integrated services provision o Availa…	DEVELOPMENT PARTNER EQUIPMENT LINK RECOMMENDATIONS SUPERVISION TOOLS/JOB AIDS TRAINING
46:7	-Weighing scale: hanging and digital (for babies 0-6 weeks) -Infantometer and height board.	EQUIPMENT MEASUREMENT
46:9	-Yes, growth trends are observed and recorded. -Weighing scale is hanged for children above 6 weeks to 18 months. Children after 18 months can stand on the floor scale. -Digital scale is placed on the table before use. Doubles as an infantometer for children below 6 weeks - Infantometer is placed on a bench before use. Used for children 6 weeks and above. -look at the weight gain over three month…	Counseling: tailoring DOCUMENTATION EQUIPMENT MEASUREMENT
46:50	-Provision of more weighing scales, infantometer and stadiometer. -Provision of vitamin A and dewormer. Unavailability of these discourages caregivers from attending weighing sessions, especially for caregivers with children above 2 years.	CHALLENGES DEWORMING EQUIPMENT LINK RECOMMENDATIONS
46:53	-Supplies for dewormers, Vitamin A are needed. -Support for weighing scale needed since current one is very old. -Support for provision of weighing/record cards.	DEWORMING EQUIPMENT FUNDING LINK RECOMMENDATIONS TOOLS/JOB AIDS
46:55	-Weighing scales are not enough and overusing one scale can sometimes result in wrong readings -Challenges faced could be when students are involved in the recording, mistakes might be made. -Unless there is a problem with the recording, interpretation is easy. The graph interprets itself (self-explanatory).	CHALLENGES DOCUMENTATION EQUIPMENT FUNDING HEALTH WORKER
47:6	You make the mother to undress the child, wear the child the weighing pant, make sure the scale pointer is at zero and at your eye level. You take the reading when the child is stable. Record the weight and plot. Length, the child is made to lie down, the mother will hold the head and I push the foot board on the feet. If it is firm I will ask the mother to take the baby, then the reading is taki…	DOCUMENTATION EQUIPMENT HEALTH WORKER MEASUREMENT
47:7	By weighing the child and taking the length using length board. Salter scale, MCHRB etc	EQUIPMENT MEASUREMENT TOOLS/JOB AIDS
48:5	Partners conduct their own monitoring of GMP and sometimes report to the Reproductive and Child Health department when they feedback on why interventions are not been implemented as ought to. Partners provide logistics such as weighing scales and instruments to measure height and length. In 2018, JICA developed the combined maternal and child health book which is currently been used.	DEVELOPMENT PARTNER EQUIPMENT GOVERNMENT MEASUREMENT REPORTING SUPERVISION TOOLS/JOB AIDS
48:7	Funding for equipment and capacity building for GMP activities usually comes from UNICEF and also WHO. In terms of printing of the Maternal and Child Health Record Book (MCHRB), hitherto, it was printed and supplied by the Ministry of Health. But the MCHRB is now bulkier as it is combined, has more pages and illustrations making the printing more expensive. Therefore, the booklet is short supply.…	CHALLENGES DEVELOPMENT PARTNER EQUIPMENT FUNDING GOVERNMENT TOOLS/JOB AIDS
48:12	Three key weaknesses are the failure of caregivers to attend the session on schedule, lack of requisite equipment particularly weighing scales and the reliance on group education instead of individual education and counseling.	ATTITUDES/BELIEFS CHALLENGES COUNSELING EQUIPMENT FUNDING MEASUREMENT
48:25	It is like a flow chart sought. In the health facility, there is a sitting place for the mothers, a site where the nurses put the scale and a table for recording, giving vaccinations and counseling. Weighing is the first thing; if the child is due for vaccination, that follows. Counselling is the last activity before the caregiver-child pairs are dismissed. Once there was a peri-urban facility wh…	COUNSELING EQUIPMENT LINK MEASUREMENT
48:36	The weight measurement obtained from the scale together with the growth monitoring chart informs on whether child is gaining weight. After joining the dots on the growth curve, the direction of the lines (climbing, stable) alerts the health worker that the child’s growth is not adequate. The weight of the child, the growth trend, and the interpretation thereof leads the counseling rendered to the…	Counseling: tailoring DOCUMENTATION EQUIPMENT MEASUREMENT
49:4	• How health staff go about with the weighing of the children is also observed to see if they are able to zero and standardized the weighing scales before weighing the children. Issues identified are corrected • How height/length measurement is taken is also observed and issues identified are corrected.	EQUIPMENT MEASUREMENT
49:16	 Weighing scales such as the salter and digitized bathroom scales are used to weigh the children for their weights  Infantometers/height boards are also used measure the length and heights of the children	EQUIPMENT MEASUREMENT
49:50	The challenge faced in the promotion element of GMP is the inadequate supply of logistics like the weighing scale. Most facilities do not have enough weighing scales because many have spoilt and cannot be used.	CHALLENGES EQUIPMENT FUNDING MEASUREMENT TOOLS/JOB AIDS
49:51	 Lack of registers is also a challenge as the municipal directorate always struggles registers for GMP to the facilities. When the USAID RING and SPRING projects were there, they used to support us with such logistics.	CHALLENGES DEVELOPMENT PARTNER DOCUMENTATION EQUIPMENT FUNDING LINK TOOLS/JOB AIDS
50:6	There is no financial mechanism so it is donor driven especially when it comes to equipment. Ghana Health Service only take care of payment of salaries of staff.	DEVELOPMENT PARTNER EQUIPMENT FUNDING GOVERNMENT
50:10	8c_What are the weaknesses of GMP?: In adequate support on logistics and equipment	CHALLENGES EQUIPMENT FUNDING TOOLS/JOB AIDS
50:11	8d_What are the factors that limit GMP effectiveness?: Inadequate support, logistics and finance	CHALLENGES EQUIPMENT FUNDING TOOLS/JOB AIDS

## Sheet: Ghana - COUNSELING
ID	Quotation Content	Codes
1:1	First component: Systems for Health. Contributed a lot, but the tricky part was didn’t capture growth monitoring as a standalone intervention, but rather went with life cycle approach. Worked through Essential Nutrition Actions (ENA). Supporting the Ghana Health Service at the national level to develop manual for training health workers on ENA. Key ENA also links to IYCF and GMP. This manual had …	COUNSELING DEVELOPMENT PARTNER GOVERNMENT LINK TRAINING
1:3	The child record book has been in Ghana a long time. ENA manual aligned with the child health record book. Child health record book is a working document that the health worker can use to counsel the mother. The manual was not to be given to the client, but used to train the HW and they use it as a reference material after training in terms of the services they provide for GMP. Wanted to align th…	COUNSELING HEALTH WORKER TOOLS/JOB AIDS TRAINING
1:6	SPRING Project: Supported selected districts to develop/expand the weight chart which they use for educating the mothers in terms of how to interpret weight. Some of those charts are still in facilities and they use them to do education. Also trained health workers in the use of the growth chart and the counseling. Also supported with printing of counseling cards to guide the process.	COUNSELING DEVELOPMENT PARTNER MEASUREMENT TOOLS/JOB AIDS
1:11	The part that needs improvement is counseling. Counseling is limiting effectiveness because a lot of people attend GMP sessions and sometimes at a typical GMP session they are doing a lot of different things (e.g. immunizations). At outreach, the community health nurse may even provide family planning services. Because GMP is provided within child welfare clinics, other services are integrated so…	CHALLENGES COUNSELING HEALTH WORKER LINK
1:12	To improve effectiveness can increase the number of health workers who are available at the CHPS level, for example. There are a number of entry points - to go back to targeted counseling, if general education then we can identify who really needs to be counseled - maybe taking their contact information so another health worker can do a home visit and take time to engage them. Suggest linking cou…	COUNSELING HEALTH WORKER LOCATION RECOMMENDATIONS
1:21	How can we strengthen GMP: Still need to look at the counseling bit, maybe a bit less in-classroom training. Is it possible to go out there and just have a whole session with these health workers, especially for targeted counseling. How is a typical health worker going to do that in a typical GMP session especially if they are the only staff there or if there is two of them. We need to go out the…	COUNSELING HEALTH WORKER RECOMMENDATIONS TRAINING
2:2	...For the past 5 years, WB Ghana has been supporting the ministry of health/ghana health service to implement the maternal and child health and nutrition project (MCHP). Performance-based project. Supporting CHPS compounds. Reaching out to pregnant women and and women with children under 5 with a package of essential nutrition activities and key messages. Project was to ensure that promotion of …	COUNSELING DEVELOPMENT PARTNER
2:5	GMP is of high importance to Ghana because so much is being done to ensure that we are able to reduce stunting, underweight rates. Currently stunting rates are 18.5-19%, exclusive breastfeeding rates are reduced to 43% when previously 56%. It is of high importance to the country and so there has been some emphasis or some kind of increased investment in GMP to make sure that it is reaching every …	COUNSELING IMPORTANCE
2:16	Major innovation that has been happening in Ghana: using volunteers. A lot of organizations have been building the capacity of volunteers because they are in the communities, living with these caregivers in the communities. It is easier for them to deliver GMP services if the capacity is there. If we actually take this to a larger scale, every community will be able to get some GMP, especially th…	CHALLENGES COUNSELING DOCUMENTATION HEALTH WORKER LOCATION RECOMMENDATIONS
3:2	Because we recently introduced the height/length measurement as part of the GMP session, we also train the community health nurses, midwives and other health staff on the correct height/length measurement. But just weighing is not enough and so, we also trained the health staff to counsel the caregivers on the child’s nutrition need. To strengthen this promotion aspect of the GMP, we have now add…	COUNSELING GOVERNMENT HEALTH WORKER MEASUREMENT TOOLS/JOB AIDS TRAINING
3:17	The policies talk about counseling. One of the things we are doing now is to establish nutrition clinics within the child welfare clinics. The idea is to move away from the whole sale information giving to caregiver during CWC. This started in 2019, but in 2020 because of the COVID-19 challenges we could not consolidate that much.	COUNSELING GUIDING DOCUMENTS
3:18	With support from JICA, we are thinking of organizing a validation workshop to see how far the regions have gone with the implementation. The emphasis is on one-on-one counseling. We are also still looking for some funding to build the capacities of especially the new regions which have been identified to low human resource capacity.	COUNSELING DEVELOPMENT PARTNER FUNDING TRAINING
4:1	My role is, I do weighing, report writing, family planning, health promotion i.e health education. I do immunization etc.	COUNSELING HEALTH WORKER LINK MEASUREMENT REPORTING
4:5	Growth monitoring has been good in this community. And per what we have also learnt from others, it has made us to now reduce this malnourish cases in this community. we give to mothers education on how to prepare the feeds and through that we have seen that cases in the community has reduced drastically. So I think growth promotion has helped reduced all those malnourished cases in this communit…	ATTITUDES/BELIEFS COMPLEMENTARY FEEDING COUNSELING
4:11	So after everything, when you have immunization, for instance like if you are to take penta one, we also educate the mother on the importance of GMP and what you will do if maybe there is a rise in temperature at home. We don’t encourage that she should just quickly always give any drug. We advise they should always try to protect the child than give anything because we are encouraging that they …	BREASTFEEDING COUNSELING HEALTH WORKER LINK
4:17	Through the growth monitoring chart. Such a child if you talk about it which is normally not also good for the child. So we always encourage them that if your child growth is too much base on what you are using to feed the child, you have to reduce it. Especially if you are using much protein on your diet, you reduce it.	COUNSELING
4:18	Counselling, what we do is if we identify such mother, the counselling is done one on one Yes, the health promotion officer is the one who is rendering the counselling.	COUNSELING HEALTH WORKER
4:19	We use the flip charts. We also have our counselling book which was given by SPRING GHANA.	COUNSELING DEVELOPMENT PARTNER TOOLS/JOB AIDS
4:22	Yes. Sometimes they come and we take them pictures. From the beginning how she was, and when she started taking care of the child after the counselling. Then the current state. She will come and say that my child is better and when she comes, actually you will normally see that really it is so but before that we keep on vising them so we always know that the child is doing well or not. We don’t w…	COUNSELING
4:50	15_After growth measurement, what is good about, or working well, in the counseling?: The use of the counselling cards	COUNSELING TOOLS/JOB AIDS
4:51	15a_Do caregivers understand their children’s nutrition or growth issues well because of the counseling?: Yes.	ATTITUDES/BELIEFS COUNSELING
4:53	16_Have you faced any challenges in the promotion element of GMP? (Probe - Identifying what families are willing and able to do? Giving tailored recommendations for the child’s age, issue? Caregivers’ ability to do actions? Messages for children with a disability? Or children with low appetite or other eating problems?): Except maybe those you identified and they will just tell you that we wish b…	CHALLENGES COUNSELING
4:54	17_Do most of the other health workers provide counseling to caregivers with clear actions based on the child’s growth? Why?: I don’t think it’s all health workers.	ATTITUDES/BELIEFS COUNSELING
4:55	18_Do most of the other health workers and caregivers expect you to provide counseling to caregivers with clear actions based on the child growth? Why?: Yes. For that one they do. No. It’s the caregivers. Especially, some of them, those who can read and write. They always say, doctor, can’t you do something about my child weight.	ATTITUDES/BELIEFS COUNSELING
4:56	18a_Do you feel you are able to respond well to their concerns? Please explain.: Of course. Because if am able to identify or really see that the mother has a concern and I have gone through it and I have realized that what she is saying is true and she need that support or help from me. I have to also do it till she achieve whatever she wants before I can leave such mother.	ATTITUDES/BELIEFS COUNSELING
5:23	Yes, we discussed how I should feed my child to improve his weight. We also discuss good hygiene and sanitation practices at home particularly during feeding	COMPLEMENTARY FEEDING COUNSELING
5:24	I have learnt about how I can feed my child well and how to protect my child from infections.	COMPLEMENTARY FEEDING COUNSELING
5:25	One-on-One	COUNSELING
5:32	Such mothers who don’t come weighing can be targeted and counseled on the importance of GMP to motivate come for GMP	COUNSELING IMPORTANCE RECOMMENDATIONS
6:25	Yes, I had one-on-one discussion with the nurse about the fact that my child is due foe vitamin A supplementation which is finished and so they said when I come next month then they will give her.	COUNSELING FREQUENCY LINK
6:31	If the nurses could also discuss with us how to talk, play and interact with our children, it would help. Because most of us don’t know how to do that.	COUNSELING DEVELOPMENT HEALTH WORKER RECOMMENDATIONS
7:7	The weighing is important because it helps the nurses to know how well my child is growing so that if she is not growing, they can tell me how to feed her for her to grow well.	COMPLEMENTARY FEEDING COUNSELING HEALTH WORKER IMPORTANCE
7:13	At the registration room, they enter the child’s weight into their book and look at the growth of the child and advice you on how to feed the child to grow well.	COMPLEMENTARY FEEDING COUNSELING DOCUMENTATION
7:16	Yes, they do ask us if your child is able to sit, stand or walk if they think s/he should be able to do that per their age.	COUNSELING DEVELOPMENT
7:24	23c_Did you discuss one-to-one or with other caregivers?: There was no discussion at all	CHALLENGES COUNSELING
7:29	If the health workers could on a regular basis after weighing our children tell us something about the growth of the child and what food to give the child to promote good growth.	COMPLEMENTARY FEEDING COUNSELING HEALTH WORKER RECOMMENDATIONS
8:13	Sometimes when we gather, they talk to us about how we should feeding our children, hygiene and sanitation issues in a group.	COMPLEMENTARY FEEDING COUNSELING
8:19	We only discussed about the fact that today we are due to take the 9 months’ immunization but they said it is not ready so we should go and come back tomorrow for it	COUNSELING LINK
8:20	Yes, we discussed about the 9 months’ immunization that my child is due for, but they said it is not ready today so we should go and come back tomorrow for it.	COUNSELING LINK
8:21	One-on-one	COUNSELING
8:27	We should talk to them about the importance of GMP to motivate them to bring their children for weighing.	COUNSELING IMPORTANCE
8:28	Yes, it will be helpful for the nurses to talk to us about to interact with our children to help them grow and develop well. Most of us don’t really know how to do that to support the growth and development of the child.	COUNSELING DEVELOPMENT HEALTH WORKER RECOMMENDATIONS
8:34	I have not learnt anything new today at the GMP session. Yes, the discussion I had with the nurse is useful because if she had not explained to me, I wouldn’t have known that I have to come back tomorrow for the immunization.	COUNSELING
9:12	18_Are you usually asked about your child’s stages of growth or developmental milestones (e.g., how your child hears, sees, learns, communicates, or moves?): -No	COUNSELING DEVELOPMENT
9:13	Health workers can give a health talk before the weighing session starts.	COUNSELING RECOMMENDATIONS
9:17	-Health workers could advise caregivers on how to care for their children, especially about hygiene.	COUNSELING HEALTH WORKER RECOMMENDATIONS
9:21	23_What did you discuss with the health worker today?: -Nothing	CHALLENGES COUNSELING
9:22	23a_Did you discuss other things besides weight gain/growth? (Probe - Child development, other physical development, socio-emotional development, health, dietary practices [breastfeeding, complementary feeding]?): -No	COUNSELING
9:27	-To talk about hygiene and cleanliness and how it affects the child’s health.	COUNSELING RECOMMENDATIONS
10:7	Women follow a queue; weighing is done, and then health talk on child growth, nutritional status, immunization or related health events. After weighing, charting, and plotting done, counselling on growth trend and immunization duly given for those due. Mothers given next visit date.	COUNSELING DOCUMENTATION LINK MEASUREMENT
10:15	Group counselling but counselling done individually on basis of abnormal growths. All Health workers provide the counselling.	COUNSELING HEALTH WORKER
10:21	They abide by them. Especially when examples of consequences are given; it triggers them to abide by them.	ATTITUDES/BELIEFS COUNSELING
10:44	The interpretation is going on well, the way plotting is conducted.	COUNSELING DOCUMENTATION
10:46	The counselling is working well, how it is approached, how the mothers are receptive to the information.	ATTITUDES/BELIEFS COUNSELING
10:47	Yes. Caregivers even prompt you when you do not interpret the growth trends to them.	COUNSELING
10:50	All health workers who run CWC sessions provide counselling. All health workers do.	COUNSELING HEALTH WORKER
10:51	18_Do most of the other health workers and caregivers expect you to provide counseling to caregivers with clear actions based on the child growth? Why?: Yes. They do. It is part of their responsibilities.	COUNSELING HEALTH WORKER
10:52	18a_Do you feel you are able to respond well to their concerns? Please explain.: Yes, most caregivers ask for clarifications.	COUNSELING
10:54	Yes, can be easily adopted. Most of the foods can easily be found in their locality; hence not difficult to adopt.	COMPLEMENTARY FEEDING COUNSELING HEALTH WORKER
11:5	-Yes -Caregivers are educated on nutrition and hygiene at GMP sessions.	COMPLEMENTARY FEEDING COUNSELING
11:12	Individual counselling done. Situation of child discussed with mother. -Usually not detailed due to crowded sessions and targets set.	CHALLENGES COUNSELING
11:13	-Graph is shown to caregiver and lines and color codes explained to her. -Demonstrations not usually done.	COUNSELING TOOLS/JOB AIDS
11:35	-GMP job aids are supportive and useful -Aids in active communication.	COUNSELING TOOLS/JOB AIDS
11:40	-Yes -Training received on counseling caregivers based on child’s growth.	COUNSELING HEALTH WORKER TRAINING
12:7	-Welcome caregivers -Weighing is carried out -Plotting and entries into register is done -Weighing cards are checked for those who need immunization -Caregivers are counseled on child’s nutritional status. -GMP carried out two days a week. -GMP sessions scheduled and each mother given a date to come for next session	COUNSELING DOCUMENTATION LINK MEASUREMENT
12:14	-Privacy is sought. -If nutrition officer is available, he/she takes over counseling. If not CWC staff does counselling. Counsels caregivers on responsive feeding, kinds of feed for children six months and above (family foods), hygiene and adherence to medications if child has underlying medical issues.	COMPLEMENTARY FEEDING COUNSELING HEALTH WORKER
12:15	-Growth trends are used to counsel during health talks.	COUNSELING
12:16	-Recommendations are given to caregivers on dietary practices and child feeding (thickness and nutritional value of foods fed) -Caregivers sometimes give feedback on recommendations agreed on.	COMPLEMENTARY FEEDING COUNSELING
12:43	-Caregivers are asked to recap on discussions to assess their understanding of their child’s nutrition or growth.	COMPLEMENTARY FEEDING COUNSELING DEVELOPMENT
12:46	-Yes. Due to the language barrier, health workers who understand the language are trained on health talks to be able to communicate with caregivers on GMP issues.	COUNSELING HEALTH WORKER TRAINING
12:47	-Yes. As a nurse based at the CWC, health worker is expected to have knowledge on GMP. Caregivers confirm from health worker what other health workers have discussed with caregiver.	COUNSELING HEALTH WORKER
12:54	The use of the counseling cards makes the counseling process easier	COUNSELING TOOLS/JOB AIDS
13:4	-Most children weighed fall within the normal weight. -Just a few fall below the line indicating poor growth. -Health workers at the CWC counsel caregivers on hygiene, exclusive breastfeeding and complementary feeding.	BREASTFEEDING COMPLEMENTARY FEEDING COUNSELING
13:5	-With growth monitoring, when a child’s weight decreases, the health worker knows the child is not taking much nutrients to help the child grow. -Without GMP, health workers cannot tell if child’s weight is increasing or decreasing in order to take action.	COUNSELING IMPORTANCE
13:12	-Red: Counsel caregiver on nutrition and feeding. Emphasize on complementary feeding of children about six months. -Yellow: Counsel caregiver on nutrition and feeding. Probe about recent illness.	COUNSELING
13:13	-Increase in weight of child at the end of every month. -Child should gain 0.5kg per month. -Growth monitoring chart determines adequacy of weight. -Caregivers of children are asked about recent illness. Caregivers asked to breastfeed in the presence of health workers. Caregivers referred to nutritional facility for further assessment.	BREASTFEEDING COUNSELING HEALTH WORKER REFERRAL TOOLS/JOB AIDS
13:14	-Caregivers counselled on local food preparation for children above six months (soft food without pepper). -Counselling done in both groups and individually (individually when a child’s weight has decreased).	COMPLEMENTARY FEEDING COUNSELING
13:15	-Counselling based on child’s weight -Counselling cards with pictures are used for counselling. -Referral is done to the district hospital when child’s situation is severe	COUNSELING REFERRAL TOOLS/JOB AIDS
13:37	15_After growth measurement, what is good about, or working well, in the counseling?: -Counseling caregivers on exclusive breastfeeding, complementary feeding and how to breastfeed. -Advising caregivers to attend weighing sessions regularly.	BREASTFEEDING COMPLEMENTARY FEEDING COUNSELING
13:38	15a_Do caregivers understand their children’s nutrition or growth issues well because of the counseling?: -Yes	COUNSELING
13:40	16_Have you faced any challenges in the promotion element of GMP? (Probe - Identifying what families are willing and able to do? Giving tailored recommendations for the child’s age, issue? Caregivers’ ability to do actions? Messages for children with a disability? Or children with low appetite or other eating problems?): -No	CHALLENGES COUNSELING
13:41	18_Do most of the other health workers and caregivers expect you to provide counseling to caregivers with clear actions based on the child growth? Why?: -Yes.	COUNSELING HEALTH WORKER
13:48	17_Do most of the other health workers provide counseling to caregivers with clear actions based on the child’s growth? Why?: -Yes. Health workers understand and speak different languages to bridge language gap between caregivers and health workers.	COUNSELING HEALTH WORKER
14:2	We counsel mothers on how to feed their children so that their children will grow well. And we also give education to the general public on how to take care of their children especially those under 5 years. No. We don’t have supervisory role.	COMPLEMENTARY FEEDING COUNSELING HEALTH WORKER SUPERVISION
14:5	Yes please. Thus, the exclusive breastfeeding. We normally educate mothers especially those who have delivered newly. We visit them in their houses and educate them on importance of exclusive breastfeeding up to 6months before they will start the other feeding and that one too is really helping.	BREASTFEEDING COUNSELING LOCATION
14:13	7d_How is counseling done? (Probe if not seen/mentioned - Do you counsel individually or provide group counseling?) Who provides the counseling?: We do it when we realized that there is a problem. When we start we do group education, but as at when we are taking the weight of the children and we realize that a particular child is not growing well, we do individual counselling.	COUNSELING
14:14	Yes we counsel when we realize after plotting that the child is not growing well.	COUNSELING DOCUMENTATION
14:15	If recommendations are given to caregivers - (Probe - How are recommendations identified? How are caregivers involved? How do you help caregivers understand follow-up actions?) We use counselling card. There are some pictures that are provided in the card. So we use those cards. We let them understand that if the mothers put much effort in whatever we are telling them, the child will benefit. Som…	COUNSELING LOCATION TOOLS/JOB AIDS
14:29	Training should also be given to health workers at the OPD on GMP so that when they meet mothers with their children who are sick and take their weight then they can also advice and give the necessary counseling	COUNSELING RECOMMENDATIONS TRAINING
14:30	20_Would other health workers approve of you doing these actions/suggestions? Do you think other health workers would be willing to do these actions? Why or why not?: Yes. Especially the growth monitoring aspect, training should not be given to only CHN, they should train other categories of staff on GMP so that all can help and support mothers to promote good growth of their children.	ATTITUDES/BELIEFS COUNSELING HEALTH WORKER RECOMMENDATIONS
14:35	Yes please. They understand it because whatever you tell them, they will go and do it because they believe you.	ATTITUDES/BELIEFS COUNSELING
15:1	 We carry out health promotion activities,  We also conduct CWC,  We also provide family planning services,  We give health education,  We also counsel mothers,  We also treat minor illness	COUNSELING HEALTH WORKER LINK
15:2	My suggestion is that, the health promoters should be encouraged and continue to educate the people on health issues even if it means dividing the community into sections. Sometimes when you call durbar on the whole community, the people will not get their attention. But when you divide the community into section, the message will get down very well. So I think those things can help to send infor…	CHALLENGES COUNSELING HEALTH WORKER RECOMMENDATIONS
15:3	20_Would other health workers approve of you doing these actions/suggestions? Do you think other health workers would be willing to do these actions? Why or why not?: Yes. O yes, because it will lessen the spread of diseases within the communities if we give the health education and it gets down to the people. It will help reduce these sicknesses.	COUNSELING HEALTH WORKER
15:12	 The [name], when you refer them, they won’t go. They also have a different way of feeding and their family size is large. When you counsel them and tell them to do ABC, when they come back, it doesn’t work like that.  Majority are those who are having problem on how to feed.	CHALLENGES COMPLEMENTARY FEEDING COUNSELING REFERRAL
15:13	Yes. We also have the OPD. When clients come there, the nurse in charge have to counsel the woman on her condition and after that you go further to counsel the client on feeding and other things. From there, when they come for review, you find out whether they are able to do that.	COMPLEMENTARY FEEDING COUNSELING HEALTH WORKER
15:14	18_Do most of the other health workers and caregivers expect you to provide counseling to caregivers with clear actions based on the child growth? Why?: Yes, because our aim is to prevent. We believe that when counseling goes on well, you don’t see people coming to the facility for treatment. They know that my presence as CHN is to give counseling so that they won’t fall sick.	ATTITUDES/BELIEFS COUNSELING HEALTH WORKER
15:15	Yes, because I speak the same language with them when they come, whatever they say I understand. I also understand kusasi. So we are cooperating, everything we talk to them, we visit them, we make sure that whatever we say, they go by it.	ATTITUDES/BELIEFS COUNSELING
15:16	What we do is to take a child weight for a month, and if we see that it’s not good we observe for at least second or third month. If we see that it is not improving but rather retrogressing, we refer the person to the district. We counsel them. What we do is take weight, plot it and interpret it and counsel caregivers appropriately.	COUNSELING DOCUMENTATION FREQUENCY HEALTH WORKER MEASUREMENT REFERRAL
15:19	Yes. There is education on infant and young child feeding practices. Children are also immunize during GMP session	BREASTFEEDING COMPLEMENTARY FEEDING COUNSELING LINK
15:21	If mother comes, we welcome you and also find out about the health of the child. We undress the child and wear her the weighing pant and we ask the mother to hang the child for us to weigh the child, we ask the mother to also look on the weighing scale as we weigh the child. From there, we plot the weight and compare it against the previous month to see whether there is an improvement or not. If …	COUNSELING DOCUMENTATION EQUIPMENT MEASUREMENT
15:27	 We have figures there which is a range. Sometimes you may weigh the child and see that it is not good, but when you plot on the graph, it is then you will know exactly whether the weight good or bad  If the child gains adequate weight, we congratulate the mother and encourage her to continue with her good practices.  We also counsel the mother if the child has not gained adequate weight.	COUNSELING DOCUMENTATION MEASUREMENT
15:28	 You have to find out from the mother, the child might be sick. We also find out from the mother whether the child is feeding well. Sometimes when we find out, the mother will tell us eg “for one week now or three weeks now my child has not been eating well or my child was sick and I took him to the hospital. You then see that the weight dropping is due to the sickness.  We do both individual a…	COUNSELING
16:6	It fits into health service because structures already exist to meet the needs of the vulnerable group. -Counseling of mothers already part of routine when they come for weighing.	COUNSELING LINK
16:7	-Nurse of community health nurse welcomes mother into facility and offers a seat. -General education or counseling is given when numbers of mothers have gone up. -New comers are registered. -After each registration, that mother goes to weigh child and the nurse plots on the graph. -Those already registered go ahead and weigh child and plotting is done.	COUNSELING DOCUMENTATION HEALTH WORKER MEASUREMENT
16:13	-One on one (individual) counseling -No designated counseling room for CWC or GMP. -Counseling usually done side by side the weighing session and hence no privacy. -Counseling provided by staff.	CHALLENGES COUNSELING LOCATION
16:20	-Some accept and take-up recommendations. -Those who do not openly tell the health worker and give reasons such as finances and hence cannot provide to meet such recommendations.	ATTITUDES/BELIEFS CHALLENGES COUNSELING
16:43	Ability to counsel mothers identified from weighing sessions. -Caregivers benefit from counselling sessions. -Caregivers who take up recommendations have their children showing improvements.	CAREGIVER AT SESSION COUNSELING
16:44	15a_Do caregivers understand their children’s nutrition or growth issues well because of the counseling?: -Yes	COUNSELING
16:47	-Counselling sessions are rushed due to lack of space. -Key points are mentioned to the caregiver, sometimes without details.	CHALLENGES COUNSELING LOCATION
17:17	-High numbers warrant group education; low numbers allow for individual consultation. -Focus is on children who really have problems.	COUNSELING
17:21	-Counselling done individually when children numbers are low. -Group counselling done when numbers are high, HWs not adequate	COUNSELING HEALTH WORKER
18:2	Usually when caregivers arrive, they are welcomed and if they are many, they first of all will be given some education on how to take good care of the children. Then they come in turns to now weigh their children. The caregiver undresses the child and wear her the weighing pant, then now hang the child on the scale for the weight to be taken. The weight is then recorded and she is asked to go to …	COUNSELING DOCUMENTATION EQUIPMENT LINK MEASUREMENT
18:6	Counselling is done mostly at the facility level because this one has to be one-on-one. When you identify an issue about a child or caregiver, you call them one-on-one and take the person through all what is expected of the person. This one, you have to access the person and do action plan towards achieving whatever you set to achieve so that if the child is malnourish, you can take the mother th…	COMPLEMENTARY FEEDING COUNSELING
18:7	We have a guiding principle when we are conducting counselling, our people know the procedure involve in giving counselling to any care-giver.	COUNSELING
18:10	For the trainings, they have been trained through the SPRING when they were in here to do the counselling. Secondly, the midwives are also well trained in that aspect, but their concentration is on pregnant women and postnatal care and other things. For our community health nurses, when there is any opportunity and it is basically on growth monitoring or counselling; they have been taken through …	COUNSELING DEVELOPMENT PARTNER HEALTH WORKER TRAINING
18:12	For counseling, I will say is helpful in making our people understand and make informed decisions about the health of their children and themselves. Whenever an issue is identified in a client, the client is taken through all the necessary counselling and at the end of the day, they improve on whatsoever gap they have identify.	COUNSELING
18:13	From time to time, we have been having new cohorts of staff. Mostly our people who were there already, some are leaving. Those who are coming in had been trained in the classroom but practically, they haven’t done it. So those people need the requisite knowledge in providing counselling services and even our people who still in the field need refresher training to be able to do this particular ac…	CHALLENGES COUNSELING TRAINING
18:15	Mostly, mothers are not given the requisite time because of the numbers at the various service delivery point. So, at the point of delivering the counselling services, the required information might not be given at that particular moment.	CHALLENGES COUNSELING
18:16	i. What is being done to overcome these challenges with counseling at the national, subnational, and health facility levels? Don’t know ii. Are any initiatives or recommendations currently resolving these challenges? (Probe - Improving counseling based on growth trends? Digital tools for counseling? Adapting tools to use growth trends to direct counseling topics? (Get copies of tools if available…	CHALLENGES COUNSELING
18:38	9c_How does the protocol define or see the role of the “P” (promotion)? Who is responsible for the promotion parts of GMP?: Everybody plays his/her role in growth promotion especially those at the facility where the services growth promotion is being rendered. Those are the people who are the direct providers of this particular services. They are the major people involve in doing that.	COUNSELING HEALTH WORKER
18:41	Most of our materials are being designed from the national level. Which normally are being given to the region for onward distribution to the various districts. So mostly, we at our lower level like this, we don’t develop materials for education or any activities. But what we normally do is to use the materials that is being developed and sent to us to sensitize our people. Normally when those ma…	COUNSELING GOVERNMENT SUPERVISION TOOLS/JOB AIDS
18:48	The religious and other things, we will still appeal to their conscience. It’s difficult to change somebody’s believe completely, but we will try to modify it in a way, so that it will be in line with what we are preaching. We have a lot of things to do but just to mention a few. What I think I always do is giving out information. But the information being given out is being done in a mass form s…	ATTITUDES/BELIEFS CHALLENGES COUNSELING RECOMMENDATIONS
18:49	Do you feel you are able to address any of these challenges in your position? If so, what are you doing to address them? Yes. I can provide education. But we will need support to visit the communities	COUNSELING HEALTH WORKER LOCATION
19:13	- Weak counselling because not all health workers are trained to do counselling	CHALLENGES COUNSELING TRAINING
19:14	8d_What are the factors that limit GMP effectiveness?: - Limited counseling skills of HWs	CHALLENGES COUNSELING HEALTH WORKER
19:15	8e_How might these limits be overcome?: - Training in counselling - On the job coaching and mentoring (limited funding makes this difficult)	COUNSELING RECOMMENDATIONS SUPERVISION TRAINING
19:20	Challenges with quality of counselling - Success – data available for decision making although with some minor data quality issues	CHALLENGES COUNSELING DATA DECISION-MAKING
19:23	Community level is the outreach sites - HWs informs volunteers of their day of visit to remind the caregivers. The caregivers already know the schedule - HW set up under regular shade where services is provide when they arrive – shade is usually under tree, shade of church or mosque or any other place provided by community - Mother gather and seat on benches usually provided by the community - HW…	COUNSELING HEALTH WORKER LINK LOCATION MEASUREMENT
19:26	- One-on-one - Mother informed that child not gaining enough weight - Mother asked what the child eats - Focus may be on exclusive breastfeed or complementary feeding depending on age of child. Will usually cover feeding on demand - If medical condition available after assessment referral made	BREASTFEEDING COMPLEMENTARY FEEDING COUNSELING REFERRAL
19:32	13f_What do you consider the strengths or good points of counseling now? Would you like to see any areas or practices strengthened? Or, what are the strengths of the policy or protocols?: - Not sure if HWs are even doing counselling - Strengthen the availability and use of MCHRB for counselling	COUNSELING HEALTH WORKER RECOMMENDATIONS TOOLS/JOB AIDS
19:39	- All area provide the integrated services - Challenge is that they seem to focus more on immunization and weighting no much attention to counselling	CHALLENGES COUNSELING LINK
19:42	HW have good knowledge and capacity to weigh - Health education always provided	COUNSELING HEALTH WORKER MEASUREMENT
19:46	Have not seen the new MCHRB - Midwives, CHNs are responsible for the P - Other cadres should know the work is for all of them and they should participate. Currently they don’t want to be involved. See GMP as the work of CHNs	COUNSELING HEALTH WORKER TOOLS/JOB AIDS
20:19	Today the process has been short for me compared to the last time because today we don’t have immunization to take neither do we have any problem to let them talk to us. So today, we just weighed and pass through the process quickly.	COUNSELING LINK
20:27	We didn’t discuss anything with the health worker	COUNSELING
20:28	We didn’t discuss anything with the health worker	COUNSELING
20:29	I have not learnt anything new today because they didn’t discuss anything with me	COUNSELING
20:30	We didn’t have any discussion today	COUNSELING
21:15	HWs provide education on how to feed children - Babies are weighed – before putting them on the scale pants are removed and weighting pants put on - Child weighed and weight written in the book - HWs check is child is due for immunization it is given else you are given your book to go home	COUNSELING DOCUMENTATION EQUIPMENT LINK MEASUREMENT
21:16	They only ask if the child is not gaining weight and advice on what to feed - They don’t ask about development milestones	COUNSELING DEVELOPMENT
21:17	child was weight - caregiver asked why she did not come for GMP last month - HW informed caregiver child was not due for any immunization and asked to back in 2 months’ time Ghana GMP protocol is that children above 23 months comes every quarter.	COUNSELING
21:19	23_What did you discuss with the health worker today?: - Nothing	COUNSELING
22:23	I have not learnt any new thing today at the GMP session.	COUNSELING
22:24	23c_Did you discuss one-to-one or with other caregivers?: One-on-One	COUNSELING
22:29	They should continue to talk to us about the right ways to feed or children for them to grow well and be healthy.	COMPLEMENTARY FEEDING COUNSELING RECOMMENDATIONS
22:31	More information on the growth and development of our children is what caregivers will need during GMP sessions.	COUNSELING DEVELOPMENT RECOMMENDATIONS
23:17	Today is different because they have not been asking of my child’s age but today they did. They also ask me to wait for counselling	CHALLENGES COUNSELING
23:20	23a_Did you discuss other things besides weight gain/growth? (Probe - Child development, other physical development, socio-emotional development, health, dietary practices [breastfeeding, complementary feeding]?): Yes feeding and dietary practices	COMPLEMENTARY FEEDING COUNSELING
23:21	I learn that I should feed my child regularly, the porridge I give her should be dense and well balanced, I should feed her with legumes	COMPLEMENTARY FEEDING COUNSELING
23:22	23c_Did you discuss one-to-one or with other caregivers?: In group with other caregivers	COUNSELING
23:23	Proper feeding and care	COMPLEMENTARY FEEDING COUNSELING
23:27	24a_What other information or services would other caregivers want?: Ask about their childrens’ age, toilet facility at CWC and changing room	COUNSELING LOCATION RECOMMENDATIONS
24:15	When we arrive, the nurse gives us sits and collect our books then they will mention our names according to the time we arrive, then weigh our children, if the child has to take immunization they will administer. If my child is growing well or not they will tell me.	COUNSELING HEALTH WORKER LINK MEASUREMENT TOOLS/JOB AIDS
24:18	19_What happened this time? Was it different from last time? How?: They told me that the weight of my child is decreasing	COUNSELING
24:19	23_What did you discuss with the health worker today?: My child’s weight. She told me to give her good foods	COMPLEMENTARY FEEDING COUNSELING
24:20	23a_Did you discuss other things besides weight gain/growth? (Probe - Child development, other physical development, socio-emotional development, health, dietary practices [breastfeeding, complementary feeding]?): Yes. dietary practices	COMPLEMENTARY FEEDING COUNSELING
24:21	I learnt that if you give your child good food the child will grow well	COMPLEMENTARY FEEDING COUNSELING
25:17	Today we have been educated in the group about feeding practices after the weighing There has been no difference except this interview we are doing	COMPLEMENTARY FEEDING COUNSELING
25:18	Yes we mostly discuss the growth of the children, what the person is feeding the child so that the child is gaining weight so we can also do same for our child	COMPLEMENTARY FEEDING COUNSELING
25:19	We were discussing about feeding practices and not giving child any food and water until they are 6months	COMPLEMENTARY FEEDING COUNSELING
25:20	23a_Did you discuss other things besides weight gain/growth? (Probe - Child development, other physical development, socio-emotional development, health, dietary practices [breastfeeding, complementary feeding]?): No	COUNSELING
25:21	23b_What did you learn at the GMP session today? Was the discussion you had with the health worker useful? Why or why not?: Nothing because we have always been talking about the feeding	COMPLEMENTARY FEEDING COUNSELING
25:22	23c_Did you discuss one-to-one or with other caregivers?: No one on one discussion today	COUNSELING
25:28	What do you think would motivate caregivers who do not usually participate to attend GMP sessions? More teaching or interaction with the service providers. Service providers to spend more time explaining child feeding and interaction with caregivers on child growth	COMPLEMENTARY FEEDING COUNSELING RECOMMENDATIONS
26:16	No they only talk to me if my child has lost weight. Then they advise me to take good care of the child so in the coming month the child will gain weight.	COUNSELING
26:17	Today’s session was the same as always but the only difference is me talking to you.	COUNSELING
26:19	23_What did you discuss with the health worker today?: Nothing	COUNSELING
26:20	23a_Did you discuss other things besides weight gain/growth? (Probe - Child development, other physical development, socio-emotional development, health, dietary practices [breastfeeding, complementary feeding]?): No discussion today	COUNSELING
26:21	23b_What did you learn at the GMP session today? Was the discussion you had with the health worker useful? Why or why not?: No discussion so I didn’t learn	COUNSELING
26:24	We need to educate such people. Others too is the distance that is too far so the nurses should be coming to our area	CHALLENGES COUNSELING LOCATION RECOMMENDATIONS
27:19	23_What did you discuss with the health worker today?: We discussed my child’s weight	COUNSELING
27:20	23a_Did you discuss other things besides weight gain/growth? (Probe - Child development, other physical development, socio-emotional development, health, dietary practices [breastfeeding, complementary feeding]?): No we didn’t	COUNSELING
27:21	23b_What did you learn at the GMP session today? Was the discussion you had with the health worker useful? Why or why not?: Growth of children and feeding practices. It was ok. They talk about it all the time	COMPLEMENTARY FEEDING COUNSELING
27:22	23c_Did you discuss one-to-one or with other caregivers?: Group with other care givers	COUNSELING
27:27	24a_What other information or services would other caregivers want?: We want more education about how to take care of our children	COUNSELING
27:28	What do you think would motivate caregivers who do not usually participate to attend GMP sessions? Education on advantages of GMP	COUNSELING
27:29	24c_Do you have any suggestions that would make the GMP sessions more useful for caregivers? (Probe - More individual counseling? More group discussion? Anything else?): You have to speak to your people to always advice us when we come for weighing	COUNSELING
28:26	What needs to improve is the counseling aspect of the GMP	CHALLENGES COUNSELING
29:11	The challenges with running GMP is the lack of adequate staff to run the GMP sessions effectively. In this facility, am alone and there is also another facility which I manage as well as there is no health staff there. Because of this I’m unable to make time to counsel the caregivers the way I should.  There is also the challenge of lack of fuel to go for outreach services which sometimes lead t…	CHALLENGES COUNSELING LOCATION TOOLS/JOB AIDS
29:20	Growth trends are used to determine who to counsel  Open ended questions are used during the counseling to help understand the problem  Also, during counseling, caregivers are also engaged to agree on what they can do to address the problem.  We use counseling cards as job aids to guide the counseling.  During counseling when we realize the child is not well, we refer to the OPD for clinical …	COUNSELING DIARRHEA REFERRAL TOOLS/JOB AIDS
29:52	What is working well in the counseling is that some of the mother actually follow what you agreed with them to do and we see a reflection of the results in the children as they turn to improve in the coming days.	COUNSELING
29:53	I will say most of the mothers do not really understand the nutrition and growth of their children. The reason is when they come for GMP they are always in a hurry to go home, but should they understand the nutrition and growth needs of their children well, they would have always been patient to go through the process so that they will learn more to be able to properly cater for their children. T…	ATTITUDES/BELIEFS CHALLENGES COUNSELING
29:55	The challenge I face in the promotion aspect of GMP is my inability to counsel more than half of the caregivers who attend our session because am alone and the workload is too much on me. This makes it difficult for us to promote good practices among most of the caregivers.	CHALLENGES COUNSELING
29:56	The challenge we face with regards to identifying what families are willing and able to do is that you try to engage the mother to see what is feasible for them but most of them are not willing to open up and are like you should just tell them what you want them to do which may not work for them. The challenge with helping mothers of children with poor appetite is that sometimes you give them the…	ATTITUDES/BELIEFS CHALLENGES COUNSELING
29:57	For the other staff in this facility, am not sure if they do any counseling at all not to talk about doing so with clear actions based on the child’s growth. Because they are clinical staff all they are interested in is to treat. Sometimes they are not even interested in looking at the child health record book of the child	CHALLENGES COUNSELING HEALTH WORKER
29:59	I don’t think am able to respond to the needs of the clients. This is because of the workload on me as the only person who runs the GMP session with the huge number of caregivers who turn out for the services. Sometimes a mother may come wanting to have a one-on-one discussion with me to help her address her problem but because of how busy I am, she may not be able to tell me but will just leave …	CHALLENGES COUNSELING
29:62	All other health staff should be trained GMP and counseling so that they can also get involved to support in rendering the GMP services and also help in the counseling to help reach out to many more mothers to help address their feeding difficulties. More staff should be posted to help in delivering GMP services in the facility and outreach points to help reduce the workload on me. One person run…	COUNSELING LOCATION RECOMMENDATIONS TOOLS/JOB AIDS TRAINING
30:2	I help in weighing children during child welfare clinics I help in immunizing children during child welfare clinics I also help in counseling mother on the feeding of their children I also conduct home visits on special clients to support them in their homes I give general health education to mothers	COMPLEMENTARY FEEDING COUNSELING HEALTH WORKER LINK MEASUREMENT
30:48	We do well to counsel majority of mothers who need to be counselled Mothers cooperate with health staff during counseling	ATTITUDES/BELIEFS COUNSELING
30:49	Yes, the counseling we do has helped majority of the mothers to have a good understanding of their children’s nutritional needs.	COUNSELING
30:52	No, because most health here have difficulty with how to counsel well and effectively because most of us have not been trained in counseling.	CHALLENGES COUNSELING TRAINING
30:53	Yes, because that is what will bring about the needed change in the child in terms of his/her growth.	COUNSELING HEALTH WORKER
30:54	Yes, because they do come to me for solutions to their problems which means that my suggestions have been yielding results and so they have confidence in me.	ATTITUDES/BELIEFS COUNSELING HEALTH WORKER
30:55	They should do regular and effective counseling of caregivers as it will help improve the nutrition practices of the caregivers and the growth of their children.	COUNSELING RECOMMENDATIONS
30:56	20_Would other health workers approve of you doing these actions/suggestions? Do you think other health workers would be willing to do these actions? Why or why not?: Yes, because counseling is doable, does not require so much resources and it give results too.	COUNSELING RECOMMENDATIONS
30:57	There should massive training of health staff on IYCF and counseling to help build their capacity to do effective counseling of the caregivers.	COUNSELING RECOMMENDATIONS TRAINING
31:1	My role is, I do weighing, report writing, family planning, health promotion i.e health education. I do immunization etc.	COUNSELING HEALTH WORKER
31:6	Growth monitoring has been good in this community. And per what we have also learnt from others, it has helped us to now be able to reduce malnutrition cases in this community. We give mothers education on how to prepare the feeds and through that we have seen that cases in the community have reduced drastically. So I think growth promotion has helped reduced all those malnourished cases in this …	COMPLEMENTARY FEEDING COUNSELING IMPORTANCE
31:54	15a_Do caregivers understand their children’s nutrition or growth issues well because of the counseling?: Yes.	COUNSELING
32:1	Organizing CWC, conduct education and counselling, registration, chart and plot weights	COUNSELING HEALTH WORKER
32:2	I do measurement of weight, length/height, MUAC , chart and plot weight, counselling and report writing	COUNSELING DOCUMENTATION HEALTH WORKER MEASUREMENT
32:7	The growth promotion starts with general education based on a specific topic follow by weighing and measurement of length/height, charting and plotting, registration both old and new and counselling if need be	COUNSELING DOCUMENTATION MEASUREMENT
32:8	When the mother comes to clinic I explain the procedures to her and support the mother to put the weighing pant on then hang the child on the weighing scale and wait until the scale becomes stable then I read the weight. If it is time to take the height and the length measurement I make the child lie on the measuring tape making sure that the head and the feet are firm on the respective boards th…	COUNSELING DOCUMENTATION EQUIPMENT MEASUREMENT
32:14	The counselling start by reassuring the mother that you are coming to counsel her and that it is confidential. Whatever discussion you going to have is not going to be discussed with any one so she should feel free to express herself. We are here to learn from each other I will congratulate her for coming for GMP session. Establish rapport by first introducing yourself and also ask the mother to …	COUNSELING
32:33	For referrals, counselling It is used to plan and assess nurses’ performance at a particular facility, district or region base on the number of cases of malnutrition *stunting and underweight) For decision making To inform authorities whether there is the need for training of health works engaged in GMP	COUNSELING DATA DECISION-MAKING HEALTH WORKER REFERRAL TRAINING
32:44	15_After growth measurement, what is good about, or working well, in the counseling?: Difficult to tell	COUNSELING
32:45	15a_Do caregivers understand their children’s nutrition or growth issues well because of the counseling?: YES..	COUNSELING
33:1	I conduct growth monitoring, family planning services, health education, home visit and ANC	COUNSELING HEALTH WORKER MEASUREMENT
33:2	Weighing, registration immunization and health education	COUNSELING HEALTH WORKER LINK MEASUREMENT
33:46	15a_Do caregivers understand their children’s nutrition or growth issues well because of the counseling?: They understand	COUNSELING
34:1	weighing, home visit and health talks	COUNSELING HEALTH WORKER LOCATION MEASUREMENT
34:2	counselling and measure weight	COUNSELING HEALTH WORKER MEASUREMENT
34:13	We do group counselling but I do not use growth trends	COUNSELING
34:43	15a_Do caregivers understand their children’s nutrition or growth issues well because of the counseling?: Yes	COUNSELING
36:38	Usually, the mothers report to a waiting area where they sit in a queue as they wait for the session to begin, When the mothers gather before the session starts, they are given health education on any general health issue. When the session begins, the caregivers move to the weighing point one-by-one following the queue for their children to be weighed During the weighing, the children are undress…	COUNSELING DOCUMENTATION MEASUREMENT
36:41	Usually, the mothers report to a waiting area where they sit in a queue as they wait for the session to begin, When the mothers gather before the session starts, they are given health education on any general health issue. When the session begins, the caregivers move to the weighing point one-by-one following the queue for their children to be weighed During the weighing, the children are undress…	COUNSELING DOCUMENTATION MEASUREMENT
36:51	In many instances, the counseling itself is not even done by health staff. Mostly when counseling is done too, staff do more of education by telling caregivers what they think the caregivers should do rather than agreeing with them on what to do. In such cases the counseling cards and aids are not used to guide the counseling. Nonetheless, there are some staff too who go about their counseling as…	CHALLENGES COUNSELING TOOLS/JOB AIDS
36:52	During IYCF training staff are taken through how to do counseling. During that session, staff are made to practice counseling among themselves. Also during the training, participants are taken to a health facility and given caregivers to practice counseling. In all these the participants are observed after which the comments and observations are discussed and errors corrected.	COUNSELING TRAINING
36:55	What I want to see being strengthened is if we can regularize the counseling itself so we are able to make time to engage all caregivers who attend the session and not only those who have problems. That way every caregiver gets the opportunity to learn something new every time they attend the GMP session which will be helpful.	COUNSELING RECOMMENDATIONS
36:58	For now, there no initiative that is resolving the challenges related to counseling. We are however still looking at ways to deal with such challenges so hopefully in 2021, we may be able to come out with some initiatives to deal with the challenges related to counseling.	CHALLENGES COUNSELING
36:71	They should also take counseling serious by building the capacity of health staff to be able to do effective counseling and provide them with the needed logistics and support to be able to regularly counsel caregivers effectively.	COUNSELING RECOMMENDATIONS
37:1	As growth monitoring and promotion officers we ensure the activities that help to monitor the growth of our children are always held. We also help the nurses to provide education and community sensitization at the facility and community levels and also on radio stations for the broader benefit.	COUNSELING HEALTH WORKER
37:18	Immediately a mother arrives, the health staff establish rapport with her. They then educate them on something like exclusive breastfeeding and complementary feeding. They then do physical examination of the children They then weigh the child naked to get the true weight of the child.	BREASTFEEDING COMPLEMENTARY FEEDING COUNSELING MEASUREMENT
37:20	The counseling is done one-on-one They also use counseling cards They make reference to locally available foods Counseling is done in privacy Simple language is used	COMPLEMENTARY FEEDING COUNSELING TOOLS/JOB AIDS
37:22	They have developed their own counseling guides based on the IYCF counseling protocol which they use to guide how they do the counseling. The also use on the job support to guide counseling where senior staff observing how the new ones do their counseling, note some weak points and correct them later. Staff are also trained on counseling as part of the IYCF training package They also use that cou…	COUNSELING SUPERVISION TOOLS/JOB AIDS TRAINING
37:26	Counseling has helped caregivers to be able to know how to properly combine the locally available food to promote good growth of their children, Counseling has also helped in identifying children who need additional care like clinical services.	COMPLEMENTARY FEEDING COUNSELING
37:27	The current weakness in how children are counseled is that, there is usually no privacy and confidentiality so we need to really look at that. You get to a place and about five or six caregiver seated and in their midst they are counseling someone which is not right. So we need to get counseling rooms Counseling also needs confidentiality and so we need to get those who can really keep informatio…	CHALLENGES COUNSELING
38:1	GMP is a purely public health activity, the community health nurses are those who conduct all the GMP activities like weighing of the children, giving health education to the mothers and all other activities that happens there and report to us.	COUNSELING HEALTH WORKER MEASUREMENT
38:10	The early nutrition of a child is very key in determining the future of the child. If the child gets the right nutrition, he grows well and if he doesn’t get the right nutrition, the growth and development of the child suffers which goes a long way to affect his future. This is where growth monitoring and promotion is relatively important compared to other nutrition programs because it aims to en…	COMPLEMENTARY FEEDING COUNSELING DEVELOPMENT IMPORTANCE
38:33	Health education is going on well across all facilities Community engagement to help them appreciate what food to give to the children is also working well ANC which helps to ensure that the mother remains strong and healthy after delivery to be able to come for GMP is also doing well and for that matter helping mother to be able to come for GMP after delivery.	COUNSELING LINK LOCATION
38:42	As a region, we have not been able to develop our own policies based on the national ones ye...However, we engage in community sensitization through radio talk show to educate the people on the nutritional needs of their child as well as other health issues that border on the growth and development of the children in line with the national policies on GMP.	COUNSELING GOVERNMENT GUIDING DOCUMENTS
38:58	The community health nurses are responsible for the weighing, registration and immunization while the nutrition officer is responsible for plotting and interpreting the weight with the counseling being done by the health promotion officer or any other staff.	COUNSELING DOCUMENTATION HEALTH WORKER LINK MEASUREMENT
38:64	On the job support and training of staff is also used to guide counseling.	COUNSELING TRAINING
38:66	Staff are trained on counseling by giving them some clients to counsel while they are observed. Based on the they are then corrected on areas that did not go well.	COUNSELING TRAINING
38:67	Yes, growth measurement is used to determine counsel. The interpretation of the growth chart is done using the z-scores, if the weight below the -2 z-score, it means the child is underweight and based on that the caregiver of the child is counseled. Sometimes too, they compare the current weight to previous one to see if the weight has increased or decreased. If the weight increased, they congrat…	COUNSELING MEASUREMENT TOOLS/JOB AIDS
39:17	18_Are you usually asked about your child’s stages of growth or developmental milestones (e.g., how your child hears, sees, learns, communicates, or moves?): -No	COUNSELING DEVELOPMENT
39:19	23a_Did you discuss other things besides weight gain/growth? (Probe - Child development, other physical development, socio-emotional development, health, dietary practices [breastfeeding, complementary feeding]?): -No	COUNSELING
39:22	-Health workers should have more discussions with caregivers. -Health workers should ask about issues affecting the child -A doctor should be assigned to each child for regular checkups.	COUNSELING Counseling: tailoring HEALTH WORKER RECOMMENDATIONS
39:24	23_What did you discuss with the health worker today?: -Keeping the record book well.	COUNSELING TOOLS/JOB AIDS
40:1	JICA focuses on UHC, systems strengthening and preparedness for infectious diseases. GMP support is through the UHC support and it is currently provided through 2 projects ie CHPS for Life and MCHRB projects. MCHRB project: promotes continuum of care promoting the utilization of services through support for capacity building of health workers, monitoring, printing of MCHRB. The MCHRB component fo…	BREASTFEEDING COMPLEMENTARY FEEDING COUNSELING DEVELOPMENT PARTNER GUIDING DOCUMENTS TOOLS/JOB AIDS TRAINING
40:18	Quality however remain a challenge. The intervention is not leading to the desired results because of it not being done well. Some of the issues leading to this are ● Limited skills for proper counselling ● Inability to plot and connect weights well to make informed opinions ● Limited availability of equipment ● Poor documentation and shortage of MCHRBs and nutrition registers.	CHALLENGES COUNSELING DOCUMENTATION EQUIPMENT TOOLS/JOB AIDS
40:22	● Analysis of weight information and using it for action is limited ● Plotting and making sense of weight still remain a challenge for the health workers. ● Limited counselling skills of health workers – not sure if it’s a capacity or attitude problem.	ATTITUDES/BELIEFS CHALLENGES COUNSELING DOCUMENTATION HEALTH WORKER MEASUREMENT
40:23	● Limited skills for proper counselling ● Inability to plot and connect weights well to make informed opinions ● Limited availability of equipment ● Poor documentation and shortage of MCHRBs and nutrition registers.	CHALLENGES COUNSELING DOCUMENTATION EQUIPMENT TOOLS/JOB AIDS
40:25	Pages 34-52 of the MCHRB gives details of GMP. P focuses more on education and book has part that can be used by health workers for promotion and by caregivers to learn. CHN/CHO has primary responsibility but needs support from their supervisors at the facility, sub district and district levels to make it quality.	COUNSELING GOVERNMENT HEALTH WORKER SUPERVISION TOOLS/JOB AIDS
40:29	Japanese technical support team brough on board their international experience in terms of design of materials for education in MRCHS. The MCHRB has more focus on promotion, health workers can use it for counseling and caregivers can use to learn more about their health and that of their children. It has clear milestones which are used to encourage and motivate mothers as they bring their childre…	COUNSELING DEVELOPMENT DEVELOPMENT PARTNER GUIDING DOCUMENTS HEALTH WORKER TOOLS/JOB AIDS
40:33	MCHRB – covers weight and height/length measurements, growth chart, counseling and the type of counseling.	COUNSELING GUIDING DOCUMENTS MEASUREMENT
41:1	Senior community health nurse, undertaking responsibilities like outreaches, family planning, ANC services, growth monitoring services, handling vaccines, nutrition counselling.	COUNSELING HEALTH WORKER MEASUREMENT
41:2	Weight checking/growth measurement, counselling of mothers .	COUNSELING HEALTH WORKER MEASUREMENT
41:6	Mothers are welcomed, taken through health education, procedure for session is explained to them.	COUNSELING
41:17	Counseling done individually by health workers.	COUNSELING HEALTH WORKER
41:19	Demonstrations are not done. Mothers express a little bit of knowledge in some of the things.	COUNSELING
41:21	17_Do most of the other health workers provide counseling to caregivers with clear actions based on the child’s growth? Why?: Yes.	COUNSELING Counseling: follow-up HEALTH WORKER
41:24	15a_Do caregivers understand their children’s nutrition or growth issues well because of the counseling?: Caregivers understand. They also appreciate efforts of the health worker.	ATTITUDES/BELIEFS COUNSELING HEALTH WORKER
41:37	ii. What happens with the data? What next? District level: Data sent to the district for planning. Facility level for outreaches, informs what talk to give the mothers.	COUNSELING DATA DECISION-MAKING GOVERNMENT LOCATION REPORTING
41:39	i. How are collated data used in the facility? (Probe - coverage data, frequency of contact, nutritional status, growth trend, completion of referrals.) It informs health talks; what to tell the caregivers when next they come.	COUNSELING DATA DECISION-MAKING
42:4	Cases of malnutrition (stunting and underweight) help in decision making; high prevalence could mean the staff is not properly trained to educate and counsel the mother on good child caring practices or the caregivers are not buying into counselling or the messages given and may call for different approaches hence help in monitoring and evaluation of nutrition related interventions	ATTITUDES/BELIEFS COMPLEMENTARY FEEDING COUNSELING DATA DECISION-MAKING HEALTH WORKER IMPORTANCE REPORTING TRAINING
42:5	SPRING interventions brought about improvement in plotting and counselling, formulation of mother to mother support groups and also assisted in monitoring	COUNSELING DEVELOPMENT PARTNER DOCUMENTATION FAMILY/SOCIAL SUPPORT SUPERVISION
42:25	-Some of the nurses rush during GMP because of high attendance -some are not able to do effective counselling of language barrier -Inadequate supply of the MCHRB is also a limitation	CHALLENGES COUNSELING HEALTH WORKER TOOLS/JOB AIDS
42:27	The MCHRB has well-structured counselling guidelines; the agree actions between the health worker and clients which makes counselling much more easy.	COUNSELING HEALTH WORKER TOOLS/JOB AIDS
42:30	IYCF counselling cards are also used to guide the counselling process. There is also guidelines for home visit. Laminated charts that hang on the walls at the CWC are also used to guide the counselling process as they contain messages that could be given to mothers.	COUNSELING LOCATION TOOLS/JOB AIDS
42:31	The MCHRB is generally used as a guide and it has the 3As (assess, analyse and take action), it is for both mother and child. It contains pictorial messages to guide the counselling process	COUNSELING GUIDING DOCUMENTS TOOLS/JOB AIDS
42:38	The MCHRB defines underweight and stunting. It also contains pictures guidelines which are useful during counselling. It was developed by family health division of the Ghana Health Service with support from partners	COUNSELING DEVELOPMENT PARTNER GOVERNMENT GUIDING DOCUMENTS
42:42	Simply it defines the P as activities put in place to correct abnomaly eg growth faltering	COUNSELING Counseling: tailoring GUIDING DOCUMENTS
42:43	If a mother arrives, she is welcome, they are given sits to sit, education or talk is given on given topic, if there are three staff, one is stationed at the weighing point, the mother is made to remove the dress of the child, The scale is zeroed (standardized) eg by using an object with a known weight, the child is put in a weighing pant and hang to the weighing scale, reading is taking when the…	COUNSELING DOCUMENTATION EQUIPMENT HEALTH WORKER MEASUREMENT
42:45	The measurements are also entered into to the register. At the end of the month the number of stunted and underweight cases are obtained from the register. The monthly cases then entered in to DHIMS. Challenges of exclusive breastfeeding are also entered into separate register and then the mothers are also counselled on to overcome these challenges.	BREASTFEEDING COUNSELING Counseling: tailoring DOCUMENTATION
42:48	Generally give education and counselling on IYCF If underweight or stunting exceeds expectation at a particular facility. If the nurses realize it is as result of lack of support that is causing poor nutrition among the children they do home visit to encourage husbands and other family members to be supportive. They also use the home visit to give feedback to the community for example the childre…	BREASTFEEDING CHALLENGES COMPLEMENTARY FEEDING COUNSELING Counseling: follow-up DATA DECISION-MAKING FAMILY/SOCIAL SUPPORT HEALTH WORKER LOCATION
42:53	Mothers are educated on appropriate infant and young child feeding practices which may help improve the nutritional status of children	BREASTFEEDING COMPLEMENTARY FEEDING COUNSELING IMPORTANCE
43:16	At the registration point, you sit and wait for your turn for them to call you. When they call you, they will check to if there is something wrong with your child. They will also check if you have immunization to take and they will give it to the child after which they ask you to go, you are done.	COUNSELING Counseling: tailoring HEALTH WORKER LINK
43:23	23c_Did you discuss one-to-one or with other caregivers?: One-on-one	COUNSELING
43:30	24b_What other information would caregivers want during GMP (Probe - A discussion of how your child is developing in terms of their growth, language, and other communication skills? Ways to play and interact with your child?): If health authorities or the nurses themselves are able to add other information to what they are giving us now which will help us, it will be good, but I don’t know what t…	COUNSELING HEALTH WORKER RECOMMENDATIONS
43:31	More education for such mothers on the importance of GMP sessions to help them see the importance and the need for them to always bring their children for GMP	COUNSELING RECOMMENDATIONS
44:16	Yes I did when I complained of the weight gain to the nurse she adviced me on complementary feeding using weanimix And also told me the growth of the child would not be increasing the way am thinking especially during teething or crawling.	COMPLEMENTARY FEEDING COUNSELING Counseling: tailoring DEVELOPMENT HEALTH WORKER
44:17	23c_Did you discuss one-to-one or with other caregivers?: It was one-on-one	COUNSELING
44:18	The nurse asked that I feed the child well and give the child weanimix and possibly tz if the child will eat.	COMPLEMENTARY FEEDING COUNSELING Counseling: tailoring HEALTH WORKER
44:23	On busy days service providers don’t say anything after weighing they don’t tell whether the child is doing well or not So it will be good to tell caregivers how their children are doing whether good or bad	CHALLENGES COUNSELING Counseling: tailoring FUNDING HEALTH WORKER RECOMMENDATIONS
45:1	- Guided by UNICEF Global Nutrition Strategy - Focus is on early childhood nutrition (0-5year) with work around IYCF micronutrition supplementation and deworming - In Ghana, supporting government to o strengthen capacity (knowledge and skills) of health workers in counselling, o providing supplies (MUAC tapes, scales), o Printing of MCHRB - Start Right Feed Right campaign just launched to promote…	COUNSELING DEVELOPMENT PARTNER EQUIPMENT HEALTH WORKER LINK TOOLS/JOB AIDS TRAINING
45:21	- P – giving key messages and having discussions with caregiver on child growth - Who is responsible for the promotion came us in nutrition officers review meeting. The agreement was that one who did the weighing should be responsible not just nutrition officers.	COUNSELING GUIDING DOCUMENTS HEALTH WORKER
46:1	-Participates in family planning and post-natal care -Participates in growth monitoring and promotion.	COUNSELING HEALTH WORKER MEASUREMENT
46:2	-Weighing of children -Immunizes children -Counsels caregivers -Entries of children’s information	COUNSELING DOCUMENTATION HEALTH WORKER LINK MEASUREMENT
46:6	-Caregiver is welcomed into facility. -Caregiver takes her seat. -Activities begin, that is, registration, weighing, plotting, tallying (in register, tallied weight by age) immunizing and counselling. -When session is crowded enough, health talks are given to caregivers. Health talks are given on Mondays, Wednesdays and Fridays. -Height/Length is taken every three months.	COUNSELING DOCUMENTATION FREQUENCY LINK MEASUREMENT
46:10	-Yes, other information is collected. -Information on positioning and attachment. -Information on child (passage of stool and urine, if child is suckling well).	BREASTFEEDING COUNSELING
46:14	-Counselling cards are used for counselling. -Counselling cards were given at IYCF training. -Individual counselling given on appropriate meal preparation and measurements for child. -Group counselling depends on present season (counselling on harmattan and keeping children safe to prevent dryness, counselling on COVID’19) -Counseling given to caregivers with children who are not improving.	COMPLEMENTARY FEEDING COUNSELING LINK TOOLS/JOB AIDS TRAINING
46:15	-Recommendations on responsive feeding -After group counselling, caregivers are questioned on what was discussed. -Caregivers ask questions when they do not understand certain topics. -Caregivers counseled on available affordable local foods	COMPLEMENTARY FEEDING COUNSELING
46:26	-Counselling cards are used for GMP -Paraphernalia from workshops can also be used for GMP.	COUNSELING TOOLS/JOB AIDS
46:31	Data is used to improve upon health talks and counseling sessions.	COUNSELING DATA DECISION-MAKING
46:39	Counseling cards are needed for effective counselling.	COUNSELING TOOLS/JOB AIDS
46:42	-Caregivers do understand their children’s nutrition or growth issues. -Some caregivers ask about their children’s growth after weighing the children.	ATTITUDES/BELIEFS COUNSELING Counseling: tailoring
46:45	-Yes. Health workers do provide counseling to caregivers with clear actions based on the child’s growth. -Counseling is usually based on child’s growth -Counseling is also based on immunization schedule. -Age is considered during counseling; Caregivers of children nine months and above are counselled on responsive feeding and feeding of family foods.	COMPLEMENTARY FEEDING COUNSELING Counseling: tailoring HEALTH WORKER LINK
46:46	Health worker has knowledge on dietary practices and hence is expected to counsel caregivers on feeding.	COMPLEMENTARY FEEDING COUNSELING HEALTH WORKER
46:48	Addition of health volunteers to health workforce to take up GMP activities in their communities since health workers do not go on outreaches. -Time/days allocated for health talks or health education should be extended -Caregivers should familiarizes themselves with pictures on counseling cards to enable them go according to what they see at home instead of health workers giving all the informat…	COUNSELING HEALTH WORKER LOCATION RECOMMENDATIONS TOOLS/JOB AIDS
46:52	-Caregivers are advised to bring their older children below age 5 every three months for weighing and immunization/vaccination. -Health talks can be conducted at the local radio station, as well as issues on GMP to encourage and remind mothers on to attend weighing sessions.	CHILD COUNSELING FREQUENCY LINK RECOMMENDATIONS
47:1	weighing, immunization, counselling	COUNSELING HEALTH WORKER LINK MEASUREMENT
47:2	Weighing, Plotting and charting and counselling	COUNSELING DOCUMENTATION HEALTH WORKER MEASUREMENT
47:16	13_What is good about, or working well, in measuring or recording child growth?: The visual aids are working very well especially during counselling	COUNSELING TOOLS/JOB AIDS
47:18	15_After growth measurement, what is good about, or working well, in the counseling?: It is the visual aids	COUNSELING TOOLS/JOB AIDS
47:21	17_Do most of the other health workers provide counseling to caregivers with clear actions based on the child’s growth? Why?: Yes, because everyone was taking through training to do it	ATTITUDES/BELIEFS COUNSELING Counseling: follow-up HEALTH WORKER TRAINING
47:22	18_Do most of the other health workers and caregivers expect you to provide counseling to caregivers with clear actions based on the child growth? Why?: Yes, as I said we were trained to do it	ATTITUDES/BELIEFS COUNSELING Counseling: follow-up HEALTH WORKER TRAINING
47:23	Yes, I am a very diligent person and always try to be professional in dealings with my clients	ATTITUDES/BELIEFS COUNSELING HEALTH WORKER
47:25	10_Have you received training specific to GMP or component of GMP?: Yes, CMAM, IYCF and GMP	COUNSELING DOCUMENTATION LINK MEASUREMENT TRAINING
47:37	First you establish rapport with the mother, ask the mother what causes the problem. Find out about the feeding status, foods that they have in stock and counsel the mother on how to provide adequate diet. If the mother is practicing exclusive breastfeeding, I will find out if the positioning and attachment is appropriate and counsel the mother on appropriate positioning and attachment. I will al…	BREASTFEEDING COMPLEMENTARY FEEDING COUNSELING Counseling: tailoring HEALTH WORKER REFERRAL
47:51	15a_Do caregivers understand their children’s nutrition or growth issues well because of the counseling?: Some do understand but not all	CHALLENGES COUNSELING
48:10	Although it is a national program, its implementation sometimes does vary from region to region. Even for a region like Brong-Ahafo which is food basket of Ghana, one might face challenges with children who refuse to eat particular kinds of food which increase their malnutrition rate. It could also vary based on the cadre of health workers at post at a particular time and also according to the co…	CHALLENGES COUNSELING GOVERNMENT LOCATION
48:12	Three key weaknesses are the failure of caregivers to attend the session on schedule, lack of requisite equipment particularly weighing scales and the reliance on group education instead of individual education and counseling.	ATTITUDES/BELIEFS CHALLENGES COUNSELING EQUIPMENT FUNDING MEASUREMENT
48:13	There is need for continuous, intensified and sustained education. This is of essence if the needs of new cohorts of mothers and caregivers are to be addressed. Repeating the counselling messages at least twice during the same GMP session is crucial as some caregivers report late and often miss-out on the group education which is given at the beginning of the session.	COUNSELING RECOMMENDATIONS
48:14	The individual counseling is more important and if promoted, will be more effective for caregivers who are shy, or require privacy and confidentiality in order to open up to the health worker to discuss the home situation and how its influencing the child’s feeding. Consequently, it will be much easier to negotiate with the caregiver for her to willingly agree on the feeding options to try as she…	COUNSELING Counseling: tailoring HEALTH WORKER RECOMMENDATIONS
48:15	The unit is capable of addressing the corrective actions mentioned. The child health unit implemented the IMCI. Apart from the 5 childhood killer diseases conditions that were in the algorithm, malnutrition particularly anemia and underweight were also inclusive. There was another module on caregiver counseling where the focus is to apply knowledge from the child welfare clinic to provide one-on-…	COMPLEMENTARY FEEDING COUNSELING Counseling: tailoring GOVERNMENT LINK
48:25	It is like a flow chart sought. In the health facility, there is a sitting place for the mothers, a site where the nurses put the scale and a table for recording, giving vaccinations and counseling. Weighing is the first thing; if the child is due for vaccination, that follows. Counselling is the last activity before the caregiver-child pairs are dismissed. Once there was a peri-urban facility wh…	COUNSELING EQUIPMENT LINK MEASUREMENT
48:26	Counselling is the last activity before the caregiver-child pairs are dismissed. Once there was a peri-urban facility where the nutrition officer providing the counselling was not within the triage. It was noticed that caregivers directed to the officer for counseling took a different direction and left the facility without going for the counseling. This underscores the importance of the service …	ATTITUDES/BELIEFS CHALLENGES COUNSELING HEALTH WORKER RECOMMENDATIONS
48:30	The first activity is to give the group education. The topics for discussion are determined by the nurses’ timetable which is designed at the beginning of the month or year. It could also be based on problems of public health importance in the area. It is intended to be interactive and participatory for all caregivers where questions are asked, answers given and contrary opinions taken.	COUNSELING HEALTH WORKER
48:31	After the weight is taken, the caregiver is made to wait for a little while before the one-on-one counseling is rendered. It is the last activity done before the caregiver leave the clinic. Ideally, privacy should be provided during the counseling session. The one-on-one sessions provide additional opportunity to identify the peculiar problems of each child. The message is based on the growth pat…	COMPLEMENTARY FEEDING COUNSELING Counseling: tailoring HEALTH WORKER
48:32	Although the policy mentions counseling, there is no detailed information in the document regarding how counselling should be done.	CHALLENGES COUNSELING GUIDING DOCUMENTS
48:33	Presently, the combined maternal and child health records book, is used as a counseling and communication book. It is a counseling tool on its own because it provides health messages from antenatal through newborn and the child health periods and counseling tool used in the growth monitoring and promotion sessions because they are very educative.	COUNSELING LINK TOOLS/JOB AIDS
48:34	The caregivers can be shown the pages so the refreshes her mind while at home. The pictorial illustrations make it easier for the caregivers who are unable to read to also comprehend. Upon receipt of the booklet for the first time, the health professional is supposed to introduce the content of the booklet. In terms of nutrition education, the page concerning the food groups and the four-star die…	COMPLEMENTARY FEEDING COUNSELING TOOLS/JOB AIDS
48:37	Because in this booklet, I told you there is a lot of this on in this booklet. A lot of information for the mother even as she was pregnant, what she supposed to do, how she supposed to eat it’s all part of this booklet. The MCHRB which guides the counselling is very educative and informative. It contains ample nutrition information for the woman during pregnancy, the first 6 months of the child’…	BREASTFEEDING COMPLEMENTARY FEEDING COUNSELING LINK TOOLS/JOB AIDS
48:38	The key weakness is not having enough time to go through the counselling process with the caregivers thereby not making them to benefit fully from GMP. Because the booklet is bulky, there are some portions of the booklet that that when care is not taken, can easily be overlooked meanwhile they contain important information for the caregiver. Meanwhile, tenets of counseling cautions against overlo…	CHALLENGES COUNSELING Counseling: tailoring LOCATION TOOLS/JOB AIDS
48:39	Presently, digital tools are not used to facilitate the counseling session in Ghana. Two years ago, Grameen foundation provided tablets to caregivers which gave reminders on hospital visits but the program has folded up and the tablets were retrieved.	CHALLENGES COUNSELING DEVELOPMENT PARTNER TECHNOLOGY
48:41	Supervision is done during the session GMP. Things like organization of the clinic, sitting arrangements and flow of services including ensuring that those who need to be counseled receive the service are observed.	COUNSELING SUPERVISION
48:42	upervision at the facility-level is supposed to be once a week as the cohorts of caregivers vary weekly while the outreach points are once a month. It is expected that the facility supervisor walks into the session to observe and listen to happenings preferably at diverse times on each supervision occasion such that it is not readily predictable and caregivers who report at various get to equally…	COUNSELING RECOMMENDATIONS SUPERVISION
48:45	The document generally mentions counseling. There is also counseling components for treatments of minor illness, developmental milestones and referral to a specialist doctor. The ‘promotion’ component is the responsible RCH department which is divided into maternal health and child health units. The child unit includes facility-based care – inpatient and out-patient care – as well as outreach in …	COUNSELING GOVERNMENT GUIDING DOCUMENTS LOCATION REFERRAL
48:50	Unlike one-to-one counseling, in group education, it is difficult to decipher caregivers who not understand the counseling messages while some caregivers de-associate the information from their peculiar situation. Where the crowd is large especially on market days in rural areas (when transportation is available), the health workers are simply unable to provide individualized counseling due to th…	CHALLENGES COUNSELING HEALTH WORKER LOCATION
48:53	The third is the need to intensify individual counselling as the children are different individuals and also negotiate with the caregivers on how to child their infants in an age-appropriate manner like blending and making purees to enhance ease of swallowing.	CHALLENGES COMPLEMENTARY FEEDING COUNSELING Counseling: tailoring RECOMMENDATIONS
48:54	In fact, counselling is an integral part of all programs and health services. The expectation is that the counseling knowledge acquired from the child health program would be built-upon, linked up and transferred to other health services where counseling is required.	COUNSELING LINK
49:3	Counseling is particularly observed to ensure staff do it right. They are normally advised to do their counseling before giving immunizations because after immunization when the child are crying, counseling would not be effective as mothers may not be able to focus on the counseling.	COUNSELING HEALTH WORKER LINK
49:9	GMP supports screening for anaemia among the children  It also supports screening for severe acute malnutrition (SAM) among the children  It supports immunization of children against many childhood diseases  It supports vitamin A supplementation  It also helps to identify children for nutritional counseling	COUNSELING Counseling: tailoring LINK
49:13	 The caregiver then move to the counseling point for counseling	COUNSELING
49:17	 Who records the growth monitoring data depends of the facility. There is no any policy that says only this category of staff should record the data. In some facilities... the staff change role weekly, such that the one who captures data this week moves to weighing the following week and to counseling or immunization the coming week in that order. This is to ensure that staff do not lose touch o…	COUNSELING DOCUMENTATION HEALTH WORKER LINK
49:24	In terms of counseling, this days we have some challenges because most of the staff are new from school and have not been trained to do counseling and so they have challenge counseling the mothers the way it should be.	CHALLENGES COUNSELING TRAINING
49:25	However, staff who were fortunate to be here some 3-4 years ago they are experience and are able to do it well because with the support of the USAID RING and SPRING projects we were able to train them on the counseling.	COUNSELING DEVELOPMENT PARTNER LINK TRAINING
49:26	Counseling is do individually based on the growth trend and specific problem of the child. With counseling, you just don’t start to counsel, you have to first identify the problem by asking probing questions. Based on the problem identified, you will open the appropriate card in the counseling card which depicts and addresses the problem and use it to direct the counseling. The counseling card us…	COUNSELING Counseling: tailoring TOOLS/JOB AIDS
49:27	The experience staff who have been trained on the counseling know the steps involved in the counseling and are able to do it right but the new ones who have not been trained, some of them just do nutrition education in the name of counseling where they just tell the caregivers what they think they should do without engaging them with probing questions to identify the problem.	CHALLENGES COUNSELING TRAINING
49:28	Counseling is normally provided by the community health nurses and sometimes the enroll nurses who have been given orientation on counseling.	COUNSELING HEALTH WORKER
49:29	 Counseling is based on growth trends and it’s done individually using the triple A approach-Assess, Analyze and Act. While some staff are able to adequately engage the caregivers to open up leading to the identification of the problem and appropriate solution for it, there are however some staff who are unable to adequately engage caregivers and so are unable to do effective counseling	CHALLENGES COUNSELING Counseling: tailoring TRAINING
49:30	 The job aids used during counseling are the IYCF and SBCC counseling cards and maternal and child health record book	COUNSELING TOOLS/JOB AIDS
49:37	 Yes, health workers would be willing to do these adopt appropriate counseling methods when they are given the support by way of building their capacities to be able to do appropriate counseling. This is because the health staff are committed and interested in improving the growth and nutrition of the children and appropriate counseling through individual counseling and proper engagement of care…	ATTITUDES/BELIEFS COUNSELING HEALTH WORKER TRAINING
49:45	 Counseling is done individually based on their needs  Even though most health staff currently in the system lack capacity to do effective counseling, they are committed to the process.	ATTITUDES/BELIEFS CHALLENGES COUNSELING Counseling: tailoring TRAINING
49:46	 Yes, caregivers now understand their children’s nutrition and growth issues because of counselling. Even though the people are generally poor, but you see them make effort with the little money they get to invest in the nutrition of the children which is due to the counseling we do at the facilities.	ATTITUDES/BELIEFS COUNSELING
49:54	 Many health staff have not been trained on counseling and as such lack the requisite skills to adequately engage mothers to be able to identify causes of poor feeding in children. This make it difficult for the staff to be able to help caregivers of such children to resolve such problems.	CHALLENGES COUNSELING TRAINING
49:55	 No, because most staff do not have requisite counseling skills to provide such counseling  No because only few health staff have the experience and requisite counseling skills to provide appropriate counseling to caregivers.  No because of most staff don’t engage caregivers well to even identify the problem but rather do more of education all in the name of too much work load	ATTITUDES/BELIEFS CHALLENGES COUNSELING LOCATION TRAINING
49:58	 ...the district health directorate embarked on supervision to the facilities on aspects of GMP  Coverage for vitamin A supplementation were and vitamin A stock levels were checked  How caregivers were counselled according to their needs were also observed  How children are weighed was observed  How weight and other parameters were recorded was also observed  How weight was plotted and inte…	COUNSELING Counseling: tailoring DOCUMENTATION GOVERNMENT LINK MEASUREMENT SUPERVISION
49:91	 Digital tools for counseling will not improve counseling because in counseling, sometimes the community health volunteers are involved and so if it is digitized most of them who cannot read and write may not be able to use a digitized tool to counsel.	COUNSELING HEALTH WORKER RECOMMENDATIONS TECHNOLOGY
49:92	 Caregivers should be adequately engaged during counseling to agree on doable actions with them to bring about change in the feeding practices of the caregivers.	COMPLEMENTARY FEEDING COUNSELING Counseling: follow-up RECOMMENDATIONS
49:93	 Supervision is done quarterly  The municipal health directorate provided the supervision  The staff involved in the supervision were the municipal nutrition officer, municipal disease control officer, the municipal health promotion officer, the municipal health information officer and the municipal public health nurse ...the regional health directorate have also embarked on supervision once..…	COUNSELING GOVERNMENT LINK SUPERVISION
49:94	It has helped to ensure optimal nutrition for the children which has resulted in proper growth and development of the children. This is due to the opportunity GMP provides to help identify children with feeding challenges early for timely interventions through counseling.	COUNSELING DEVELOPMENT
50:9	It is the best thing you can give to a child because nutrition challenges are detected in time and addressed. If the child is not growing well the counselling is very effective in correcting nutrition related challenges If it is done well there is no need for curative interventions eg CMAM provided the condition is not medically related.	COMPLEMENTARY FEEDING COUNSELING Counseling: tailoring IMPORTANCE LINK
50:23	Yes. It provides age and problem specific messages or guidelines	COUNSELING Counseling: tailoring GUIDING DOCUMENTS
50:24	IYCF counselling cards which are appropriate the child’s age and the MCHRB	COUNSELING GUIDING DOCUMENTS TOOLS/JOB AIDS
50:26	They are provided with formal in-service training – classroom based with practical sessions. Informally on the job training/coaching is also done particularly for the newly posted staff	COUNSELING TRAINING
50:28	The counselling is weight and age appropriate The visual aids also facilitate and makes the counselling process very interactive The leaflets shared during counselling enables the mother to remember the action points In the counselling process the health worker also serves as a role model	COUNSELING Counseling: tailoring HEALTH WORKER TOOLS/JOB AIDS
50:30	The time for counselling: the number of clients sometimes overwhelms the health workers, thus making counselling less effective	CHALLENGES COUNSELING HEALTH WORKER
50:32	Home visit is done, at home the client they may be adequate time to do the counselling	COUNSELING LOCATION

## Sheet: Ghana - Counseling_tailoring
ID	Quotation Content	Codes
1:2	At a typical GMP session, there are a lot of caregivers with children, so normally the counseling is not very extensive. General health education that was enough for some of the mothers, especially those whose children are growing well and gaining adequate weight. So for targeted counseling it was about isolating those children who were stagnating or not gaining enough weight so the health worker…	CHALLENGES Counseling: tailoring
4:2	What i do is, in terms of growth monitoring, when I do the weighing, I always make sure I plot the children’s weight on the growth chat to ensure that the child’s growth is going on well or is stagnant or goes down. So where the child weight is going on well, I always encourage the mother to keep it up and I congratulate the mother. Where the child weight is just stagnant, it doesn’t increase, it…	BREASTFEEDING Counseling: tailoring DOCUMENTATION HEALTH WORKER MEASUREMENT
4:8	first I give them education. That is why am just using today to site an example. What we do is that when you come, we welcome the mothers and give them education per what we have identified previous months. For instance, its like for two months now, the children reduced in weight, so I was trying to find out why it was so. I compared those mothers we have even handled maybe three or four weeks ag…	COMPLEMENTARY FEEDING Counseling: tailoring HEALTH WORKER
4:10	So after weighing, the weight of the child is plotted inside the chart. Whiles you explain to the mother the outcome of the child weight either is increasing or decreasing. If it is increasing, you congratulate, if it is decreasing, you then ask her to move when she gets to where we do the entry, that is when the person now sit to go through it and now do the counseling and now fix those mothers …	Counseling: tailoring DOCUMENTATION HEALTH WORKER REFERRAL TOOLS/JOB AIDS
4:16	If a child is at the green, we congratulate the mother and we encourage her to keep on doing what she is doing to keep the child like that. But when the person is on yellow, the likelihood that the person will fall to the red is great. So we always explain and show them the three colors to ensure that, from the yellow, when she does something good, the child will move to the next stage, but when …	BREASTFEEDING COMPLEMENTARY FEEDING Counseling: tailoring
4:20	For instance, if that is done, you will see that the mother will do something for you to know that whatever education given to her has duel her heart. Lets assume that we have seen a malnourish child, we now try to find out how the mother is feeding the child. So we will first of all ask the type of food she has at home. Not what people have and when she starts mentioning, we then find out whethe…	COMPLEMENTARY FEEDING Counseling: tailoring TOOLS/JOB AIDS
4:52	Whenever we give the education, they also understand that if it is not important, we wouldn’t call them. Especially the way we call them separately in a quiet place to talk about the child growth or nutritional status. So, when you explain and now give the advantages and disadvantages of nutrition to the child. She realizes she needs to do something extra to improve upon the child growth and does…	ATTITUDES/BELIEFS Counseling: tailoring IMPORTANCE
5:16	At the registration table, the weight is entered into the GMP register. The nurses there then tell you how well your child is growing. If the child is not growing well, you will be advice to relook the feeding of the child. Sometimes they tell you to go adopt the feeding method you did in the past that made the child to grow well.	Counseling: tailoring DOCUMENTATION HEALTH WORKER
5:19	No, what happen this time is not different from last time. The processes are always the same. The difference is whether the child is growing well or no and if you have immunization to take or not. If your child doesn’t grow well, they talk you and if you have immunization to take, it will be given.	Counseling: tailoring LINK
5:22	We discussed my child’s weight lost and how to feed him to improve the weight.	COMPLEMENTARY FEEDING Counseling: tailoring
5:35	We also discussed the health of the child. The child is running diarrhea and so the nurse asked if I had taken the child for treatment and I said yes, then she said if the diarrhea doesn’t stop in two days, I should come back for further treatment.	Counseling: tailoring DIARRHEA
6:15	At the registration room, they write the weight of the child into their register and check to see if you the child is not growing well, they will talk to about how to feed him/her and if there is something wrong with the health of the child, they refer you to see a doctor. They will also check to see if your child has immunization to take, they will then refer you to another room for the immuniza…	COMPLEMENTARY FEEDING Counseling: tailoring DOCUMENTATION LINK REFERRAL
8:6	Weighing is important because it helps you to know if your child’s weight has increased or decreased. If it decreases, the nurse will talk to you about how to feed the child to improve the weight but if you don’t come for weighing, you wouldn’t know that.	COMPLEMENTARY FEEDING Counseling: tailoring HEALTH WORKER IMPORTANCE
10:2	Weighing, assessing nutritional status, counselling based on outcome of nutritional status.	Counseling: tailoring HEALTH WORKER MEASUREMENT
10:14	Values are compared with the standard. Mothers are counselled if weight not adequate enough or if it is abnormal.	Counseling: tailoring DOCUMENTATION
10:16	Growth trends used to counsel; growth chart used. Mothers refered when child is severely malnourished or having any diseases.	Counseling: tailoring REFERRAL TOOLS/JOB AIDS
10:53	Health workers should give counselling based on type of foods available in the locality. For e.g; certain foods in the south not readily available in the north; HWs should tailor counseling based on economic strength and availability of the food.	COMPLEMENTARY FEEDING Counseling: tailoring HEALTH WORKER
10:57	If child is below negative 3; child is severely malnourished. Mother counseled, referred to BMC. - 2 and -3, moderate weight; mother counselled to use available home food. -2 and minus +2, normal weight; mother congratulated and counseled to keep it up.	COMPLEMENTARY FEEDING Counseling: tailoring REFERRAL
11:11	-Green is normal. Caregiver is encouraged to continue with care and feeding of the child. -Red is severe malnutrition (-2 on graph). Inform caregiver about child’s situation. Probe to find out how child is fed or problems encountered at home to account for child’s status. Follow up on care of the child. -Yellow is moderately malnourished. Inform caregiver and encourage her. Educate on four-star d…	BREASTFEEDING Counseling: tailoring
11:41	-Yes. -Received training on counseling based on child’s growth.	Counseling: tailoring TRAINING
12:12	-Green: Child is normal/has normal weight. Caregiver is commended and asked how she cares for child and asked to share her feeding practices with other caregivers present. -Red: Child is severely malnourished. Caregiver is counseled on child’s feeding using counseling chart (breastfeeding, number of times child is breastfed, continued breastfeeding after six months)	BREASTFEEDING Counseling: tailoring FAMILY/SOCIAL SUPPORT
13:42	8a_Do you feel you are able to respond well to their concerns? Please explain.: -Yes. If the caregivers have challenges, they let us know.	Counseling: tailoring
14:11	If a child is in green, it means the child is growing normal. That’s why I said initially that you will find out from the mother the kind of feeding activities she is doing at the house, so that you encourage her to do more. If it’s yellow, it means if care is not taken the child’s growth will drop. You will still talk to the mother about the feeding status. Red means danger. The red means the ch…	BREASTFEEDING COMPLEMENTARY FEEDING Counseling: tailoring
14:12	For the length, we take it every 3 months. You know, as a normal child, when your weight is taken, at least every month your weight should be increasing. So if the child’s weight is not increasing, it means the child is not growing well. Same way the length too. If a child gains adequate weight, it means the child is getting to obese. Adequate is normal, it’s not excess weight. If a child has not…	Counseling: tailoring MEASUREMENT
14:16	7e_Do caregivers give you feedback on GMP? If so, how? (Probe - Weighing? Advice? Follow-up?): Yes. After educating them on how to use their own local food and prepare the food, some of them will come back and tell us “Madam when I went and prepare the food, my child refuse to eat.” If there is another alternative, we also give them.	COMPLEMENTARY FEEDING Counseling: tailoring
14:38	18_Do most of the other health workers and caregivers expect you to provide counseling to caregivers with clear actions based on the child growth? Why?: Yes. Because the counselling session is interactive and one is always able to state clearly what you want the mothers or caregivers do to improve the growth of their children	Counseling: tailoring HEALTH WORKER
14:56	If the child’s weight is normal, we encourage the mother whatever she is doing to continue. Now if we realize that the child’s weight is always decreasing or going down, we also find out the feeding status of the child and base on that, we also educate the mother.	Counseling: tailoring
15:26	 If a child is in Green, it means it’s normal.  Then in red, it means there is a problem, because every age and where the weight is supposed to be. So, if the child gets to that age and you see that the weight is not as expected it means there is a problem.  The yellow means, it is not good, but it is not also so bad. You need to improve upon it.	Counseling: tailoring
15:29	If growth trends are used to counsel - (Probe - methods [demonstrations, engaging caregivers, materials (tools or job aids), content, and referral for other services/treatments].)  In counselling, we don’t go directing the caregiver do this, do that, but through the conversation you get to know what actually the problem is.  We have counselling card and the child health records as counseling ai…	Counseling: tailoring TOOLS/JOB AIDS
16:9	-Growth trends are observed, recorded, and interpreted to mother/caregiver of child. -Mothers of children growing well are encouraged and those of children not growing well are counselled. - Job aids include maternal and child health records book, weighing scale and height board.	Counseling: tailoring DOCUMENTATION EQUIPMENT TOOLS/JOB AIDS
16:11	A child in; -green: health worker congratulates mother, asks about feeding of child and encourage mother to continue feeding well. However, for a child who is in green but records the same weight for consistently for 2-3 months, his mother is counselled. -yellow: he/she is headed towards red and hence actions taken include counseling of feeding pattern and breast attachment (if it’s a new mother)…	BREASTFEEDING COMPLEMENTARY FEEDING Counseling: tailoring HEALTH WORKER
16:12	- Child has gained adequate weight is child falls within green and weight moves upwards. Mother of child is congratulated. - Mother of child without adequate weight counseled, supported and in some instances referred.	Counseling: tailoring REFERRAL
16:15	-Standard recommendation is the weight of child is supposed to increase every month. -If child’s weight remains static, caregivers are probed on issues that could affect the increase in weight of the child. -Further assessment of the child leads to referral to medical care in the facility or advanced nutritional care outside the facility (in a higher facility).	Counseling: tailoring REFERRAL
16:52	After weighing and plotting, cards are sorted and grouped according to those who need counselling, immunization and those without issues. -Those who need immunization are immunized. -Those who are free to go are allowed to leave. -Those who need counselling are counseled on topics tailored towards what they need. -Those who need food supplements after counselling are given before they leave.	COMPLEMENTARY FEEDING Counseling: tailoring LINK
17:26	Are growth measurements used in determining counseling? How so?: -Yes. -Decides the direction of counselling. Poor growth measurements indicate of prompt counselling.	Counseling: tailoring
18:11	13e_Are growth measurements used in determining counseling? How so?: Yes. The last time, we had a training on it. If my memory serves me right, when they come for 3months, the child measurement should be taken and then do some kind of analysis to see whether the child is growing well or otherwise. For that particular aspect, adequate knowledge was provided in that regard.	Counseling: tailoring TRAINING
18:14	The strengths are that, it aids people to get enough information, identify their issues and maybe make conscious efforts in changing their behavior probably a mother is practicing unhygienic behavior that is making the child to be running diarrhea for example and become malnourish. When they are being taken through counselling, you will see that the mother will come to the realization that this b…	Counseling: tailoring DIARRHEA
18:24	The good practice is being able to identify the growth issues of clients. As they are given those services, it aids them to identify challenges and finding ways in addressing those challenges so that it wouldn’t cause the life of the child.	Counseling: tailoring
19:31	13e_Are growth measurements used in determining counseling? How so?: - No sure	Counseling: tailoring
20:16	At the immunization table, the child is given his immunization. After that, they will check the growth of the child and if the weight is low, they will ask you if the child is sick and if yes what is wrong with him/her. They will also find out how you are feeding the child. If the child if less than six months, they will find how you are breastfeeding the child, whether you allow the child to bre…	BREASTFEEDING COMPLEMENTARY FEEDING Counseling: tailoring LINK
22:17	At the registration point, the weight is also recorded into the GMP register. The nurses then check the growth of your child and tell you how well he is growing. If the child is not growing well, the nurses will advise you on the feeding of the child.	COMPLEMENTARY FEEDING Counseling: tailoring DOCUMENTATION
22:20	No, what happen this time is not different from last time. The processes are always the same. The difference is whether the child is growing well or no and if you have immunization to take or not. If your child doesn’t grow well, they talk you and if you have immunization to take, it will be given.	Counseling: tailoring LINK
22:22	They only told me my child is doing and that should continue to feed him well.	Counseling: tailoring
23:19	23_What did you discuss with the health worker today?: Why my child did not gain weight.	Counseling: tailoring
29:2	In terms of GMP, I do the weighing of the children. Sometimes the community health volunteers help with the weighing but if I suspect something wrong with the weight of any child I reweigh the child myself.  I plot the weight of the children on the growth chart and interpret the chart to see whether the child is growing well or not  I also counsel caregivers whose children are not growing well …	Counseling: tailoring HEALTH WORKER LINK MEASUREMENT REPORTING
29:10	The caregiver is then counseled. Those whose children’s weights are doing well, you praise them and ask them to continue with her good practices. For those whose children’s weights are not doing well, you counsel them on what to do change the situation.	Counseling: tailoring
29:17	For a child who is in the green means that the weight of the child is normal. The caregiver of such a child is praised and encouraged to continue with the good practices she is doing which made the child to be growing well.  For a child who is in the yellow means that the child is moderately malnourished. The caregiver of such a child is counseled. During the counseling, you try to find out if c…	COMPLEMENTARY FEEDING Counseling: tailoring
29:18	To know if the child has gained weight, you observe the growth pattern on the growth chart, if it goes up, it means the child has gained weight which is good. In this case you praise the mother and encourage her to continue with the good practices she is doing. If it goes down, it means the child has lost weight which is not good and if it is flat, it means the child’s weight is static which is n…	Counseling: tailoring
29:19	Counseling in done individually because what Mr. A needs is different from what Mr. B needs.  In counseling, you ask open ended questions that will allow the mother to talk more rather you doing the talking. This will help you explore the feeding practices of the mother and to know if child is sick or not. These will help you identify the problem the caregiver has that is making her child not to…	COMPLEMENTARY FEEDING Counseling: tailoring HEALTH WORKER
29:60	I suggest that other health staff including the clinical staff should always be interested in the growth of the child who pass though their hands such that they review their child health record book to see how the growth of the child is. This will help them to also counsel the caregivers and by so doing, they will be helping in the counseling for us to be able to reach out most of the mothers wit…	Counseling: tailoring RECOMMENDATIONS TOOLS/JOB AIDS
29:61	Yes, other health workers will agree with my suggestion because we are there for the people and not for ourselves and so if the counseling will help the caregivers improve their feeding practices, then we should do it for them.	COMPLEMENTARY FEEDING Counseling: tailoring HEALTH WORKER RECOMMENDATIONS
30:9	Based on the growth pattern, the mother of the child is accordingly counselled on how to feed her child properly. The mother is then referred to the immunization area if child has immunization to take. At the immunization area, the child is immunized and the records about the immunization entered into the MCHRB and the GMP register as well. Possible side effects of the immunization are explained …	COMPLEMENTARY FEEDING Counseling: tailoring LINK
30:14	If a child’s weight falls in green, it means s/he has a normal weight. The mother of such a child is commended and encouraged to continue with her good feeding practices for the child to continue to grow well. If a child’s weight falls in yellow, it means the child is not growing well. The mother of such a child is counselled to help her adopt good feeding practices to help the child to grow well…	COMPLEMENTARY FEEDING Counseling: tailoring
30:15	To know if a child has gained adequate weight or not, the weight of the child is plotted on the growth chart and the current weight joined to the previous weight. If the line joining the two weights goes up, it means the child has gained weight. The mother of such a child is commended and encouraged to continue with her good feeding practices for the child to continue to grow well. If the line jo…	COMPLEMENTARY FEEDING Counseling: tailoring DOCUMENTATION
30:16	Counseling is done individually by all health staff at the GMP service point. During the counseling, mothers are engaged to understand their feeding practices and if their child is sick or not. These help to give some recommendations to the mother to help improve the feeding practices of the mother to promote good growth of the child.	COMPLEMENTARY FEEDING Counseling: tailoring HEALTH WORKER
30:17	Yes, growth trends are used to determine who should be counseled. During the counseling, mothers are engaged to understand their situation first before helping to adopt appropriate feeding practices that can help improve the situation by making suggestions for the mother to choose for herself.	COMPLEMENTARY FEEDING Counseling: tailoring
30:18	Yes, during counseling, demonstrations are sometimes made for the mother to see. Particularly if the problem has to do with a skill the mothers lacks. For example, if it is found that a mother has a problem with how to properly position and attach her child to the breast, that is demonstrated for her to see. Counseling cards and the MCHRB are some job aids used in counseling.	BREASTFEEDING Counseling: tailoring TOOLS/JOB AIDS
31:2	I weigh the children, ⮚ I always make sure I plot the children’s weight on the growth chart to see whether the child’s growth is going on well or is stagnant or goes down. ⮚ So where the child weight is going on well, I always encourage the mother to keep it up and I congratulate the mother. Where the child weight is just stagnant, it doesn’t increase, it doesn’t also fall, that means there is a …	BREASTFEEDING Counseling: tailoring DOCUMENTATION HEALTH WORKER MEASUREMENT
31:9	What we do is that when they come, we welcome them and give them education per what we have identified previous months. For instance, its like for two months now, the children reduced in weight, so I was trying to find out why it was so. I compared those mothers we have even handled maybe three or four weeks ago to those we are meeting today and we realized that something is going on. So when I a…	CHALLENGES COMPLEMENTARY FEEDING Counseling: tailoring
31:11	After weighing, the weight of the child is plotted inside the chart. Whiles you explain to the mother the outcome of the child weight either is increasing or decreasing. If it is increasing, you congratulate, if it is decreasing, you then ask her to move when she gets to where we do the entry	Counseling: tailoring DOCUMENTATION
31:12	At the entry point, the weight and other information are entered into the register and in the attendance book. The health staff then goes through the health record books and sought out children with decreasing weight and refer their mothers for counseling.	Counseling: tailoring DOCUMENTATION
31:13	After everything, when you have immunization, for instance like if you are to take penta one, we also educate the mother on the importance of GMP and what you will do if maybe there is a rise in temperature at home. We don’t encourage that she should just quickly always give any drug. We advise they should always try to protect the child than give anything because we are encouraging that they sho…	BREASTFEEDING Counseling: tailoring LINK
31:17	If a child is at the green, we congratulate the mother and we encourage her to keep on doing what she is doing to keep the child like that. We let them know that where the child lies on the green, that means the child growth is normal and is ok ⮚ When the person is on yellow, the likelihood that the person will fall to the red is great. So we always explain and show them the three colors to ensur…	Counseling: tailoring
31:19	Through the growth monitoring chart. Such a child if you talk about it which is normally not also good for the child. So we always encourage them that if your child growth is too much base on what you are using to feed the child, you have to reduce it. Especially if you are using much protein on your diet, you reduce it.	Counseling: tailoring TOOLS/JOB AIDS
31:20	In counseling, we try to find out how the caregiver breastfeeds the child, how she prepare the child feeds and how often does the child eat per day and what type of meal does the child normally eat. So through that, we know whether the child is taking one variety of food or different varieties of food per day and how often the person is able to prepare those meals for the child. Through that, we …	BREASTFEEDING COMPLEMENTARY FEEDING Counseling: tailoring
31:55	Whenever we give the education, they also understand that if it is not important, we wouldn’t call them. Especially the way we call them separately in a quiet place to talk about the child growth or nutritional status. So when you explain and now give the advantages and disadvantages of nutrition to the child. She realizes she needs to do something extra to improve upon the child growth and does …	Counseling: tailoring
31:57	I don’t think all health workers provide counseling to care givers with clear actions based on the child’s growth.	Counseling: tailoring
31:58	Yes, for that one they do. Particularly the caregivers as it is common to hear some of them who can read and write always ask you, doctor, can’t you do something about my child weight.	Counseling: tailoring
32:12	-For children who are in the green, we congratulate the mother and encourage to keep feeding and taking proper care of the child -for children in the yellow, we counsel the mother base on the findings to improve upon feeding practices (if exclusive breastfeeding; proper position and attachment, response feeding) if breastfeeding and complementary feeding, increase density and diversity For childr…	BREASTFEEDING COMPLEMENTARY FEEDING Counseling: tailoring REFERRAL
32:13	If you chart and plot, you will be able to tell if the child is gaining adequate weight or not. If the child is gaining adequate weight, you congratulate the mother and encourage her to keep taking good care of the child If the child is not gaining adequate weight you book the mother for counselling.	Counseling: tailoring DOCUMENTATION
32:49	Yes. Because counselling has to be based on the individual child’s needs and so it has to be based on the child growth	Counseling: tailoring
33:12	Green: encourage the mother to continue to feed and to practice hygiene to prevent the child from falling sick Yellow: counsel the mother on how to improve upon the feeding Red: very dangerous; counsel the mother to improve upon feeding practices and constantly be in touch with the mother or ask her to come for follow up after one week. If the condition is not improving then I refer her.	Counseling: tailoring REFERRAL
33:44	The growth trend because when you counsel base on the growth trend the mother sees the urgent need to do something because she sees that the child is not growing well. Personal and environmental hygiene	Counseling: tailoring
33:48	17_Do most of the other health workers provide counseling to caregivers with clear actions based on the child’s growth? Why?: They do base on the child growth	Counseling: tailoring
33:54	The weight is recorded, plotted and also entered into the register. During the registration we compare the current weight to the previous weight. Base on the age and sex of the child it is then determined if the child is growing well or not. If the child is not growing well, I will ask to see if the child is sick or not feeding, then we educate them on how to prepare balance porridge meal and als…	COMPLEMENTARY FEEDING Counseling: tailoring DOCUMENTATION LOCATION
34:6	If a mother arrives we give the mother a sit, then ask the mother to undress the child and put the child into a weighing pant, we hang the child to the scale, wait till the scale become stable then I read the weight. The weight is recorded, plot and charted. If the child is not growing well we ask the mother if the child sick or is not feeding well, then counsel the mother .	Counseling: tailoring DOCUMENTATION EQUIPMENT MEASUREMENT
34:11	If the child is in the green zone we ask the mother to continue practicing appropriate feeding. If the child in the yellow zone, we ask the mother to improve upon feeding particular frequency of feeding, if the child is on complementary foods we ask the mother to increase diversity and frequency. Iif the child is the red zone we refer the child to in-charge or [health center name].	COMPLEMENTARY FEEDING Counseling: tailoring REFERRAL
34:12	By charting and plotting the child’s weight I tell the mother that he is doing well and that she should continue practicing good feeding -If no adequate weight gain I will tell the mother to improve upon feeding and hygiene practices	Counseling: tailoring DOCUMENTATION
36:5	The counseling aspect of the GMP has been a challenge very for a long time. Not holding brief for the staff on the ground, however the challenge has been the unavailability of some of the logistics. For example, the unavailability of the combined maternal and child health record makes it difficult for the staff to weigh, plot and interpret the children’s weights. They may weigh, but will not be a…	CHALLENGES Counseling: tailoring DOCUMENTATION TOOLS/JOB AIDS
36:24	It provides us with an opportunity to be able to focus more on children who have problem with their growth by giving them ono-on-one counseling to address their problems.	Counseling: tailoring
36:48	With counseling, ideally we recommend that it should be one-on-one so that you can have time to engage the mother because her issue may be peculiar to her and may not applicable to all mothers. It should be done at a place that the mother can be comfortable and open up to you. You then listen to the mother to be able to understand what is causing the problem so that you can help her understand th…	Counseling: tailoring
36:49	The infant and young child feeding (IYCF) training package give guidance on how counseling should be done. According to the IYCF training package, counseling should be done one-on-one so that you can have time to engage the mother because her issue is peculiar to her and may not applicable to all mothers. It should be done at a place that the mother can be comfortable and open up to you. You then…	Counseling: tailoring GUIDING DOCUMENTS
36:53	Sometimes growth measurements used to determine who should be counseled. After weighing for example, the weight is plotted on the growth chart and based on whether the child is doing well or not or if the weight is stagnant or reducing, you may want to engage the caregiver to hear from what may be the cause of that and to help her address the problem.	Counseling: tailoring DOCUMENTATION
36:54	It helps us to identify the real cause poor growth in the children  It also helps us to know how feasible some of the recommendations we give caregivers are, because it’s not just about telling the caregiver what to do but engaging to know what she can do and what she cannot do.  It also helps us to gain the confidence of the caregivers, because if you get one counseling right, the caregiver wi…	ATTITUDES/BELIEFS Counseling: tailoring
36:56	One weakness with how counseling is currently done is that, we do not do the counseling as often as we should  Another weakness with the way we do our counseling currently is the way most of us just tell them what to do and what not to do instead of engaging them to know what they can do and what they cannot and give our recommendations based that.	CHALLENGES Counseling: tailoring
37:15	After weighing the child, the weight is recorded into the MCHRB and the GMP register. After that they will compare your weight to your age and see if the child growing well or not. Sometimes, they also compare the weight to the previous weight. If the weight shows that the child is growing well, they then educate the mothers as to what food to give to the child. If the problem persists, they refe…	Counseling: tailoring DOCUMENTATION REFERRAL TOOLS/JOB AIDS
37:19	After weighing the child, the weight is recorded into the MCHRB and the GMP register. After that they will compare your weight to your age and see if the child growing well or not. Sometimes, they also compare the weight to the previous weight. If the weight shows that the child is growing well, they then educate the mothers as to what food to give to the child. If the problem persists, they refe…	Counseling: tailoring DOCUMENTATION REFERRAL TOOLS/JOB AIDS
37:25	Yes, normally, after the weighing, based on the weight, they select out those who need to be counseled and counsel them, Sometimes too, they do counsel everybody	Counseling: tailoring
38:49	If the child is growing well, the mother if praised and asked how she feeds her child that made him/her to grow well and encouraged to continue with those good practices. Sometimes such mothers are made to share their practices with the other caregivers to help them adopt such good practices. If the child is not growing well, the staff engage the caregiver to find out what the problem is and base…	Counseling: tailoring FAMILY/SOCIAL SUPPORT LINK
38:56	If the child is growing well, the mother if praised and asked how she feeds her child that made him/her to grow well and encouraged to continue with those good practices. Sometimes such mothers are made to share their practices with the other caregivers to help them adopt such good practices. If the child is not growing well, the staff engage the caregiver to find out what the problem is and base…	Counseling: tailoring FAMILY/SOCIAL SUPPORT LINK
38:61	Counseling is done based on the problem identified. If the weight of a child is good, you congratulate the caregiver and encourage her to continue with the good practices she is doing. The identification of the problem depends on proper engagement of the caregiver which can lead to the identification of the actual problem. It requires a lot of probing to be able to identify the problem.	Counseling: tailoring
38:68	The interpretation of the weight chart can also be done using the colours, where green means normal weight, yellow means warning and red means danger which means the weight is bad. Those whose children fall in the green are congratulated and encouraged to continue with their good practices while those whose children fall in the red are counseled to identify the problem and address it with the mot…	Counseling: tailoring TOOLS/JOB AIDS
39:21	-Have discussions with caregivers during weighing sessions. -Probe to find out if child has any health or feeding problems. -Support caregivers with medications for child when child is sick.	COMPLEMENTARY FEEDING Counseling: tailoring FAMILY/SOCIAL SUPPORT LINK RECOMMENDATIONS
39:22	-Health workers should have more discussions with caregivers. -Health workers should ask about issues affecting the child -A doctor should be assigned to each child for regular checkups.	COUNSELING Counseling: tailoring HEALTH WORKER RECOMMENDATIONS
41:9	Yes; After weighing, weight is plotted and compared to previous weight. A decline forms basis for probing and counselling.	Counseling: tailoring DOCUMENTATION MEASUREMENT
41:10	Yes. Caregivers prompt us by asking questions relating to child development. We collect some of those other information to inform our discussions with them.	Counseling: tailoring DEVELOPMENT HEALTH WORKER
41:11	Plotting is done. If in green, mother is congratulated and advised to keep it up. If in red(lower), mother is cautioned. If above red line, counselling not necessarily done.	Counseling: tailoring DOCUMENTATION
41:16	Comparing it to the standards. It tells us whether the weight is adequate. For e.g. By 3-5 months; weight should be tripled. Action is required if by 6-month, weight of child is declining.	Counseling: tailoring DOCUMENTATION
42:16	18_How can the protocol be implemented more effectively? GM? “P”? (Probe - Early childhood development; digital; engage support to health workers?): Counselling based on problem identified and age	Counseling: tailoring RECOMMENDATIONS
42:28	Yes. The child weight is taking, plotted and charted and if there is growth faltering counselling is done	Counseling: tailoring DOCUMENTATION MEASUREMENT
42:42	Simply it defines the P as activities put in place to correct abnomaly eg growth faltering	COUNSELING Counseling: tailoring GUIDING DOCUMENTS
42:44	MUAC is also taking at three months intervals. After plotting If the child weight is normal the mother is encouraged to continue taking good care of the child and if there is faltering the mother is counsel.	Counseling: tailoring FREQUENCY MEASUREMENT
42:45	The measurements are also entered into to the register. At the end of the month the number of stunted and underweight cases are obtained from the register. The monthly cases then entered in to DHIMS. Challenges of exclusive breastfeeding are also entered into separate register and then the mothers are also counselled on to overcome these challenges.	BREASTFEEDING COUNSELING Counseling: tailoring DOCUMENTATION
42:52	Counselling is done based on your needs (problem; moderate/severe underweight or stunting, feeding or diet) and age	COMPLEMENTARY FEEDING Counseling: tailoring
43:16	At the registration point, you sit and wait for your turn for them to call you. When they call you, they will check to if there is something wrong with your child. They will also check if you have immunization to take and they will give it to the child after which they ask you to go, you are done.	COUNSELING Counseling: tailoring HEALTH WORKER LINK
43:18	Yes, what happened today is different from the last time I came. Because, today my child lost weight and the nurse asked me if the child was sick and I said yes, she’s running diarrhea. She then asked again if we have been to the hospital and I said yes. She then told me, after some days if the diarrhea doesn’t stop we should go back to the hospital for further treatment.	Counseling: tailoring DIARRHEA HEALTH WORKER REFERRAL
43:20	We discussed about the fact that my child has lost weight and the nurse asked me if the child was sick and I said yes, she’s running diarrhea. She then asked again if we have been to the hospital and I said yes. She then told me, after some days if the diarrhea doesn’t stop we should go back to the hospital for further treatment.	Counseling: tailoring DIARRHEA HEALTH WORKER REFERRAL
44:6	I want to know if my child is increasing or decreasing Whether he is fine or not. You need to know if he is increasing or not if he is increasing it means he is fine but if he is decreasing then you know there is a problem or sickness If he is also increasing too much that is also not good	ATTITUDES/BELIEFS Counseling: tailoring IMPORTANCE
44:14	Yes they discuss with me. For instance there was a time I came and my child the increase was not much and I was disturbed and asked so they told me that the different stages of the childs growth has different weight gain and that if the teeth is coming or the child is about to crawl the weight gain would not be as usual.	Counseling: tailoring DEVELOPMENT HEALTH WORKER
44:15	I discussed the weight gain with the nurse and I think we are doing well	Counseling: tailoring HEALTH WORKER
44:16	Yes I did when I complained of the weight gain to the nurse she adviced me on complementary feeding using weanimix And also told me the growth of the child would not be increasing the way am thinking especially during teething or crawling.	COMPLEMENTARY FEEDING COUNSELING Counseling: tailoring DEVELOPMENT HEALTH WORKER
44:18	The nurse asked that I feed the child well and give the child weanimix and possibly tz if the child will eat.	COMPLEMENTARY FEEDING COUNSELING Counseling: tailoring HEALTH WORKER
44:23	On busy days service providers don’t say anything after weighing they don’t tell whether the child is doing well or not So it will be good to tell caregivers how their children are doing whether good or bad	CHALLENGES COUNSELING Counseling: tailoring FUNDING HEALTH WORKER RECOMMENDATIONS
44:26	Information of the child’s growth process like I said earlier they should let us know that at some stages of growth the child would not be increasing e.g teething	Counseling: tailoring DEVELOPMENT RECOMMENDATIONS
44:31	Yes . The discussion made me to understand that the child depending on the stage of growth will not be gaining weight like always. So I was relieved	Counseling: tailoring
44:32	Yes . The discussion made me to understand that the child depending on the stage of growth will not be gaining weight like always. So I was relieved	Counseling: tailoring DEVELOPMENT
46:9	-Yes, growth trends are observed and recorded. -Weighing scale is hanged for children above 6 weeks to 18 months. Children after 18 months can stand on the floor scale. -Digital scale is placed on the table before use. Doubles as an infantometer for children below 6 weeks - Infantometer is placed on a bench before use. Used for children 6 weeks and above. -look at the weight gain over three month…	Counseling: tailoring DOCUMENTATION EQUIPMENT MEASUREMENT
46:11	-Green: Congratulate mother and encourage to continue. -Yellow: For children above six months, counsel caregiver on good diet and probe caregiver on child’s feeding, ask caregiver to describe mode of food preparation for child. Red: Refer to see MA. Inpatient at Nutrition Rehabilitation center. Counsel mother on dietary practices.	COMPLEMENTARY FEEDING Counseling: tailoring
46:13	When child falls within the green zone. -Caregiver of child is congratulated and encouraged to continue with the good dietary practices.	Counseling: tailoring
46:40	-Measuring a child’s growth shows the child’s nutritional status in order to tailor counseling given. -Recording the child’s growth aids to know the number of children who are doing well.	Counseling: tailoring DOCUMENTATION MEASUREMENT
46:41	Counseling is usually based on child’s growth and weight measurement	Counseling: tailoring MEASUREMENT
46:42	-Caregivers do understand their children’s nutrition or growth issues. -Some caregivers ask about their children’s growth after weighing the children.	ATTITUDES/BELIEFS COUNSELING Counseling: tailoring
46:44	-Caregivers always in a hurry to leave weighing session after weighing children. -Not all caregivers go according to recommendations and hence children keep decreasing in weight. -If caregiver cannot afford food stuff to prepare diets recommended. Usually caregivers are counseled to used affordable locally available food stuff but some caregivers are still not able to afford.	CHALLENGES COMPLEMENTARY FEEDING Counseling: follow-up Counseling: tailoring LOCATION
46:45	-Yes. Health workers do provide counseling to caregivers with clear actions based on the child’s growth. -Counseling is usually based on child’s growth -Counseling is also based on immunization schedule. -Age is considered during counseling; Caregivers of children nine months and above are counselled on responsive feeding and feeding of family foods.	COMPLEMENTARY FEEDING COUNSELING Counseling: tailoring HEALTH WORKER LINK
46:47	-Health workers try their best to respond well to caregiver’s concerns.	ATTITUDES/BELIEFS Counseling: tailoring HEALTH WORKER
47:35	If in the green I encourage the mother and counsel if need be (if the child is closer to age 6 months) If the child is in the yellow, I will counsel the mother after asking the mother about the feeding pattern If the child is in the red, I find out from the mother how the feeding pattern is like (whether the child is feeding well or not or if the child is sick). Then I counsel the mother.	COMPLEMENTARY FEEDING Counseling: tailoring HEALTH WORKER
47:36	When you plot and chart you can get to know if child is gaining adequate weight or not	Counseling: tailoring DOCUMENTATION
47:37	First you establish rapport with the mother, ask the mother what causes the problem. Find out about the feeding status, foods that they have in stock and counsel the mother on how to provide adequate diet. If the mother is practicing exclusive breastfeeding, I will find out if the positioning and attachment is appropriate and counsel the mother on appropriate positioning and attachment. I will al…	BREASTFEEDING COMPLEMENTARY FEEDING COUNSELING Counseling: tailoring HEALTH WORKER REFERRAL
47:46	Yes by comparing the current to previous weight of the child	Counseling: tailoring DOCUMENTATION
48:11	The strength is being able to detect faltering growth early enough in a scientific way. No monitoring means inability to tell the adequacy of child growth. Monitoring growth from the plotted chart guides both the literate and the non-literate caregivers as it gives an immediate pictorial alert from the ascending, descending and plateauing joint dots regarding nature of growth.	Counseling: tailoring DOCUMENTATION IMPORTANCE TOOLS/JOB AIDS
48:14	The individual counseling is more important and if promoted, will be more effective for caregivers who are shy, or require privacy and confidentiality in order to open up to the health worker to discuss the home situation and how its influencing the child’s feeding. Consequently, it will be much easier to negotiate with the caregiver for her to willingly agree on the feeding options to try as she…	COUNSELING Counseling: tailoring HEALTH WORKER RECOMMENDATIONS
48:15	The unit is capable of addressing the corrective actions mentioned. The child health unit implemented the IMCI. Apart from the 5 childhood killer diseases conditions that were in the algorithm, malnutrition particularly anemia and underweight were also inclusive. There was another module on caregiver counseling where the focus is to apply knowledge from the child welfare clinic to provide one-on-…	COMPLEMENTARY FEEDING COUNSELING Counseling: tailoring GOVERNMENT LINK
48:27	Regarding the assigning of duty, community health nurses normally do the weighing, as well as national service personnel (when available). Interpreting the plotted growth trends and adequacy of weight in comparison to the previous month and making a decision on whom to counsel, the specific age-appropriate and caregiver-child tailored counseling information to share that will not demoralize the c…	Counseling: tailoring DOCUMENTATION HEALTH WORKER LINK MEASUREMENT REFERRAL
48:31	After the weight is taken, the caregiver is made to wait for a little while before the one-on-one counseling is rendered. It is the last activity done before the caregiver leave the clinic. Ideally, privacy should be provided during the counseling session. The one-on-one sessions provide additional opportunity to identify the peculiar problems of each child. The message is based on the growth pat…	COMPLEMENTARY FEEDING COUNSELING Counseling: tailoring HEALTH WORKER
48:36	The weight measurement obtained from the scale together with the growth monitoring chart informs on whether child is gaining weight. After joining the dots on the growth curve, the direction of the lines (climbing, stable) alerts the health worker that the child’s growth is not adequate. The weight of the child, the growth trend, and the interpretation thereof leads the counseling rendered to the…	Counseling: tailoring DOCUMENTATION EQUIPMENT MEASUREMENT
48:38	The key weakness is not having enough time to go through the counselling process with the caregivers thereby not making them to benefit fully from GMP. Because the booklet is bulky, there are some portions of the booklet that that when care is not taken, can easily be overlooked meanwhile they contain important information for the caregiver. Meanwhile, tenets of counseling cautions against overlo…	CHALLENGES COUNSELING Counseling: tailoring LOCATION TOOLS/JOB AIDS
48:40	Training is focusing on delivering counseling messages incrementally during antenatal, peri-partum, postnatal and infancy periods – (ie essential newborn care, initiate breastfeeding within 30 minutes and continued exclusive breastfeed for the newly delivered mother, family planning during postnatal visit, etc). Recognizing what stage to give what sort of information, gauging the quantum of infor…	BREASTFEEDING Counseling: tailoring RECOMMENDATIONS TRAINING
48:53	The third is the need to intensify individual counselling as the children are different individuals and also negotiate with the caregivers on how to child their infants in an age-appropriate manner like blending and making purees to enhance ease of swallowing.	CHALLENGES COMPLEMENTARY FEEDING COUNSELING Counseling: tailoring RECOMMENDATIONS
49:9	GMP supports screening for anaemia among the children  It also supports screening for severe acute malnutrition (SAM) among the children  It supports immunization of children against many childhood diseases  It supports vitamin A supplementation  It also helps to identify children for nutritional counseling	COUNSELING Counseling: tailoring LINK
49:12	The child is then taken to the entry point where weight of the child is entered into the register. At this point the weight is also plotted on the growth chart and interpreted to determine if the child is growing well or not. At this point it is also determined if the child is due for any immunization and vitamin A supplementation.	Counseling: tailoring DOCUMENTATION LINK
49:18	 Yes growth trends are observed and recorded into the GMP register  Growth trends are observed in two ways. The first trend is whether the child’s weight for that day is normal, underweight, severe underweight, overweight or obesity. The second trend is whether the child has gained weight, lost weight or has a static weight.  The growth chart in the child health record book is used to determin…	Counseling: tailoring DOCUMENTATION MEASUREMENT TOOLS/JOB AIDS
49:20	 Also the current weight of the child is compared to the previous weight and if the current weight is higher, it means the child has gained weight, if the current weight is lower, it means the child has lost weight and if the current weight is the same as the previous weight, it means the child has not lost or gained weight.  Also the current height of the child is compared to the previous heig…	Counseling: tailoring
49:22	 For a child in the green means that s/he is normal and doing well and so the mother or caregiver of the child is praised and encouraged to continue with the good feeding practices she is doing which made the child to be doing well.  For a child in the yellow means that s/he is moderately malnourished and so the mother or caregiver of the child is counselled to help improve her feeding practice…	COMPLEMENTARY FEEDING Counseling: tailoring
49:23	 The current weight of the child is compared to the previous weight and if the current weight is higher, it means the child has gained weight, if the current weight is lower, it means the child has lost weight and if the current weight is the same as the previous weight, it means the child has not lost or gained weight.  Also the current height of the child is compared to the previous height an…	Counseling: tailoring DOCUMENTATION MEASUREMENT
49:26	Counseling is do individually based on the growth trend and specific problem of the child. With counseling, you just don’t start to counsel, you have to first identify the problem by asking probing questions. Based on the problem identified, you will open the appropriate card in the counseling card which depicts and addresses the problem and use it to direct the counseling. The counseling card us…	COUNSELING Counseling: tailoring TOOLS/JOB AIDS
49:29	 Counseling is based on growth trends and it’s done individually using the triple A approach-Assess, Analyze and Act. While some staff are able to adequately engage the caregivers to open up leading to the identification of the problem and appropriate solution for it, there are however some staff who are unable to adequately engage caregivers and so are unable to do effective counseling	CHALLENGES COUNSELING Counseling: tailoring TRAINING
49:36	 Health staff should adopt the individual counseling of caregivers based on their growth and other health needs.	COMPLEMENTARY FEEDING Counseling: tailoring RECOMMENDATIONS
49:44	 Most staff in the municipality have challenge with plotting and interpreting the weight and length of children correctly to get the trend and pattern of growth.  Most staff currently in the system lack the requisite capacity and understanding the system to be able to properly monitor the growth of the children as most of them have just completed school and so have no experience.	CHALLENGES Counseling: tailoring DOCUMENTATION TRAINING
49:45	 Counseling is done individually based on their needs  Even though most health staff currently in the system lack capacity to do effective counseling, they are committed to the process.	ATTITUDES/BELIEFS CHALLENGES COUNSELING Counseling: tailoring TRAINING
49:56	Yes, we expect our health staff to provide counseling with clear actions based on the child’s growth because that is the only way to get the caregivers to be able to carry through the recommendations to bring about change the growth of the child.	Counseling: follow-up Counseling: tailoring
49:57	Yes, our staff are able to respond to the concerns of the caregivers because we see them pay attention to caregivers when they concerns and they do offer workable solutions to them	ATTITUDES/BELIEFS Counseling: follow-up Counseling: tailoring HEALTH WORKER
49:58	...the district health directorate embarked on supervision to the facilities on aspects of GMP  Coverage for vitamin A supplementation were and vitamin A stock levels were checked  How caregivers were counselled according to their needs were also observed  How children are weighed was observed  How weight and other parameters were recorded was also observed  How weight was plotted and interp…	COUNSELING Counseling: tailoring DOCUMENTATION GOVERNMENT LINK MEASUREMENT SUPERVISION
49:95	If the child has gained weight or height, it means s/he is doing well and so the mother or caregiver of the child is praised and encouraged to continue with the good feeding practices she is doing which made the child to be doing well	COMPLEMENTARY FEEDING Counseling: tailoring
49:96	If the child has not gained weight or height, it means that s/he is not growing well and so the mother or caregiver of the child is counselled to help improve her feeding practices for the growth trend to improve. Staff are advised to visit such children in their homes to see and observe child’s situation at home which may provide vital information to guide the counseling	COMPLEMENTARY FEEDING Counseling: follow-up Counseling: tailoring LOCATION
50:9	It is the best thing you can give to a child because nutrition challenges are detected in time and addressed. If the child is not growing well the counselling is very effective in correcting nutrition related challenges If it is done well there is no need for curative interventions eg CMAM provided the condition is not medically related.	COMPLEMENTARY FEEDING COUNSELING Counseling: tailoring IMPORTANCE LINK
50:18	When client comes, you welcome the client introduce yourself and ask the her to introduce herself. Measure the child’s weight, plot the weight and length/height of the child base on the age and sex, where the plot falls you counsel accordingly. If the child is doing well, you ask the mother to continue taking proper care of the child. If the child is not doing well you counsel and if after three …	Counseling: tailoring DOCUMENTATION HEALTH WORKER LOCATION MEASUREMENT REFERRAL
50:22	IYCF counselling cards are used to counsel base on the weight and age	Counseling: tailoring MEASUREMENT TOOLS/JOB AIDS
50:23	Yes. It provides age and problem specific messages or guidelines	COUNSELING Counseling: tailoring GUIDING DOCUMENTS
50:27	Yes, after plotting and charting the child growth trend is observed and mother counselled accordingly	Counseling: tailoring DOCUMENTATION
50:28	The counselling is weight and age appropriate The visual aids also facilitate and makes the counselling process very interactive The leaflets shared during counselling enables the mother to remember the action points In the counselling process the health worker also serves as a role model	COUNSELING Counseling: tailoring HEALTH WORKER TOOLS/JOB AIDS
50:47	Counselling based on the monitoring of the child weight. Whatever outcome one gets you counsel accordingly	Counseling: tailoring

## Sheet: Ghana - DOCUMENTATION
ID	Quotation Content	Codes
2:16	Major innovation that has been happening in Ghana: using volunteers. A lot of organizations have been building the capacity of volunteers because they are in the communities, living with these caregivers in the communities. It is easier for them to deliver GMP services if the capacity is there. If we actually take this to a larger scale, every community will be able to get some GMP, especially th…	CHALLENGES COUNSELING DOCUMENTATION HEALTH WORKER LOCATION RECOMMENDATIONS
3:1	the national level...provides oversight responsibility over the regional and district health staff providing GMP services to mothers and caregivers...train the health staff on correct weighing and plotting of the weights of the children. Because of high attrition rate of staff, there is always the need to from time-to-time train the staff on the measurement and plotting of weights and heights of …	CHALLENGES DOCUMENTATION GOVERNMENT MEASUREMENT SUPERVISION TRAINING
4:2	What i do is, in terms of growth monitoring, when I do the weighing, I always make sure I plot the children’s weight on the growth chat to ensure that the child’s growth is going on well or is stagnant or goes down. So where the child weight is going on well, I always encourage the mother to keep it up and I congratulate the mother. Where the child weight is just stagnant, it doesn’t increase, it…	BREASTFEEDING Counseling: tailoring DOCUMENTATION HEALTH WORKER MEASUREMENT
4:10	So after weighing, the weight of the child is plotted inside the chart. Whiles you explain to the mother the outcome of the child weight either is increasing or decreasing. If it is increasing, you congratulate, if it is decreasing, you then ask her to move when she gets to where we do the entry, that is when the person now sit to go through it and now do the counseling and now fix those mothers …	Counseling: tailoring DOCUMENTATION HEALTH WORKER REFERRAL TOOLS/JOB AIDS
4:13	The one who sits to do the registration records the data.	DOCUMENTATION HEALTH WORKER
4:14	Yes, definitely we do record and we observe before we record. That is why I earlier on said it’s the infiltrometer that we use. We normally take it and record immediately, we record it on the child book and we also transfer it to the register. So when you come, you will see it on the child health record book and you also see it on the register.	DOCUMENTATION EQUIPMENT TOOLS/JOB AIDS
4:15	Yes, we do.	DOCUMENTATION
4:33	Yes, we do.	DOCUMENTATION
4:34	Nutrition. The weight.	DOCUMENTATION MEASUREMENT
4:35	We collect it from our registers	DOCUMENTATION
4:37	No. If not the register, we don’t compile it anywhere. Every child is on the register.	DOCUMENTATION
5:15	When you come, you first report to the weighing area where you will undress the child, wear him the weighing pant and hang him on the scale for the weight to be taken. The weight will then be entered into the child’s weighing book and given to you to take to the registration table.	DOCUMENTATION EQUIPMENT MEASUREMENT
5:16	At the registration table, the weight is entered into the GMP register. The nurses there then tell you how well your child is growing. If the child is not growing well, you will be advice to relook the feeding of the child. Sometimes they tell you to go adopt the feeding method you did in the past that made the child to grow well.	Counseling: tailoring DOCUMENTATION HEALTH WORKER
6:14	When you come, you first go to where they weigh the child. You are made to undress the child, wear him/her the weighing pant and then hang her on the scale for the weight to be taken. The weight is then read and recorded into the child’s weighing book for you to take the child to the registration room.	DOCUMENTATION EQUIPMENT MEASUREMENT TOOLS/JOB AIDS
6:15	At the registration room, they write the weight of the child into their register and check to see if you the child is not growing well, they will talk to about how to feed him/her and if there is something wrong with the health of the child, they refer you to see a doctor. They will also check to see if your child has immunization to take, they will then refer you to another room for the immuniza…	COMPLEMENTARY FEEDING Counseling: tailoring DOCUMENTATION LINK REFERRAL
7:12	When you get to the facility, you first go to the weighing area where you will be made to undress your child. You then wear the child the weighing pant and hang him/her on the scale for the weight to be taken. They then record the weight into the child’s weighing book and ask you to go the registration room.	DOCUMENTATION EQUIPMENT MEASUREMENT TOOLS/JOB AIDS
7:13	At the registration room, they enter the child’s weight into their book and look at the growth of the child and advice you on how to feed the child to grow well.	COMPLEMENTARY FEEDING COUNSELING DOCUMENTATION
8:11	When come, you go where they do the weighing of the children. Over there, you undress your child and wear him/her the weighing pant and hang on the him/her on the weighing scale for the weight to be taken. The weight is then recorded into the weighing book of the child. You are then asked to go inside the room.	DOCUMENTATION EQUIPMENT MEASUREMENT TOOLS/JOB AIDS
8:12	Inside the room, they take the weighing book and record the weight in their register. They will then check if your child has immunization to take they give it and ask you to go, you are done.	DOCUMENTATION LINK TOOLS/JOB AIDS
10:7	Women follow a queue; weighing is done, and then health talk on child growth, nutritional status, immunization or related health events. After weighing, charting, and plotting done, counselling on growth trend and immunization duly given for those due. Mothers given next visit date.	COUNSELING DOCUMENTATION LINK MEASUREMENT
10:10	Are growth trends observed and recorded? (If yes, probe for how and tools used. Ask to see the plotting if done.) Yes. Then plotting is done.	DOCUMENTATION
10:11	iii. Are you required to collect other information during GMP sessions, as well? (Probe - child development status, immunization information, etc.) Yes. For first attendants; Basic information including birthweight, immunization status, mothers name, community, house location, household.	DOCUMENTATION
10:12	Due to printing difficulties, z-score values are used instead.	CHALLENGES DOCUMENTATION
10:14	Values are compared with the standard. Mothers are counselled if weight not adequate enough or if it is abnormal.	Counseling: tailoring DOCUMENTATION
10:28	9_Do you collect data for your facility?: Yes.	DOCUMENTATION
10:29	9a_What kind of data related to GMP are collected?: Details of children who are severely malnourished, moderately malnourished.	DOCUMENTATION
10:30	i. How are data collected? During GMP sessions, from the registers.	DOCUMENTATION
10:33	ii. Where else are the data shared? Sent to DHIMS,and sent to the district levels and the national level; decision making.	DATA DECISION-MAKING DOCUMENTATION REPORTING
10:44	The interpretation is going on well, the way plotting is conducted.	COUNSELING DOCUMENTATION
11:2	-Monitors child’s growth from birth to 59 months. -Weighs child and goes through record book to know what child is due for.	DOCUMENTATION HEALTH WORKER MEASUREMENT
11:7	Community health nurse gets ready before caregivers walk in. -Prepares registers, calibrates weighing scale and sets to eye level, prepares syringes and vaccines (vaccine carrier ready for use) -CHN prepares weighing center for caregivers.	DOCUMENTATION EQUIPMENT HEALTH WORKER LINK TOOLS/JOB AIDS
11:8	i. Who records the growth monitoring data? -CWC staff	DOCUMENTATION HEALTH WORKER
11:9	ii. Are growth trends observed and recorded? (If yes, probe for how and tools used. Ask to see the plotting if done.) -Growth trends are observed and recorded -Job aids include weighing scale, weighing pants, registers and pens, and child health record books.	DOCUMENTATION EQUIPMENT TOOLS/JOB AIDS
11:10	iii. Are you required to collect other information during GMP sessions, as well? (Probe - child development status, immunization information, etc.) -Yes. -Information on child development (question caregiver on static weight gain of child)	DEVELOPMENT DOCUMENTATION
11:20	x. Is the plan for caregivers recorded? -Yes -In the maternal and child health record book.	Counseling: follow-up DOCUMENTATION
11:26	9_Do you collect data for your facility?: -Yes.	DOCUMENTATION
11:27	i. How are data collected? -Tallying in registers (based on nutritional status)	DOCUMENTATION
11:28	-Data is used to write reports at the end of the month. -Data is entered into DHIMS.	DOCUMENTATION
11:29	9b_Are data from different children compiled in one place? How?: -Yes. -Data is compiled according nutritional status indicators and entered into the DHIMS.	DOCUMENTATION
11:31	-Yes. -Data entered into DHIMS can be accessed by district and higher levels as well as stakeholders. -Record reviews are also help to share data.	DOCUMENTATION REPORTING
11:48	-When caregiver walks in, CHN welcomes mother and asks for child’s weighing card and educates mother on how to weigh (undress child, remove everything including diapers) -Asks caregiver to put child in weighing pant and weigh child. Helps caregiver weigh child. -Looks out for graph in weighing card (structured by sex) and plot graph with the aid of the child’s age.	DOCUMENTATION MEASUREMENT
11:49	9a_What kind of data related to GMP are collected?: -Immunization data -Nutritional status data	DOCUMENTATION
12:7	-Welcome caregivers -Weighing is carried out -Plotting and entries into register is done -Weighing cards are checked for those who need immunization -Caregivers are counseled on child’s nutritional status. -GMP carried out two days a week. -GMP sessions scheduled and each mother given a date to come for next session	COUNSELING DOCUMENTATION LINK MEASUREMENT
12:9	-CWC staff record GMP data	DOCUMENTATION HEALTH WORKER
12:10	-Growth trends are observed and recorded using the growth graph/chart.	DOCUMENTATION TOOLS/JOB AIDS
12:11	-Child development status information is collected. -Immunization information is also collected.	DEVELOPMENT DOCUMENTATION LINK
12:13	-Once a child is of normal weight, child has gained adequate weight for age. Age should be plotted accurately to make sure weight of child is interpreted correctly	DOCUMENTATION
12:26	-Registers. -Growth monitoring tallying sheet. -Growing monitoring chart.	DOCUMENTATION TOOLS/JOB AIDS
12:27	-Data is collected at the facility in the form of monthly reports	DOCUMENTATION
12:28	-Registrants -Attendants -Length -Vitamin A -Number of children weighed	DOCUMENTATION LINK
12:29	-Data is collected by tallying on a report format.	DOCUMENTATION
12:30	-Data is entered into DHIMS	DOCUMENTATION
12:31	-Data is collected for each child in the registers.	DOCUMENTATION
12:32	-Data is compared to previous year to track progress and track number of children weighed.	DOCUMENTATION
12:37	-Training received on CMAM in Tamale in 2018. Participants trained on MUAC(indicates severe malnutrition), growth chart and documentation (how to use the report card), registration of children and distribution of plumpy nuts. -Training on IYCF at facility in 2018.	COMPLEMENTARY FEEDING DOCUMENTATION TRAINING
12:40	-Unavailability of weighing scales. -Not enough CWC registers.	CHALLENGES DOCUMENTATION EQUIPMENT TOOLS/JOB AIDS
13:2	-Weighs children and does plotting. -Involved in immunization.	DOCUMENTATION HEALTH WORKER LINK MEASUREMENT
13:7	-There should be a room with the weighing scale. - The weight is measured. -Measure child’s height -Immunization of child with vaccines in vaccine carrier at the right temperature. -Recording of child’s information.	DOCUMENTATION EQUIPMENT LINK MEASUREMENT
13:9	-The one who does the weighing does the recording. - Recording is done in the weighing book.	DOCUMENTATION HEALTH WORKER MEASUREMENT TOOLS/JOB AIDS
13:10	-Growth trends are observed with the help of the child health record book. -Red and blue lines are used to determine child’s nutritional status after plotting	DOCUMENTATION TOOLS/JOB AIDS
13:27	9_Do you collect data for your facility?: -Yes	DOCUMENTATION
13:28	9a_What kind of data related to GMP are collected?: -CWC data. i. How are data collected? -Tallying of weighed children according to age, sex, nutritional status. ii. What happens with the data? What next? -Data is signed by in-charge, who confirms its accuracy. -Copy is sent to the health directorate -Data is also entered in DHIMS.	DOCUMENTATION REPORTING
13:29	-Yes. Data is collected according to nutritional status, age and sex.	DOCUMENTATION
13:43	19_Considering the strengths you mentioned, what would you suggest other health workers here or outside Ghana, adopt?: -Regular recording of child information to provide documentation for work done. -Documentation is important.	DOCUMENTATION RECOMMENDATIONS
13:44	20_Would other health workers approve of you doing these actions/suggestions? Do you think other health workers would be willing to do these actions? Why or why not?: -Yes. Documentation is important. Without that, one can assume, health workers are not doing their work.	DOCUMENTATION HEALTH WORKER RECOMMENDATIONS
14:8	i. Who records the growth monitoring data? The staff, the community health nurse.	DOCUMENTATION HEALTH WORKER
14:9	ii. Are growth trends observed and recorded? (If yes, probe for how and tools used. Ask to see the plotting if done.) Yes please. We plot them. We use the graph to observe the trend.	DOCUMENTATION
14:14	Yes we counsel when we realize after plotting that the child is not growing well.	COUNSELING DOCUMENTATION
14:22	xi. Is the plan for caregivers reviewed at the next session? Because we don’t record, we use the previous weight, now compared to the current weight and see whether there has been an improvement.	Counseling: follow-up DOCUMENTATION
14:42	We have register where we enter the data collected so yes, we collect data for the facility.	DOCUMENTATION
14:43	We collect data on the weight, height, the MUAC of the children After weighing the child, we use the MUAC tape to check the upper arm of the child. We also use the board to check the length of the child or height board	DOCUMENTATION MEASUREMENT
14:44	We have the child information in the register, so after weighing the child, we now write those things against the child’s name.	DOCUMENTATION
14:46	9b_Are data from different children compiled in one place? How?: It’s collected in one register. Each child is having their serial number, the serial number is written in their CWC card. When they come you check their number and now refer to the register.	DOCUMENTATION
14:54	It was Growth Monitoring and Nutrition. It was about weighing, the correct plotting of the chart, how to take the child’s weight, how to take the MUAC of the child and even the length of the child. Three times, 2016 or 2017 and May 2020…	DOCUMENTATION MEASUREMENT TRAINING
15:7	12_What is your opinion of the GMP support materials or job aids? Of GMP procedures?: Some of them are generally in good position. We don’t have the child health record books for all mothers to use. Some of them are using exercise books so sometimes it makes it difficult to plot weight in the exercise book and compare. Those who have the child record book are few as compared to those who have exe…	CHALLENGES DOCUMENTATION TOOLS/JOB AIDS
15:16	What we do is to take a child weight for a month, and if we see that it’s not good we observe for at least second or third month. If we see that it is not improving but rather retrogressing, we refer the person to the district. We counsel them. What we do is take weight, plot it and interpret it and counsel caregivers appropriately.	COUNSELING DOCUMENTATION FREQUENCY HEALTH WORKER MEASUREMENT REFERRAL
15:21	If mother comes, we welcome you and also find out about the health of the child. We undress the child and wear her the weighing pant and we ask the mother to hang the child for us to weigh the child, we ask the mother to also look on the weighing scale as we weigh the child. From there, we plot the weight and compare it against the previous month to see whether there is an improvement or not. If …	COUNSELING DOCUMENTATION EQUIPMENT MEASUREMENT
15:23	i. Who records the growth monitoring data? The CHN.	DOCUMENTATION HEALTH WORKER
15:24	 Yes, after weighing, we record the weight into the register and child health record book  We also plot the weight of the child on the growth chart to see if the child is growing well or not by comparing the previous and current weights of the child	DOCUMENTATION TOOLS/JOB AIDS
15:25	 Yes, we are required to collect other information because it’s not only the weight that we record.  We also record immunization and  Whether the has been given dewormers or not.	DEWORMING DOCUMENTATION LINK
15:27	 We have figures there which is a range. Sometimes you may weigh the child and see that it is not good, but when you plot on the graph, it is then you will know exactly whether the weight good or bad  If the child gains adequate weight, we congratulate the mother and encourage her to continue with her good practices.  We also counsel the mother if the child has not gained adequate weight.	COUNSELING DOCUMENTATION MEASUREMENT
15:39	9_Do you collect data for your facility?: Yes, we collect data for our facility	DOCUMENTATION
15:40	We collect data on the weight, the height, we also take the MUAC and record it down.	DOCUMENTATION
15:41	We record it into the child and maternal health record book.	DOCUMENTATION TOOLS/JOB AIDS
15:45	 The weighing scale is used for weight taking  MUAC Tape is used for MUAC taking  The growth chart in the child record book is used to plot the weight of the child for interpretation	DOCUMENTATION EQUIPMENT MEASUREMENT TOOLS/JOB AIDS
15:47	 It was on plotting of the graph and the immunization aspect of it.  I received the training Just once,  The training was received in early part of this year…	DOCUMENTATION LINK TRAINING
15:54	9b_Are data from different children compiled in one place? How?: No. But it’s compiled in the same document.	DOCUMENTATION
16:7	-Nurse of community health nurse welcomes mother into facility and offers a seat. -General education or counseling is given when numbers of mothers have gone up. -New comers are registered. -After each registration, that mother goes to weigh child and the nurse plots on the graph. -Those already registered go ahead and weigh child and plotting is done.	COUNSELING DOCUMENTATION HEALTH WORKER MEASUREMENT
16:8	-Community health nurses collect the measurements. -Enrolled nurses have been oriented on weighing and plotting and also partake in the session. -One person weighs and the other records and plots. -These technical people take height measurements as wll.	DOCUMENTATION HEALTH WORKER MEASUREMENT
16:9	-Growth trends are observed, recorded, and interpreted to mother/caregiver of child. -Mothers of children growing well are encouraged and those of children not growing well are counselled. - Job aids include maternal and child health records book, weighing scale and height board.	Counseling: tailoring DOCUMENTATION EQUIPMENT TOOLS/JOB AIDS
16:10	-Yes. -Information on; ● Immunization ● those on some form of nutrition program. These group of people attend GMP sessions every one or two weeks for their weight to be monitored. ● Child development stages such as crawling, walking, talking etc.	DEVELOPMENT DOCUMENTATION LINK
16:21	x. Is the plan for caregivers recorded? -The plan of action is recorded, usually in the child health record book.	Counseling: follow-up DOCUMENTATION
16:28	i. How are data collected? -Collected by those carrying out the GMP (at service delivery points). -Data is summarized, transmitted and monitored.	DOCUMENTATION REPORTING
16:29	-Discrepancies are identified and facilities are called to address/correct them. -Data is validated and sent into DHIMS2 platform. -Data can now be used to make decisions or take action	DATA DECISION-MAKING DOCUMENTATION REPORTING
16:31	-Data is entered into DHIMS2 platform. -Anyone with login details across the country can have access to the data.	DOCUMENTATION
16:33	23_Is there anything else you would like to say about GMP?: -Yes. -Emphasize support needed in procuring reporting tools, registers and record cards.	DOCUMENTATION RECOMMENDATIONS TECHNOLOGY
16:41	Growth monitoring registers aid in reporting. -Plotting in maternal and child health record book (growth chart) helps track the growth rate of the child.	DOCUMENTATION REPORTING TOOLS/JOB AIDS
17:20	12_Is there a systematic process for reviewing growth data at each level of the health system? (Probe - All districts or some? Who collects? Who reviews?):, decisions, or changes in using the data? If yes, what was the process and how did you participate? -No - We doubt the reliability of that data; that’s one challenge.	CHALLENGES DOCUMENTATION
18:2	Usually when caregivers arrive, they are welcomed and if they are many, they first of all will be given some education on how to take good care of the children. Then they come in turns to now weigh their children. The caregiver undresses the child and wear her the weighing pant, then now hang the child on the scale for the weight to be taken. The weight is then recorded and she is asked to go to …	COUNSELING DOCUMENTATION EQUIPMENT LINK MEASUREMENT
18:23	For the data, it is being collected at the service delivery point. The child is weighed and the weight is plotted in the weighing card. With the register, the weight is being written inside the register. When a child is supposed to be receiving services from a particular facility, the child is registered in that facility. At that particular place, data is being generated in those particular regis…	DOCUMENTATION GOVERNMENT LINK REPORTING
19:22	- Weights are recorded and plotted in the MCHRB - It is also tallied using the tally sheet and enter individual child weight in register - Tally sheet is summarized for monthly report - Monthly report is entered in DHMIS at the facility level or if no computer or internet submitted to the district for entry. - All hard copies of monthly reports also go to the district health directorate - Distric…	DOCUMENTATION GOVERNMENT REPORTING
19:24	- Data is collected by the HW providing the services – recoded in the MCHRB, tally book and register (information for every individual child recorded) - Data collated monthly by one of the HWs and reviewed by facility head. - District reviews had copies for consistency - Quarterly district officers visit facilities for data verification – comparing the reported figures with source document – regi…	DOCUMENTATION HEALTH WORKER REPORTING TOOLS/JOB AIDS
19:35	Digital tools will help – it can help with plotting	DOCUMENTATION RECOMMENDATIONS TECHNOLOGY
20:15	You first repot at the weighing point where you will undress your child for his/her weight to be taken. The weight is then written the child’s weighing book for you to take it to the registration table. At the registration table, they enter their records into the register and check to see if you have immunization to take they refer you to the immunization table.	DOCUMENTATION LINK MEASUREMENT
21:15	HWs provide education on how to feed children - Babies are weighed – before putting them on the scale pants are removed and weighting pants put on - Child weighed and weight written in the book - HWs check is child is due for immunization it is given else you are given your book to go home	COUNSELING DOCUMENTATION EQUIPMENT LINK MEASUREMENT
22:16	When you come, you first report to the weighing area where you are made to undress the child, wear him the weighing pant and hang him on the scale for this weight to be taken. The weight is then recorded into the child’s weighing book and given to you to take to the registration area.	DOCUMENTATION EQUIPMENT MEASUREMENT
22:17	At the registration point, the weight is also recorded into the GMP register. The nurses then check the growth of your child and tell you how well he is growing. If the child is not growing well, the nurses will advise you on the feeding of the child.	COMPLEMENTARY FEEDING Counseling: tailoring DOCUMENTATION
23:15	If I come for weighing the nurses will welcome me, give me a sit, assist me to remove my child’s cloth then weigh my child after that I will be directed to go register the child and get the weighing details recorded, then I will go and heck the completeness of my child’s immunization if I have none and my child is growing well they ask me to go home	DOCUMENTATION HEALTH WORKER LINK MEASUREMENT
26:15	I undress my child and wear her the weighing pant after which I hang the child in the scale and the nurse will write it and give me the book to go to the table for the other nurse to record in the register and tell if my child has to take any immunization or not. If my child has to then we wait to take the immunization if not we just go home after the weighing.	DOCUMENTATION EQUIPMENT HEALTH WORKER LINK MEASUREMENT TOOLS/JOB AIDS
28:14	Shortages of basic supplies like the combined MCHRB Weights not plotted Lack of better understanding and appreciation of the importance of GMP by both caregivers and some health staff as a result people don’t come for services when the child complete the immunization schedule	ATTITUDES/BELIEFS CHALLENGES DOCUMENTATION LINK TOOLS/JOB AIDS
29:9	The weight of the child is then entered into the MCHRB and the GMP register  The weight of the child is then plotted on the growth chart to see if the child is growing well or not.	DOCUMENTATION TOOLS/JOB AIDS
29:13	We have the standard GMP register in which we enter the weight and other details of the children  The weight of the children is also recorded in the MCHRB and plotted on the growth chart for interpretation of growth trends.	DOCUMENTATION TOOLS/JOB AIDS
29:14	I the Community Health officer do the recording of the growth monitoring data	DOCUMENTATION HEALTH WORKER
29:15	Growth trends of the children are observed by plotting the weight of the child on the growth chart in the MCHRB. If it falls below the -3 Z-score, it means the child is severely malnourished, if between -2 and -3 Z-scores, it means the child is moderately malnourished and if -2 and +2 Z-scores, it means the child’s weight is normal.	DOCUMENTATION TOOLS/JOB AIDS
29:16	Information on immunizations given are also captured during the GMP sessions. The type of antigen given, the batch number of the antigen, date given and who gave it are all captured in the during GMP.  Ideally, information on counseling done during GMP are also supposed to be captured during the session, but this we don’t do because of the workload on me as the only person running the session. …	CHALLENGES Counseling: follow-up DOCUMENTATION LINK
29:33	We collect data for our facility through the GMP register.	DOCUMENTATION TOOLS/JOB AIDS
29:34	The data we collect related to GMP are the age, sex, weight, nutritional status, vitamin A status and immunization status of the children.	DOCUMENTATION LINK
29:35	Data is collected through the use of the GMP register. All the information about the children who attend the GMP session are entered into the register	DOCUMENTATION TOOLS/JOB AIDS
29:45	I have received some training on how to use and do proper documentation on the combined MCHRB organized by CRS in collaboration with GHS which is an aspect of GMP. That is the only official training I ever received on an aspect of growth monitoring and promotion. I received this training only once and it took place in December, 2019. When we were first recruited, the district also oriented us on …	DEVELOPMENT PARTNER DOCUMENTATION GOVERNMENT TOOLS/JOB AIDS TRAINING
29:49	What is working well with measuring and recording child growth is the fact that as staff, we are able to correctly measure the weight.  Another good thing is that we do record the weight always after the weighing into the MCHRB and GMP register.	DOCUMENTATION MEASUREMENT TOOLS/JOB AIDS
29:51	Sometimes when am not also around and the clinic is run by my colleagues, they do not plot the weights but just record them down. This makes it difficult for me to later monitor the growth of the children unless I try to plot all those weights which is difficult to do because of the huge numbers.	CHALLENGES DOCUMENTATION HEALTH WORKER
29:64	If the clinical staff are also trained on GMP and a child comes for clinical services, they can check his/her growth pattern in the MCHRB and if the mother missed the previous weighing they can weigh the child and plot the weight or even refer to the RCH unit for that to be done.	DOCUMENTATION RECOMMENDATIONS REFERRAL TOOLS/JOB AIDS TRAINING
30:8	After weight a child, his/her weight is then recorded in the MCHRB and asked to go to the registration point. At the registration point, the weight of the child and other information about the child are entered into the GMP register. The is also plotted on the growth chart to determine the growth pattern of the child.	DOCUMENTATION TOOLS/JOB AIDS
30:10	Data on child growth measurements are collected using the salter weighing scale to measure weights, height boards to measure height/length which are then plotted on the growth charts and recorded into the MCHRB and the GMP register.	DOCUMENTATION EQUIPMENT MEASUREMENT TOOLS/JOB AIDS
30:11	All health staff on duty at the GMP clinic can help in recording the growth monitoring data into MCHRB and the GMP register. It can be a CHN, nurse assistant, enrolled nurse, field technician or any other heath staff around. There is no any special category of health staff designated for recording growth monitoring data.	DOCUMENTATION HEALTH WORKER TOOLS/JOB AIDS
30:12	Yes, growth trends are observed and recorded. After weighing a child, the weight is plotted to see if the growth of the child is within normal, underweight or severe underweight and recorded into the register. This is done by using the lines on the growth chart. If the plotted weight is within the two red lines, it means the weight of the child is normal. If the plotted weight is between the red …	DOCUMENTATION
30:15	To know if a child has gained adequate weight or not, the weight of the child is plotted on the growth chart and the current weight joined to the previous weight. If the line joining the two weights goes up, it means the child has gained weight. The mother of such a child is commended and encouraged to continue with her good feeding practices for the child to continue to grow well. If the line jo…	COMPLEMENTARY FEEDING Counseling: tailoring DOCUMENTATION
30:31	Yes, we do collect data for the facility	DOCUMENTATION
30:32	Data related to the growth indicators of children (weight), growth pattern, age, sex, vitamin A supplementation and immunization status of the children are collected during GMP sessions in this facility.	DOCUMENTATION
30:33	Data are collected through the GMP register as all such data are recorded in the GMP register	DOCUMENTATION LINK
30:46	Staff are able to take accurate weight measurement Weights are always recorded in MCHRB and GMP register	DOCUMENTATION HEALTH WORKER MEASUREMENT TOOLS/JOB AIDS
30:47	I don’t have any challenge in plotting and interpreting the weights of the children because I always ask questions if I don’t know something. There are however some colleagues who are not able to plot or interpret the weight and chart well.	CHALLENGES DOCUMENTATION HEALTH WORKER
31:2	I weigh the children, ⮚ I always make sure I plot the children’s weight on the growth chart to see whether the child’s growth is going on well or is stagnant or goes down. ⮚ So where the child weight is going on well, I always encourage the mother to keep it up and I congratulate the mother. Where the child weight is just stagnant, it doesn’t increase, it doesn’t also fall, that means there is a …	BREASTFEEDING Counseling: tailoring DOCUMENTATION HEALTH WORKER MEASUREMENT
31:11	After weighing, the weight of the child is plotted inside the chart. Whiles you explain to the mother the outcome of the child weight either is increasing or decreasing. If it is increasing, you congratulate, if it is decreasing, you then ask her to move when she gets to where we do the entry	Counseling: tailoring DOCUMENTATION
31:12	At the entry point, the weight and other information are entered into the register and in the attendance book. The health staff then goes through the health record books and sought out children with decreasing weight and refer their mothers for counseling.	Counseling: tailoring DOCUMENTATION
31:16	Yes, definitely we do record and we observe before we record. That is why I earlier on said it’s the infiltrometer that we use. We normally take it and record immediately, we record it on the child book and we also transfer it to the register. So when you come, you will see it on the child health record book and you also see it in the register.	DOCUMENTATION EQUIPMENT TOOLS/JOB AIDS
31:30	Yeah. Actually, what we do is when we use the IYCF registers, whatever she agrees on, we document. But, when those registers finished, we designed our own book and we document whatever they promised doing when they get back home and what they promise to come back with, we also document. But when you come and it doesn’t tally with what we asked you or what you promised, we then find out why it is …	CHALLENGES Counseling: follow-up DOCUMENTATION
31:36	Yes, we collect data for our facility.	DOCUMENTATION
31:37	Nutrition. The weight.	DOCUMENTATION
31:38	We collect GMP data through our registers	DOCUMENTATION
31:40	No. If not the register, we don’t compile it anywhere. Every child is on the register.	DOCUMENTATION
32:2	I do measurement of weight, length/height, MUAC , chart and plot weight, counselling and report writing	COUNSELING DOCUMENTATION HEALTH WORKER MEASUREMENT
32:7	The growth promotion starts with general education based on a specific topic follow by weighing and measurement of length/height, charting and plotting, registration both old and new and counselling if need be	COUNSELING DOCUMENTATION MEASUREMENT
32:8	When the mother comes to clinic I explain the procedures to her and support the mother to put the weighing pant on then hang the child on the weighing scale and wait until the scale becomes stable then I read the weight. If it is time to take the height and the length measurement I make the child lie on the measuring tape making sure that the head and the feet are firm on the respective boards th…	COUNSELING DOCUMENTATION EQUIPMENT MEASUREMENT
32:9	The community health nurses at the registration station record the data. Registration contains the detail measurement	DOCUMENTATION HEALTH WORKER
32:13	If you chart and plot, you will be able to tell if the child is gaining adequate weight or not. If the child is gaining adequate weight, you congratulate the mother and encourage her to keep taking good care of the child If the child is not gaining adequate weight you book the mother for counselling.	Counseling: tailoring DOCUMENTATION
32:28	9_Do you collect data for your facility?: Yes	DOCUMENTATION
32:29	Weight, length/height and MUAC, data on completeness of immunization, deworming and vitamin A	DEWORMING DOCUMENTATION LINK
32:40	Yes. There has been regular supervisions. They usually come in a team the nutrition officers supervises the measurements to make sure that weight, length/height and MUAC are measured correctly. Also charting and plotting are also supervised by the nutrition officer. The disease control officer supervises the immunization sessions. It is done monthly and so we had one in November.	DOCUMENTATION HEALTH WORKER LINK MEASUREMENT SUPERVISION
33:9	Who records the growth monitoring data? I do it myself	DOCUMENTATION HEALTH WORKER
33:10	Yes, by comparing the weight of the child to the age and sex after charting	DOCUMENTATION
33:13	I use the weight per age (plotting and charting)	DOCUMENTATION
33:27	Yes we collect data for our monthly report	DOCUMENTATION
33:28	Monthly child and nutrition, growth monitoring, immunization	DOCUMENTATION LINK
33:29	The data collected during growth monitoring (weight and MUAC) and immunization are entered to the main register	DOCUMENTATION
33:30	We use it for monthly report	DOCUMENTATION
33:31	It is compiled at one place but based on age and sex	DOCUMENTATION
33:42	The weighing scale, recording the results in MCHRB and registration. Establishment of rapport with the community members.	DOCUMENTATION EQUIPMENT
33:54	The weight is recorded, plotted and also entered into the register. During the registration we compare the current weight to the previous weight. Base on the age and sex of the child it is then determined if the child is growing well or not. If the child is not growing well, I will ask to see if the child is sick or not feeding, then we educate them on how to prepare balance porridge meal and als…	COMPLEMENTARY FEEDING Counseling: tailoring DOCUMENTATION LOCATION
34:6	If a mother arrives we give the mother a sit, then ask the mother to undress the child and put the child into a weighing pant, we hang the child to the scale, wait till the scale become stable then I read the weight. The weight is recorded, plot and charted. If the child is not growing well we ask the mother if the child sick or is not feeding well, then counsel the mother .	Counseling: tailoring DOCUMENTATION EQUIPMENT MEASUREMENT
34:7	I collect growth data by using a hanging scale, length board and MUAC tape. then I plot and chart and also record the weight in the register	DOCUMENTATION EQUIPMENT
34:8	The community health nurses record the growth monitoring data	DOCUMENTATION HEALTH WORKER
34:9	Yes, we observe growth trend by plotting the weight and charting	DOCUMENTATION
34:12	By charting and plotting the child’s weight I tell the mother that he is doing well and that she should continue practicing good feeding -If no adequate weight gain I will tell the mother to improve upon feeding and hygiene practices	Counseling: tailoring DOCUMENTATION
34:26	9_Do you collect data for your facility?: Yes	DOCUMENTATION
34:27	9a_What kind of data related to GMP are collected?: Weight	DOCUMENTATION
34:28	We measure and record the weight of children by using a hanging scale	DOCUMENTATION EQUIPMENT MEASUREMENT
34:30	Yes. But the data is recorded based on age and sex	DOCUMENTATION
36:2	We also provide training for staff on how to properly use the logistics provided. We train them on how to use the weighing scales, height boards to take the weight and height of children correctly. We also train health staff to be able to plot the weights of the children correctly on the growth chart and to be able to interpret it to make meaning from the chart.	DOCUMENTATION GOVERNMENT MEASUREMENT TRAINING
36:5	The counseling aspect of the GMP has been a challenge very for a long time. Not holding brief for the staff on the ground, however the challenge has been the unavailability of some of the logistics. For example, the unavailability of the combined maternal and child health record makes it difficult for the staff to weigh, plot and interpret the children’s weights. They may weigh, but will not be a…	CHALLENGES Counseling: tailoring DOCUMENTATION TOOLS/JOB AIDS
36:38	Usually, the mothers report to a waiting area where they sit in a queue as they wait for the session to begin, When the mothers gather before the session starts, they are given health education on any general health issue. When the session begins, the caregivers move to the weighing point one-by-one following the queue for their children to be weighed During the weighing, the children are undress…	COUNSELING DOCUMENTATION MEASUREMENT
36:39	After the weighing, the mother then moves to the registration point new comers get registered into the GMP register by capturing their details into the register including the weight of the child. Old clients also get the weight of their children captured into the register. Depending on the age of the child, staff then check to see if the child has any immunization to take. Those who have immuniza…	DOCUMENTATION LINK
36:40	deally, the weight is recorded into the child health record book and also plotted on the growth chart in the child health record book. The plotting help to monitor the growth of the child to see whether the is growing as expected or not so that if there any intervention you have to take, then you can quickly come in. this is the ideal, but sometimes when the mother does not come when the child ha…	CHALLENGES DOCUMENTATION TOOLS/JOB AIDS
36:41	Usually, the mothers report to a waiting area where they sit in a queue as they wait for the session to begin, When the mothers gather before the session starts, they are given health education on any general health issue. When the session begins, the caregivers move to the weighing point one-by-one following the queue for their children to be weighed During the weighing, the children are undress…	COUNSELING DOCUMENTATION MEASUREMENT
36:42	After the weighing, the mother then moves to the registration point new comers get registered into the GMP register by capturing their details into the register including the weight of the child. Old clients also get the weight of their children captured into the register. Depending on the age of the child, staff then check to see if the child has any immunization to take. Those who have immuniza…	DOCUMENTATION LINK
36:53	Sometimes growth measurements used to determine who should be counseled. After weighing for example, the weight is plotted on the growth chart and based on whether the child is doing well or not or if the weight is stagnant or reducing, you may want to engage the caregiver to hear from what may be the cause of that and to help her address the problem.	Counseling: tailoring DOCUMENTATION
36:64	The monitoring and evaluation practices of GMP will more of the reports on the GMP that submitted and entered into the DHIMS which tells us about the performance of facilities, districts, regions and the nation at large.	DOCUMENTATION
36:65	What needs to be strengthened is that we should be doing more reviews of the data we generate every now and then before we use it to compile our reports because sometimes there are errors with entries which be detected and corrected before the data is submitted to the next level or entered into the DHIMS	DOCUMENTATION RECOMMENDATIONS
36:74	The data from the MCHRB are also entered into the GMP register which is compiled into a report at the end of the month, entered into DHIMS and copies submitted to the next level. From time to time, the data is reviewed and analyzed for coverage, performance, and trends to help in decision making.	DATA DECISION-MAKING DOCUMENTATION REPORTING TOOLS/JOB AIDS
36:75	What is working well is the fact that the data is readily available in DHIMS and it is accessible to all levels, any day, ant time. By this, all levels can view the data at any time, analyze it to know what is happening. If vitamin A is supplied for example, the is always available to show how it is being used at the various facilities, districts and regions to dose children.	DOCUMENTATION LINK
37:15	After weighing the child, the weight is recorded into the MCHRB and the GMP register. After that they will compare your weight to your age and see if the child growing well or not. Sometimes, they also compare the weight to the previous weight. If the weight shows that the child is growing well, they then educate the mothers as to what food to give to the child. If the problem persists, they refe…	Counseling: tailoring DOCUMENTATION REFERRAL TOOLS/JOB AIDS
37:16	The weight measurement is recorded into the MCHRB as well as into the GMP register of the facility. The community health nurse and the nutrition officer at the facility look at the data.	DOCUMENTATION HEALTH WORKER TOOLS/JOB AIDS
37:19	After weighing the child, the weight is recorded into the MCHRB and the GMP register. After that they will compare your weight to your age and see if the child growing well or not. Sometimes, they also compare the weight to the previous weight. If the weight shows that the child is growing well, they then educate the mothers as to what food to give to the child. If the problem persists, they refe…	Counseling: tailoring DOCUMENTATION REFERRAL TOOLS/JOB AIDS
38:4	We also work to stock and distribute logistics such as registers, CMCHRB to the district and facilities to ensure proper documentation of GMP activities. Even when there are we run into stock out of the registers and CMCHRB, we improvise, by making photocopies for them to use.	DOCUMENTATION GOVERNMENT TOOLS/JOB AIDS
38:26	The support that helped to revise the GMP register has also helped to the quality of documentation and data collected during GMP sessions.	DEVELOPMENT PARTNER DOCUMENTATION
38:30	After weighing the children, the weight is recorded reported on monthly basis. The report so submitted are analyzed from time to time to check performance, successes and challenges for improvement.	DOCUMENTATION MEASUREMENT
38:31	The challenge however is that some health staff do not take accurate data which affects the service delivery.	CHALLENGES DOCUMENTATION HEALTH WORKER
38:37	For the registers and MCHRB, we improvise by photocopying them for staff to still be able to do documentation We encourage staff to use their personal motorbikes for the GMP activities so that we provide them with fuel.	DOCUMENTATION HEALTH WORKER TOOLS/JOB AIDS
38:47	The mother normally starts from where they do they weighing of the children. She gets there, undress her child, wear him/her the weighing pant and hang on the scale for the health staff to read the weight. After reading the weight of the child, the staff then enters it into the MCHRB of the child and ask the mother to go to the registration point.	DOCUMENTATION EQUIPMENT HEALTH WORKER MEASUREMENT
38:48	At the registration point, the weight is entered into the register and plotted on the growth chart to see how well the child is growing.	DOCUMENTATION
38:52	Recording of the child’s weight is done in both the MCHRB and the GMP register. The interpretation of the growth chart is done using the z-scores, if the weight below the -2 z-score, it means the child is underweight. Sometimes too, they compare the current weight to previous one to see if the weight has increased or decreased. The interpretation of the weight chart can also be done using the col…	DOCUMENTATION TOOLS/JOB AIDS
38:53	The data is recorded into the child health record book and the GMP register. The facility staff and in-charge, sub-district head, district health information officer and regional health information officer all look at the data. At the end of the month, the data is compiled into a report and submitted to the sub-district head for onward submission to the district office and to the region.	DOCUMENTATION GOVERNMENT HEALTH WORKER REPORTING
38:54	The mother normally starts from where they do they weighing of the children. She gets there, undress her child, wear him/her the weighing pant and hang on the scale for the health staff to read the weight. After reading the weight of the child, the staff then enters it into the MCHRB of the child and ask the mother to go to the registration point.	DOCUMENTATION EQUIPMENT HEALTH WORKER MEASUREMENT
38:55	At the registration point, the weight is entered into the register and plotted on the growth chart to see how well the child is growing.	DOCUMENTATION TOOLS/JOB AIDS
38:58	The community health nurses are responsible for the weighing, registration and immunization while the nutrition officer is responsible for plotting and interpreting the weight with the counseling being done by the health promotion officer or any other staff.	COUNSELING DOCUMENTATION HEALTH WORKER LINK MEASUREMENT
38:59	At the facility level they have a data review committee who review the facility data. At the sub-district level too, they have a data review committee who also review the sub-district data. At the district level the district health information officer in collaboration with the other technical officers like the nutrition officer, disease control officer, and the rest review the district level data…	DOCUMENTATION GOVERNMENT REPORTING
38:73	Supervision can be strengthened if we provided with vehicles to enable us visit the more districts and facilities more frequently within a year. Supervision can also be strengthened if we are provided with enough logistics like registers and the combined MCHRB to ensure proper documentation during service delivery which can be reviewed during supervision to provide to true picture of the service …	DOCUMENTATION RECOMMENDATIONS SUPERVISION TOOLS/JOB AIDS
40:18	Quality however remain a challenge. The intervention is not leading to the desired results because of it not being done well. Some of the issues leading to this are ● Limited skills for proper counselling ● Inability to plot and connect weights well to make informed opinions ● Limited availability of equipment ● Poor documentation and shortage of MCHRBs and nutrition registers.	CHALLENGES COUNSELING DOCUMENTATION EQUIPMENT TOOLS/JOB AIDS
40:22	● Analysis of weight information and using it for action is limited ● Plotting and making sense of weight still remain a challenge for the health workers. ● Limited counselling skills of health workers – not sure if it’s a capacity or attitude problem.	ATTITUDES/BELIEFS CHALLENGES COUNSELING DOCUMENTATION HEALTH WORKER MEASUREMENT
40:23	● Limited skills for proper counselling ● Inability to plot and connect weights well to make informed opinions ● Limited availability of equipment ● Poor documentation and shortage of MCHRBs and nutrition registers.	CHALLENGES COUNSELING DOCUMENTATION EQUIPMENT TOOLS/JOB AIDS
41:7	The weighing scale and the registers, child growth charts.	DOCUMENTATION EQUIPMENT TOOLS/JOB AIDS
41:8	The health workers; any worker available on the days session. Volunteers not available at static clinic, but on outreaches.	DOCUMENTATION HEALTH WORKER LOCATION
41:9	Yes; After weighing, weight is plotted and compared to previous weight. A decline forms basis for probing and counselling.	Counseling: tailoring DOCUMENTATION MEASUREMENT
41:11	Plotting is done. If in green, mother is congratulated and advised to keep it up. If in red(lower), mother is cautioned. If above red line, counselling not necessarily done.	Counseling: tailoring DOCUMENTATION
41:16	Comparing it to the standards. It tells us whether the weight is adequate. For e.g. By 3-5 months; weight should be tripled. Action is required if by 6-month, weight of child is declining.	Counseling: tailoring DOCUMENTATION
41:30	x. Is the plan for caregivers recorded? No. it is not done.	Counseling: follow-up DOCUMENTATION
41:34	The weighing card, the weighing scale, basically, the CWC registers.	DOCUMENTATION EQUIPMENT TOOLS/JOB AIDS
41:35	Not frequently. Monthly; for moderate and severe malnourished children	DOCUMENTATION
41:36	i. How are data collected? Data collected as a whole and not individually	DOCUMENTATION
41:38	9b_Are data from different children compiled in one place? How?: it is collected as a whole at one place in the registers.	DOCUMENTATION
41:42	Job aids are not adequate; weighing scales, registers are not sufficient to support our work.	CHALLENGES DOCUMENTATION EQUIPMENT TOOLS/JOB AIDS
41:43	They are working well; however, we need adequate support materials; weighing scales, registers.	CHALLENGES DOCUMENTATION EQUIPMENT RECOMMENDATIONS TOOLS/JOB AIDS
42:2	-Make inputs into registration of children -Technical assistance eg plotting and charting, interpretation etc we also developed tally cards for HW so that who do not have access to NMCHRB could use it to tally the measurement eg weight according to the child’s age and sex	DOCUMENTATION GOVERNMENT HEALTH WORKER MEASUREMENT TOOLS/JOB AIDS
42:5	SPRING interventions brought about improvement in plotting and counselling, formulation of mother to mother support groups and also assisted in monitoring	COUNSELING DEVELOPMENT PARTNER DOCUMENTATION FAMILY/SOCIAL SUPPORT SUPERVISION
42:12	8_How effective is GMP now? If not very, do you think it would get more attention if it were more effective?: It is very effective although quality of documentation is questionable.	CHALLENGES DOCUMENTATION
42:21	Monitoring start at GMP session. It is also done during validation of reports.	DOCUMENTATION REPORTING SUPERVISION
42:26	-Inadequate scales or tally cards -Some staff also have limited knowledge in GMP particularly taking accurate measurements, charting and plotting	CHALLENGES DOCUMENTATION EQUIPMENT HEALTH WORKER MEASUREMENT TRAINING
42:28	Yes. The child weight is taking, plotted and charted and if there is growth faltering counselling is done	Counseling: tailoring DOCUMENTATION MEASUREMENT
42:37	The new nutrition reporting forms provide guidelines on how to measure nutrition indicators such as underweight, stunting and wasting At the local level the tally sheet developed also serves as guide lines The MCHRB also serves as protocol guidelines for GMP particularly monitoring growth trend and counselling	DOCUMENTATION GUIDING DOCUMENTS
42:43	If a mother arrives, she is welcome, they are given sits to sit, education or talk is given on given topic, if there are three staff, one is stationed at the weighing point, the mother is made to remove the dress of the child, The scale is zeroed (standardized) eg by using an object with a known weight, the child is put in a weighing pant and hang to the weighing scale, reading is taking when the…	COUNSELING DOCUMENTATION EQUIPMENT HEALTH WORKER MEASUREMENT
42:45	The measurements are also entered into to the register. At the end of the month the number of stunted and underweight cases are obtained from the register. The monthly cases then entered in to DHIMS. Challenges of exclusive breastfeeding are also entered into separate register and then the mothers are also counselled on to overcome these challenges.	BREASTFEEDING COUNSELING Counseling: tailoring DOCUMENTATION
43:15	When you come you first go to the weighing point for the child to be weighed. You will be made to undress the child before the weight is taken. After weighing the child, the weight is entered into the child’s weighing book and taken to the registration point and put in a queue.	DOCUMENTATION MEASUREMENT TOOLS/JOB AIDS
46:2	-Weighing of children -Immunizes children -Counsels caregivers -Entries of children’s information	COUNSELING DOCUMENTATION HEALTH WORKER LINK MEASUREMENT
46:6	-Caregiver is welcomed into facility. -Caregiver takes her seat. -Activities begin, that is, registration, weighing, plotting, tallying (in register, tallied weight by age) immunizing and counselling. -When session is crowded enough, health talks are given to caregivers. Health talks are given on Mondays, Wednesdays and Fridays. -Height/Length is taken every three months.	COUNSELING DOCUMENTATION FREQUENCY LINK MEASUREMENT
46:8	The health worker who weighs records the child’s weight and health worker who measures the height records the height.	DOCUMENTATION HEALTH WORKER MEASUREMENT
46:9	-Yes, growth trends are observed and recorded. -Weighing scale is hanged for children above 6 weeks to 18 months. Children after 18 months can stand on the floor scale. -Digital scale is placed on the table before use. Doubles as an infantometer for children below 6 weeks - Infantometer is placed on a bench before use. Used for children 6 weeks and above. -look at the weight gain over three month…	Counseling: tailoring DOCUMENTATION EQUIPMENT MEASUREMENT
46:18	-Health worker does not know if caregiver went to facility referred to. -Facility does not record treatment given or presence of caregiver in child health record book.	CHALLENGES Counseling: follow-up DOCUMENTATION HEALTH WORKER REFERRAL
46:21	-Plan for caregivers is recorded in child health record book.	Counseling: follow-up DOCUMENTATION TOOLS/JOB AIDS
46:27	-Yes. data is collected at this facility.	DOCUMENTATION
46:28	-Immunization data. -Weighing data. -Attendants -Nutritional status	DOCUMENTATION LINK
46:29	-GMP data is collected by tallying in registers	DOCUMENTATION
46:30	-GMP data is entered into the monthly reporting format. -Data is shared with the district health directorate.	DOCUMENTATION GOVERNMENT REPORTING
46:40	-Measuring a child’s growth shows the child’s nutritional status in order to tailor counseling given. -Recording the child’s growth aids to know the number of children who are doing well.	Counseling: tailoring DOCUMENTATION MEASUREMENT
46:55	-Weighing scales are not enough and overusing one scale can sometimes result in wrong readings -Challenges faced could be when students are involved in the recording, mistakes might be made. -Unless there is a problem with the recording, interpretation is easy. The graph interprets itself (self-explanatory).	CHALLENGES DOCUMENTATION EQUIPMENT FUNDING HEALTH WORKER
47:2	Weighing, Plotting and charting and counselling	COUNSELING DOCUMENTATION HEALTH WORKER MEASUREMENT
47:6	You make the mother to undress the child, wear the child the weighing pant, make sure the scale pointer is at zero and at your eye level. You take the reading when the child is stable. Record the weight and plot. Length, the child is made to lie down, the mother will hold the head and I push the foot board on the feet. If it is firm I will ask the mother to take the baby, then the reading is taki…	DOCUMENTATION EQUIPMENT HEALTH WORKER MEASUREMENT
47:8	i. Who records the growth monitoring data? I record the growth monitoring data	DOCUMENTATION HEALTH WORKER
47:25	10_Have you received training specific to GMP or component of GMP?: Yes, CMAM, IYCF and GMP	COUNSELING DOCUMENTATION LINK MEASUREMENT TRAINING
47:27	9_Do you collect data for your facility?: yes	DOCUMENTATION
47:28	What happens with the data? What next? We deduce nutrition indicators (underweight and stunting) from it. We use to generate monthly report	DATA DECISION-MAKING DOCUMENTATION REPORTING
47:29	Yes but based on age and sex in the register	DOCUMENTATION
47:30	The data is shared with the district, region and national through DHIMS.	DOCUMENTATION GOVERNMENT REPORTING
47:33	9d_Are the data shared with the district and higher levels? (Probe - How and which levels?): Yes. Through monthly reports in the DHMIS	DOCUMENTATION REPORTING
47:36	When you plot and chart you can get to know if child is gaining adequate weight or not	Counseling: tailoring DOCUMENTATION
47:46	Yes by comparing the current to previous weight of the child	Counseling: tailoring DOCUMENTATION
47:49	9a_What kind of data related to GMP are collected?: Immunization, nutrition, IYCF,	DOCUMENTATION LINK
47:50	i. How are data collected? I record the data in to the MCHRB and the main register	DOCUMENTATION HEALTH WORKER TOOLS/JOB AIDS
47:52	Weighing, plotting, counselling and length taking	DOCUMENTATION MEASUREMENT TRAINING
48:11	The strength is being able to detect faltering growth early enough in a scientific way. No monitoring means inability to tell the adequacy of child growth. Monitoring growth from the plotted chart guides both the literate and the non-literate caregivers as it gives an immediate pictorial alert from the ascending, descending and plateauing joint dots regarding nature of growth.	Counseling: tailoring DOCUMENTATION IMPORTANCE TOOLS/JOB AIDS
48:22	The data is collated quarterly, half-yearly and annually. Where abnormalities are noticed, solutions are planned. Monitoring visits could be at the directive of the RCH department or be at the instance of other programs. Such monitoring visits encompass both maternal and child health and feedback immediately provided.	DATA DECISION-MAKING DOCUMENTATION GOVERNMENT REPORTING SUPERVISION
48:27	Regarding the assigning of duty, community health nurses normally do the weighing, as well as national service personnel (when available). Interpreting the plotted growth trends and adequacy of weight in comparison to the previous month and making a decision on whom to counsel, the specific age-appropriate and caregiver-child tailored counseling information to share that will not demoralize the c…	Counseling: tailoring DOCUMENTATION HEALTH WORKER LINK MEASUREMENT REFERRAL
48:36	The weight measurement obtained from the scale together with the growth monitoring chart informs on whether child is gaining weight. After joining the dots on the growth curve, the direction of the lines (climbing, stable) alerts the health worker that the child’s growth is not adequate. The weight of the child, the growth trend, and the interpretation thereof leads the counseling rendered to the…	Counseling: tailoring DOCUMENTATION EQUIPMENT MEASUREMENT
49:11	 At the facility, a mother or caregiver is received and welcomed and given place to sit and relax.  The child health record book is then taken to check if the child is really due for weighing. At this point the child is also undressed in readiness to be weighed  The child is then taken to the weighing point where s/he is weighed and recorded in the child health record book	DOCUMENTATION MEASUREMENT TOOLS/JOB AIDS
49:12	The child is then taken to the entry point where weight of the child is entered into the register. At this point the weight is also plotted on the growth chart and interpreted to determine if the child is growing well or not. At this point it is also determined if the child is due for any immunization and vitamin A supplementation.	Counseling: tailoring DOCUMENTATION LINK
49:17	 Who records the growth monitoring data depends of the facility. There is no any policy that says only this category of staff should record the data. In some facilities...the staff change role weekly, such that the one who captures data this week moves to weighing the following week and to counseling or immunization the coming week in that order. This is to ensure that staff do not lose touch of…	COUNSELING DOCUMENTATION HEALTH WORKER LINK
49:18	 Yes growth trends are observed and recorded into the GMP register  Growth trends are observed in two ways. The first trend is whether the child’s weight for that day is normal, underweight, severe underweight, overweight or obesity. The second trend is whether the child has gained weight, lost weight or has a static weight.  The growth chart in the child health record book is used to determin…	Counseling: tailoring DOCUMENTATION MEASUREMENT TOOLS/JOB AIDS
49:19	 The weight of the child is plotted on the growth chart and if it falls the -2 and +2 Z-scores, it means the weight of the child is normal, if it falls below the -2 Z-score, it means the child is underweight and below the -3 Z-score means the child means the child is severely underweight. Also if the weight falls above the +2 Z-score, it means the child is overweight and above the +3 Z-score mea…	DOCUMENTATION MEASUREMENT
49:21	Expected to capture • the date of birth of the child • the birth weight of the child • the sex of the child • the age of the child • birth length of the child • name of the child’s parents • the vitamin A status of the • the immunization status of the child • any health condition the child might present at the GMP • the child health record book of the child and/or in the GMP register.	DOCUMENTATION LINK MEASUREMENT TOOLS/JOB AIDS
49:23	 The current weight of the child is compared to the previous weight and if the current weight is higher, it means the child has gained weight, if the current weight is lower, it means the child has lost weight and if the current weight is the same as the previous weight, it means the child has not lost or gained weight.  Also the current height of the child is compared to the previous height an…	Counseling: tailoring DOCUMENTATION MEASUREMENT
49:43	 Measuring and recording of growth is going on well because staff are able to measure and record the weight of the children correctly without any challenge.	DOCUMENTATION MEASUREMENT
49:44	 Most staff in the municipality have challenge with plotting and interpreting the weight and length of children correctly to get the trend and pattern of growth.  Most staff currently in the system lack the requisite capacity and understanding the system to be able to properly monitor the growth of the children as most of them have just completed school and so have no experience.	CHALLENGES Counseling: tailoring DOCUMENTATION TRAINING
49:51	 Lack of registers is also a challenge as the municipal directorate always struggles registers for GMP to the facilities. When the USAID RING and SPRING projects were there, they used to support us with such logistics.	CHALLENGES DEVELOPMENT PARTNER DOCUMENTATION EQUIPMENT FUNDING LINK TOOLS/JOB AIDS
49:58	 Just this October, the district health directorate embarked on supervision to the facilities on aspects of GMP  Coverage for vitamin A supplementation were and vitamin A stock levels were checked  How caregivers were counselled according to their needs were also observed  How children are weighed was observed  How weight and other parameters were recorded was also observed  How weight was …	COUNSELING Counseling: tailoring DOCUMENTATION GOVERNMENT LINK MEASUREMENT SUPERVISION
49:72	 Yes, data is collected at the facility level	DOCUMENTATION REPORTING
49:73	 The data related to GMP that are collected are child’s name, age, sex, weight, height/length, , date of birth, birth weight, vitamin A supplementation, immunization, and classification of child’s weight and height	DOCUMENTATION LINK MEASUREMENT REPORTING
49:74	 Data are collected though the GMP register and tally books which are filled at the service delivery point	DOCUMENTATION
49:76	 Yes, the data from different children are compiled in one place at the end of the month as a monthly report. This is done by pooling together and summarizing the data on the register onto a monthly reporting form by aggregating the data	DOCUMENTATION REPORTING
49:88	 The child’s weight and height/length is recorded and plotted in the child health record book	DOCUMENTATION TOOLS/JOB AIDS
49:89	 There are also registers and tally books where the child’s information including the weight, height, name, age, sex, weight and length classifications etc. are captured	DOCUMENTATION
50:18	When client comes, you welcome the client introduce yourself and ask the her to introduce herself. Measure the child’s weight, plot the weight and length/height of the child base on the age and sex, where the plot falls you counsel accordingly. If the child is doing well, you ask the mother to continue taking proper care of the child. If the child is not doing well you counsel and if after three …	Counseling: tailoring DOCUMENTATION HEALTH WORKER LOCATION MEASUREMENT REFERRAL
50:19	The data is entered in to the MCHRB and then transferred in to the register which is then summarized and entered into the DHIMS.	DOCUMENTATION TOOLS/JOB AIDS
50:20	At the end of the month we do data validation sometimes the facility level staff are required to bring the registers, At the facility and sub district level validation is done before the reports are sent to district and regional level for validation.	DOCUMENTATION GOVERNMENT REPORTING
50:27	Yes, after plotting and charting the child growth trend is observed and mother counselled accordingly	Counseling: tailoring DOCUMENTATION
50:39	Data collection, (growth charts, MCHRB) these are check by the supervisors. Half year and end of year reviews come with narrations which are used for evaluation purposes	DATA DECISION-MAKING DOCUMENTATION REPORTING SUPERVISION TOOLS/JOB AIDS

## Sheet: Ghana - REPORTING
ID	Quotation Content	Codes
4:1	My role is, I do weighing, report writing, family planning, health promotion i.e health education. I do immunization etc.	COUNSELING HEALTH WORKER LINK MEASUREMENT REPORTING
4:36	We analyze the date. For instance, we have about eight communities surrounding this place, so at the end of the month when we are compiling our reports and we realize that maybe [in community name], most children are fallen below the normal range. When you go to [community name], you also see that most are fallen just around severe. So we use it to prioritize. We tackle the community with most ca…	DATA DECISION-MAKING REPORTING
4:39	Where else are the data shared? From here, it gets to DHA. DHA also sends a team to also analyze. They contact the in charge to get measures that they will use to prevent it from worsening.	DATA DECISION-MAKING GOVERNMENT REPORTING
4:43	For instance, when you write a report and there is a mistake, you may even want to put less say 0 but because of time factor you mistakenly kept 6. The district will cross check and confirm from you through the sub district.	DATA DECISION-MAKING REPORTING
10:33	ii. Where else are the data shared? Sent to DHIMS,and sent to the district levels and the national level; decision making.	DATA DECISION-MAKING DOCUMENTATION REPORTING
10:36	9d_Are the data shared with the district and higher levels? (Probe - How and which levels?): Yes.	REPORTING
11:30	-At record review meetings held in the district	REPORTING
11:31	-Yes. -Data entered into DHIMS can be accessed by district and higher levels as well as stakeholders. -Record reviews are also help to share data.	DOCUMENTATION REPORTING
12:33	-Data is shared at mid-year and end-of-year reviews -Data is shared with monitors from NGOs -Data is shared with the district and region.	DEVELOPMENT PARTNER GOVERNMENT REPORTING
12:34	-Data is shared with district and regional levels.	GOVERNMENT REPORTING
13:28	9a_What kind of data related to GMP are collected?: -CWC data. i. How are data collected? -Tallying of weighed children according to age, sex, nutritional status. ii. What happens with the data? What next? -Data is signed by in-charge, who confirms its accuracy. -Copy is sent to the health directorate -Data is also entered in DHIMS.	DOCUMENTATION REPORTING
13:30	How are collated data used in the facility? (Probe - coverage data, frequency of contact, nutritional status, growth trend, completion of referrals.) -Comparison of yearly data to track progress and improve upon services. ii. Where else are the data shared? -Presented at reviews.	DATA DECISION-MAKING REPORTING
13:31	9d_Are the data shared with the district and higher levels? (Probe - How and which levels?): -Yes -District compares data to track inconsistencies. i. If yes, have changes or decisions come as a result of this review? -No	DATA DECISION-MAKING REPORTING
14:45	ii. What happens with the data? What next? I am not able to tell	REPORTING
14:47	How are collated data used in the facility? (Probe - coverage data, frequency of contact, nutritional status, growth trend, completion of referrals.) We use that one to compile reports.	REPORTING
14:48	ii. Where else are the data shared? We share the data with District Health Directorate	GOVERNMENT REPORTING
14:49	After we write the report, we will now forward it to the district. We also enter it into DHIMS. Then the region too also takes the data.	GOVERNMENT REPORTING
14:50	9d_Are the data shared with the district and higher levels? (Probe - How and which levels?): Yes please. From here we send it to the office, the office too also enters the data and send it to the region	GOVERNMENT REPORTING
15:42	ii. What happens with the data? What next? We use it for monitoring, we use it to write the monthly report.	REPORTING
15:43	i. How are collated data used in the facility? (Probe - coverage data, frequency of contact, nutritional status, growth trend, completion of referrals.  We use it to write report.  It also helps us assess our coverage.	DATA DECISION-MAKING REPORTING
15:49	ii. Where else are the data shared? We always submit to the sub district to be forwarded to the DHA.	GOVERNMENT REPORTING
15:50	9c_How are these data used by other stakeholders? (Probe – district and regional GHS and other partners supporting GMP: NGOs. Those who are interested in the child growth.	DATA DECISION-MAKING REPORTING
15:51	9d_Are the data shared with the district and higher levels? (Probe - How and which levels?):  Yes, from sub district to the district level. We run copies for them.  I am unable to tell perhaps at the national level.	GOVERNMENT REPORTING
15:53	If yes, have changes or decisions come as a result of this review? If the data we sent showed that there is improvement they encourage us to keep doing our best and if it is not so good they ask us to change the way we do things	DATA DECISION-MAKING REPORTING
16:28	i. How are data collected? -Collected by those carrying out the GMP (at service delivery points). -Data is summarized, transmitted and monitored.	DOCUMENTATION REPORTING
16:29	-Discrepancies are identified and facilities are called to address/correct them. -Data is validated and sent into DHIMS2 platform. -Data can now be used to make decisions or take action	DATA DECISION-MAKING DOCUMENTATION REPORTING
16:41	Growth monitoring registers aid in reporting. -Plotting in maternal and child health record book (growth chart) helps track the growth rate of the child.	DOCUMENTATION REPORTING TOOLS/JOB AIDS
16:49	9d_Are the data shared with the district and higher levels? (Probe - How and which levels?): -Yes, during half year reviews.	GOVERNMENT REPORTING
17:18	- Key epidemiologic data is for decision making, Sent to the district then, National level. - Other data also sent to the National level and feedback given. For example, for decision making in addition to doing good supportive supervision. - Good data for good analysis and it is done on quarterly basis.	DATA DECISION-MAKING GOVERNMENT REPORTING SUPERVISION
18:3	At the end of every month, a report is submitted on all activities or services rendered. When the report is submitted and the district nutrition officer goes through it and there is a place being recorded that we have a malnourish child, he looks at them and make a follow-up to see whether it happened or not. He can even say that keep some child health record booklet of 5 or 10 children so that h…	GOVERNMENT REPORTING SUPERVISION
18:4	When they generate the reports at the facility level, it is entered into DHIMS. At the district level here, the district nutrition officers look at it for any issues for corrections to be made. When he is not able to do that, the district health information officer too also analyze the data and give necessary feedback for corrections.	DATA DECISION-MAKING GOVERNMENT REPORTING
18:9	During our half year review, that was the gap I identified. As a unit, I expect that SBCC materials should be used at all times. I should record that I have used A,B or C items. We have seen that, we don’t know whether our people are using and they are not reporting. They can conduct education session and at treat 10 topics at the end of the day and they can only use once which we believe they ar…	CHALLENGES REPORTING TOOLS/JOB AIDS
18:22	The nutrition unit are responsible for those activities. From time to time, when there is opportunity, they visit the service delivery point and look at what they are doing and check it on the record booklet. Mostly, we use to have our monthly validation of reports. Aside validating what they document, we made them to come with registers and other supporting document to really confirm whether it …	GOVERNMENT REPORTING SUPERVISION TOOLS/JOB AIDS
18:23	For the data, it is being collected at the service delivery point. The child is weighed and the weight is plotted in the weighing card. With the register, the weight is being written inside the register. When a child is supposed to be receiving services from a particular facility, the child is registered in that facility. At that particular place, data is being generated in those particular regis…	DOCUMENTATION GOVERNMENT LINK REPORTING
18:27	For the successes, at the end of the month, we still receive reports concerning people being attended to in this particular area. The other thing is that, our health care providers base on the passion some of them have for the job use their own resources to go the extra mile to provide the needed support for the growth promotion to be achieved.	ATTITUDES/BELIEFS HEALTH WORKER REPORTING
19:22	- Weights are recorded and plotted in the MCHRB - It is also tallied using the tally sheet and enter individual child weight in register - Tally sheet is summarized for monthly report - Monthly report is entered in DHMIS at the facility level or if no computer or internet submitted to the district for entry. - All hard copies of monthly reports also go to the district health directorate - Distric…	DOCUMENTATION GOVERNMENT REPORTING
19:24	- Data is collected by the HW providing the services – recoded in the MCHRB, tally book and register (information for every individual child recorded) - Data collated monthly by one of the HWs and reviewed by facility head. - District reviews had copies for consistency - Quarterly district officers visit facilities for data verification – comparing the reported figures with source document – regi…	DOCUMENTATION HEALTH WORKER REPORTING TOOLS/JOB AIDS
19:36	- No much supervision as the process is going one. Just HWs sharing lessons. - Facility heads review data/monthly services statistics before it is sent to the district	HEALTH WORKER REPORTING SUPERVISION
19:40	- Explained earlier - from facility to district and DHMIS - Used during quarterly monitoring visits, half year and annual review meeting to access and rate performance of sub districts and districts	DATA DECISION-MAKING REPORTING
29:2	In terms of GMP, I do the weighing of the children. Sometimes the community health volunteers help with the weighing but if I suspect something wrong with the weight of any child I reweigh the child myself.  I plot the weight of the children on the growth chart and interpret the chart to see whether the child is growing well or not  I also counsel caregivers whose children are not growing well …	Counseling: tailoring HEALTH WORKER LINK MEASUREMENT REPORTING
29:36	The data is put together and forwarded to the district health administration for their decision making  The data also help us to know how the children are growing and what we can do to improve that  The data also help us to decide on what topic to talk to the mothers about during our health education.  The district also uses the data to determine our performance  We also use the data to asses…	DATA DECISION-MAKING GOVERNMENT REPORTING
29:37	9b_Are data from different children compiled in one place? How?: Yes, data is compiled in one place in a form of a report every month for onward submission to the district.	GOVERNMENT REPORTING
29:39	Once the data is entered into DHIMS, it is accessible to all levels including the sub-district, district, region and national levels as well as other stakeholders in health.	GOVERNMENT REPORTING
29:40	The district health administration uses the data to determine the performance of facilities and sub-districts. Usually during mid-year and annual review presentation, based on the data we presented, we are asked to explain why a particular indicator is not doing well in our catchment area or how we are able to perform high in a particular indicator. For the region, I don’t know much about how the…	DATA DECISION-MAKING GOVERNMENT REPORTING
29:41	Yes, the data is shared with the district through the report we submit to them. Also, through the DHIMS, the data is also accessible to the region and national level.	GOVERNMENT REPORTING
30:34	At the end of every month, the data is pooled together in a form of a report which is submitted to the district health administration.	GOVERNMENT REPORTING
30:35	Yes, at the end of the month, all the data is pooled together into a report.	REPORTING
30:37	The data is shared with district and regional health directorates.	GOVERNMENT REPORTING
30:39	Yes, the data is shared with the district, region and national level through the DHIMS as it is entered in the DHIMS	GOVERNMENT REPORTING
31:42	From here, the data gets to DHA. DHA also sends a team to also analyze. They contact the in charge to get measures that they will use to prevent any observed negative trend from worsening.	DATA DECISION-MAKING REPORTING
31:44	For what I know. I know DHMT shares with region who also share with national and development partners.	GOVERNMENT REPORTING
31:46	For instance, when you write a report and there is a mistake, you may even want to put say 0 but because of time factor you mistakenly kept 6. The district will cross check and confirm from you through the sub district.	REPORTING
32:34	Through workshops, half and end of year reviews	REPORTING
32:36	Yes, through reports and the DHIMS	REPORTING
33:34	The data is also shared in the DHIMS where regional and national level can have access	REPORTING
33:36	Yes. The sub-district level, the district level, regional and national levels.	REPORTING
34:32	The data is also entered in to the DHIMS which is bigger platform and can be accessed across all levels	REPORTING
34:34	Yes. We submit our monthly report to the district which is validated and entered in to the DHIMS which can then be accessed by the regional level	REPORTING
36:44	Usually, what happens is that at the end of the month, the facilities collate the data into report for onward submission. At the regional level, we usually look at the data as against their target to see whether they are reaching their people or not, so that where they are not reaching their people you want to find out why they are not reaching their people. Also where there are so many malnouris…	DATA DECISION-MAKING REPORTING
36:45	The monthly reports are supposed to get to the by 5th of the next month, the district also has up 15th look at the data and enter into DHIMS while the region has up to 25th to look at the data and effect any changes that has to be made before the system closed to prevent any further editing of the data. Therefore, the data is reviewed at all levels, at the facility, sub-district, district, region…	REPORTING
36:46	Persons who review the data are the those who collect the data at the facility level, facility in-charges, sub-district heads, various unit heads at the district and the district information officer. The review of the data is not done as frequent as we should. Mostly it is during half-year review, annual reviews and maybe when there is the need for us to put some report together that we actually …	GOVERNMENT REPORTING
36:74	The data from the MCHRB are also entered into the GMP register which is compiled into a report at the end of the month, entered into DHIMS and copies submitted to the next level. From time to time, the data is reviewed and analyzed for coverage, performance, and trends to help in decision making.	DATA DECISION-MAKING DOCUMENTATION REPORTING TOOLS/JOB AIDS
38:29	Funding decision are based on the catchment areas of the facility and the population the facility serves based on their reports.	FUNDING LOCATION REPORTING
38:53	The data is recorded into the child health record book and the GMP register. The facility staff and in-charge, sub-district head, district health information officer and regional health information officer all look at the data. At the end of the month, the data is compiled into a report and submitted to the sub-district head for onward submission to the district office and to the region.	DOCUMENTATION GOVERNMENT HEALTH WORKER REPORTING
38:59	At the facility level they have a data review committee who review the facility data. At the sub-district level too, they have a data review committee who also review the sub-district data. At the district level the district health information officer in collaboration with the other technical officers like the nutrition officer, disease control officer, and the rest review the district level data…	DOCUMENTATION GOVERNMENT REPORTING
38:71	At the facility health facilities, GMP is monitored at the various levels. At the facility itself, heads of the RCH do observe how services are rendered by the staff. They also review the GMP reports at the end of the month as way supervising GMP services. The facility in-charges also do go round to observe staff as they render services. She also reviews the monthly reports on GMP.	HEALTH WORKER REPORTING SUPERVISION
38:72	At the sub-district level, the sub-district head also does visit the facilities to observe service delivery and also reviews the reports that come from the various facility under their jurisdiction. District staff also do visit facilities in their district to observe how services are being rendered. They also review data and reports from the facilities as a way of supervising what is happening at…	GOVERNMENT REPORTING SUPERVISION
41:37	ii. What happens with the data? What next? District level: Data sent to the district for planning. Facility level for outreaches, informs what talk to give the mothers.	COUNSELING DATA DECISION-MAKING GOVERNMENT LOCATION REPORTING
41:40	ii. Where else are the data shared? To the district.	GOVERNMENT REPORTING
42:1	- Coordination of implementation of GMP as part of CWC - Providing training, monitoring and supervision when there is funds - Reviewing for data for quality issues - Getting all logistics including MCHRB from the region for the facilities	FUNDING GOVERNMENT REPORTING SUPERVISION TOOLS/JOB AIDS TRAINING
42:4	Cases of malnutrition (stunting and underweight) help in decision making; high prevalence could mean the staff is not properly trained to educate and counsel the mother on good child caring practices or the caregivers are not buying into counselling or the messages given and may call for different approaches hence help in monitoring and evaluation of nutrition related interventions	ATTITUDES/BELIEFS COMPLEMENTARY FEEDING COUNSELING DATA DECISION-MAKING HEALTH WORKER IMPORTANCE REPORTING TRAINING
42:6	-UNICEF assist in monitoring and evaluation	DEVELOPMENT PARTNER REPORTING SUPERVISION
42:8	-KOICA support GMP by providing fuel for outreach programmes and or monitoring and evaluation	DEVELOPMENT PARTNER LOCATION REPORTING SUPERVISION TOOLS/JOB AIDS
42:21	Monitoring start at GMP session. It is also done during validation of reports.	DOCUMENTATION REPORTING SUPERVISION
42:47	It is also used at the sub district level for monitoring and evaluation purposes as well as district, regional and national levels.	DATA DECISION-MAKING GOVERNMENT REPORTING
42:50	Yes. there is systematic way of reviewing the data. The facility generates the data and review it at the facility level and then at the sub district level and then the district level and then the reginal level and finally at the national level during the quarterly, half year and end of year review meeting The report if first of all validated at the faculty level before reports are submitted to th…	DATA DECISION-MAKING GOVERNMENT REPORTING
46:30	-GMP data is entered into the monthly reporting format. -Data is shared with the district health directorate.	DOCUMENTATION GOVERNMENT REPORTING
46:32	-Data is shared from the district to the region.	REPORTING
46:33	9c_How are these data used by other stakeholders? (Probe – district and regional GHS and other partners supporting GMP: Not aware of what happens to the data beyond the facility level.	DATA DECISION-MAKING REPORTING
46:34	-Data is shared with district.	GOVERNMENT REPORTING
47:28	What happens with the data? What next? We deduce nutrition indicators (underweight and stunting) from it. We use to generate monthly report	DATA DECISION-MAKING DOCUMENTATION REPORTING
47:30	The data is shared with the district, region and national through DHIMS.	DOCUMENTATION GOVERNMENT REPORTING
47:31	ii. Where else are the data shared? During monthly, quarterly and yearly reviews	REPORTING
47:33	9d_Are the data shared with the district and higher levels? (Probe - How and which levels?): Yes. Through monthly reports in the DHMIS	DOCUMENTATION REPORTING
48:5	Partners conduct their own monitoring of GMP and sometimes report to the Reproductive and Child Health department when they feedback on why interventions are not been implemented as ought to. Partners provide logistics such as weighing scales and instruments to measure height and length. In 2018, JICA developed the combined maternal and child health book which is currently been used.	DEVELOPMENT PARTNER EQUIPMENT GOVERNMENT MEASUREMENT REPORTING SUPERVISION TOOLS/JOB AIDS
48:21	Helping caregivers to implement the agreed counseling action at home points and receiving feedback thereof is recommended. The monthly collated GMP data should be shared with community leaders and the number of children growing well and those faltering highlighted. Also, involving queen mothers to support caregivers to make informed decisions regarding appropriate child feeding practices could fa…	Counseling: follow-up FAMILY/SOCIAL SUPPORT RECOMMENDATIONS REPORTING
48:22	The data is collated quarterly, half-yearly and annually. Where abnormalities are noticed, solutions are planned. Monitoring visits could be at the directive of the RCH department or be at the instance of other programs. Such monitoring visits encompass both maternal and child health and feedback immediately provided.	DATA DECISION-MAKING DOCUMENTATION GOVERNMENT REPORTING SUPERVISION
48:28	Collation of the GMP data is done quarterly. The data is sent to the district level and then to the regional and then to the national levels. It could be done quarterly, half yearly and then annually, when all the figures are collated and put on the District Health Information Management System (DHIMS). The child health team reviews the data first; often region by region and then the national pic…	DATA DECISION-MAKING GOVERNMENT REPORTING
49:72	 Yes, data is collected at the facility level	DOCUMENTATION REPORTING
49:73	 The data related to GMP that are collected are child’s name, age, sex, weight, height/length, , date of birth, birth weight, vitamin A supplementation, immunization, and classification of child’s weight and height	DOCUMENTATION LINK MEASUREMENT REPORTING
49:75	 At the end of the month, the data is pooled together and summarized into a monthly report which is entered into DHIMS after which a hard copy is submitted to the municipal health directorate.  Using the hard copy, the health directorate confirms the data the facility entered into the DHIMS to be sure that what is on the hard copy tallies with what was entered into the DHIMS.	DATA DECISION-MAKING GOVERNMENT REPORTING
49:76	 Yes, the data from different children are compiled in one place at the end of the month as a monthly report. This is done by pooling together and summarizing the data on the register onto a monthly reporting form by aggregating the data	DOCUMENTATION REPORTING
49:77	 Even though the facility is supposed to use the data to monitor their performance and identify areas that need improvement, facilities hardly use the data because they do not analyze the data to see what it is telling them. They always think that analysis of the data is the work of management at the health directorate.	CHALLENGES DATA DECISION-MAKING GOVERNMENT REPORTING
49:78	 The data are shared with the sub-district, district, regional and national level health management authorities through DHIMS.	GOVERNMENT REPORTING
49:80	 The data are shared with the sub-district, district, regional and national level health management authorities through DHIMS and submission of hard copy to the district.	GOVERNMENT REPORTING
49:82	 The decisions that have come as a result of the data reviews are communicated through meetings with the management of the affected facilities to discuss the issues and the decisions to address them	DATA DECISION-MAKING REPORTING
50:20	At the end of the month we do data validation sometimes the facility level staff are required to bring the registers, At the facility and sub district level validation is done before the reports are sent to district and regional level for validation.	DOCUMENTATION GOVERNMENT REPORTING
50:39	Data collection, (growth charts, MCHRB) these are check by the supervisors. Half year and end of year reviews come with narrations which are used for evaluation purposes	DATA DECISION-MAKING DOCUMENTATION REPORTING SUPERVISION TOOLS/JOB AIDS

## Sheet: Ghana - DATA DECISION-MAKING
ID	Quotation Content	Codes
3:4	For us, GMP is a tool we use to monitor the growth of children during our child welfare clinics and community based service delivery. It provides us with routine data on the nutritional status of children	DATA DECISION-MAKING
4:36	We analyze the date. For instance, we have about eight communities surrounding this place, so at the end of the month when we are compiling our reports and we realize that maybe [in community name], most children are fallen below the normal range. When you go to [community name], you also see that most are fallen just around severe. So we use it to prioritize. We tackle the community with most ca…	DATA DECISION-MAKING REPORTING
4:38	We use it to access our children, to know how they are growing and we also use it to know the category of children to put much concentration on.	DATA DECISION-MAKING
4:39	Where else are the data shared? From here, it gets to DHA. DHA also sends a team to also analyze. They contact the in charge to get measures that they will use to prevent it from worsening.	DATA DECISION-MAKING GOVERNMENT REPORTING
4:40	So what they do is, from health directorate sometimes when they have meetings, they invite all the departments. So they always go with their reports and through that they know where the problem is coming from and in fact I will use this as an opportunity to thank our assembly. Sometime back we had a challenge, they made it compulsory for us to conduct a malnutrition assessment through taking the …	DATA DECISION-MAKING GOVERNMENT
4:41	For what I know. I know DHMT shares with region who also share with national and development partners.	DATA DECISION-MAKING
4:42	If yes, have changes or decisions come as a result of this review? Yes. Changes has come.	DATA DECISION-MAKING
4:43	For instance, when you write a report and there is a mistake, you may even want to put less say 0 but because of time factor you mistakenly kept 6. The district will cross check and confirm from you through the sub district.	DATA DECISION-MAKING REPORTING
10:31	ii. What happens with the data? What next? Used to plan the next line of action.	DATA DECISION-MAKING
10:32	i. How are collated data used in the facility? (Probe - coverage data, frequency of contact, nutritional status, growth trend, completion of referrals). Used to plan educational programs, interventions like community outreaches.	DATA DECISION-MAKING
10:33	ii. Where else are the data shared? Sent to DHIMS,and sent to the district levels and the national level; decision making.	DATA DECISION-MAKING DOCUMENTATION REPORTING
10:34	9c_How are these data used by other stakeholders? (Probe – district and regional GHS and other partners supporting GMP: Used to plan interventions for the communities.	DATA DECISION-MAKING
10:35	i. If yes, have changes or decisions come as a result of this review? Yes. For example, the WFP programme was as result of some data on anemia in pregnancy.	DATA DECISION-MAKING DEVELOPMENT PARTNER
11:32	i. If yes, have changes or decisions come as a result of this review? -Yes ii. How are those decisions communicated to the health facility and to you, specifically? -Decisions are communicated through head of unit who attends review meetings.	DATA DECISION-MAKING
12:35	-Decisions come as a result of reviews. Problems are identified from reports submitted and representatives from the facility are asked about problems arising such as a fall in numbers of children weighed	DATA DECISION-MAKING
13:30	How are collated data used in the facility? (Probe - coverage data, frequency of contact, nutritional status, growth trend, completion of referrals.) -Comparison of yearly data to track progress and improve upon services. ii. Where else are the data shared? -Presented at reviews.	DATA DECISION-MAKING REPORTING
13:31	9d_Are the data shared with the district and higher levels? (Probe - How and which levels?): -Yes -District compares data to track inconsistencies. i. If yes, have changes or decisions come as a result of this review? -No	DATA DECISION-MAKING REPORTING
13:47	9c_How are these data used by other stakeholders? (Probe – district and regional GHS and other partners supporting GMP: -Used by NGOs.	DATA DECISION-MAKING
14:51	If yes, have changes or decisions come as a result of this review? Yes, they do end of year review. When those review are done, the review will now tell how we are performing or if we are not performing. The areas that we are performing, we continue. The area that we are not performing, we make amendments.	DATA DECISION-MAKING
14:52	ii. How are those decisions communicated to the health facility and to you, specifically? Not very sure of how.	DATA DECISION-MAKING
15:43	i. How are collated data used in the facility? (Probe - coverage data, frequency of contact, nutritional status, growth trend, completion of referrals.  We use it to write report.  It also helps us assess our coverage.	DATA DECISION-MAKING REPORTING
15:50	9c_How are these data used by other stakeholders? (Probe – district and regional GHS and other partners supporting GMP: NGOs. Those who are interested in the child growth.	DATA DECISION-MAKING REPORTING
15:52	How are those decisions communicated to the health facility and to you, specifically? Sometimes they organize training for us if they think we have challenges to help address the particular challenge identified	DATA DECISION-MAKING TRAINING
15:53	If yes, have changes or decisions come as a result of this review? If the data we sent showed that there is improvement they encourage us to keep doing our best and if it is not so good they ask us to change the way we do things	DATA DECISION-MAKING REPORTING
16:1	- Monitor maternal and child health activities in the municipality - Correct discrepancies in data received from facilities before syncing the data into the DHMS. -Go through data from facilities and identify non-performing facilities. -Institute strategies to help identified non-performing facilities. -Use data to write and review monthly, quarterly and half year reports.	DATA DECISION-MAKING GOVERNMENT SUPERVISION
16:29	-Discrepancies are identified and facilities are called to address/correct them. -Data is validated and sent into DHIMS2 platform. -Data can now be used to make decisions or take action	DATA DECISION-MAKING DOCUMENTATION REPORTING
16:30	-Data is used to make decisions and plan health programs. -Data serves as an indicator for problem areas and what needs to be addressed.	DATA DECISION-MAKING
16:32	-Data is used for planning programs and coming up with policies as well as making suggestions to already developed policies.	DATA DECISION-MAKING
16:53	-Yes. Changes/Decisions are made after these reviews. -Challenges are identified and efforts are put in place to address these challenges.	DATA DECISION-MAKING
16:54	ii. How are those decisions communicated to the health facility and to you, specifically? -Facilities (facility heads) are represented during the reviews.	DATA DECISION-MAKING
17:18	- Key epidemiologic data is for decision making, Sent to the district then, National level. - Other data also sent to the National level and feedback given. For example, for decision making in addition to doing good supportive supervision. - Good data for good analysis and it is done on quarterly basis.	DATA DECISION-MAKING GOVERNMENT REPORTING SUPERVISION
17:38	-. Yet to do a major, evidence-based monitoring and supervision. -Only the integrated supportive supervision exercise has been done; from national level; data was captured from every area and that was the basis for evaluation	CHALLENGES DATA DECISION-MAKING GOVERNMENT SUPERVISION
18:4	When they generate the reports at the facility level, it is entered into DHIMS. At the district level here, the district nutrition officers look at it for any issues for corrections to be made. When he is not able to do that, the district health information officer too also analyze the data and give necessary feedback for corrections.	DATA DECISION-MAKING GOVERNMENT REPORTING
18:5	i. Have there been any policy discussions, decisions, or changes in using the data? If yes, what was the process and how did you participate? Am not aware.	DATA DECISION-MAKING
18:43	Our major objective of achieving all this is to coordinate all those activities that are happening within the district. The technical assistance is being given at the facility level whenever we go out to do monitoring and then we identify some gaps. Or maybe we just reemphasis the things they are supposed to be doing in order to promote the growth of our children.	DATA DECISION-MAKING GOVERNMENT SUPERVISION
19:20	Challenges with quality of counselling - Success – data available for decision making although with some minor data quality issues	CHALLENGES COUNSELING DATA DECISION-MAKING
19:25	- Coverage information used to conduct mop-up activities – basically defaulter tracing - It underweight rate is increasing actions can be taken eg “when I was at the district the cases of underweight increase a lot. We reported to the region and national and as a result they came to do some training for the HWs”	DATA DECISION-MAKING TRAINING
19:40	- Explained earlier - from facility to district and DHMIS - Used during quarterly monitoring visits, half year and annual review meeting to access and rate performance of sub districts and districts	DATA DECISION-MAKING REPORTING
29:36	The data is put together and forwarded to the district health administration for their decision making  The data also help us to know how the children are growing and what we can do to improve that  The data also help us to decide on what topic to talk to the mothers about during our health education.  The district also uses the data to determine our performance  We also use the data to asses…	DATA DECISION-MAKING GOVERNMENT REPORTING
29:38	We use the data to help us to know how the children are growing and what we can do to improve that  We also use the data to help us decide on what topic to talk to the mothers about during our health education.  We also use the data to assess our performance and determine gaps in our services to be addressed	DATA DECISION-MAKING
29:40	The district health administration uses the data to determine the performance of facilities and sub-districts. Usually during mid-year and annual review presentation, based on the data we presented, we are asked to explain why a particular indicator is not doing well in our catchment area or how we are able to perform high in a particular indicator. For the region, I don’t know much about how the…	DATA DECISION-MAKING GOVERNMENT REPORTING
29:42	I am not aware of any such changes or decisions that were taken based on the review of our data. But it is possible it might have happened in the past before I came since am just barely a year old in the facility.	DATA DECISION-MAKING
29:43	How are those decisions communicated to the health facility and to you, specifically? Through meetings with our sub-district head, any such decision when taken can be communicated to us	DATA DECISION-MAKING
30:36	Data collected help us to know how well we are doing in terms of meeting our coverage for GMP and immunization for the months and year. It also helps us to know how well our children are doing in terms of their nutritional status It helps us to know our performance in terms of vitamin A supplementation	DATA DECISION-MAKING
30:38	The district and regional health directorates use the data to determine our performance in terms of coverage for GMP, vitamin A supplementation and immunization coverages They also use the data for management decision making.	DATA DECISION-MAKING GOVERNMENT LINK
30:40	Yes, decisions and changes are made every now and then based the data collected to help improve performance.	DATA DECISION-MAKING
30:41	Such decisions are communicated through meetings with our in-charge who also organize meetings to communicate same.	DATA DECISION-MAKING
31:39	We analyze the data. For instance we have about eight communities surrounding this place, so at the end of the month when we are compiling our reports and we realize that maybe [in community name], most children are fallen below the normal range. When you go to [community name], you also see that most are fallen just around severe. So we use it to prioritize. We tackle the community with most cas…	DATA DECISION-MAKING
31:41	We use it to access our children, to know how they are growing and we also use it to know the category of children to put much concentration on.	DATA DECISION-MAKING
31:42	From here, the data gets to DHA. DHA also sends a team to also analyze. They contact the in charge to get measures that they will use to prevent any observed negative trend from worsening.	DATA DECISION-MAKING REPORTING
31:43	So what they do is, from health directorate sometimes when they have meetings, they invite all the departments. So they always go with their reports and through that they know where the problem is coming from and in fact I will use this as an opportunity to thank our assembly. Sometime back, we had a challenge, they made it compulsory for us to conduct a malnutrition assessment through taking the…	DATA DECISION-MAKING GOVERNMENT
31:45	Yes. Changes have come.	DATA DECISION-MAKING
32:31	It is used to evaluate our performance base on the number of cases of underweight and stunting It is used to compile a report for review.	DATA DECISION-MAKING
32:33	For referrals, counselling It is used to plan and assess nurses’ performance at a particular facility, district or region base on the number of cases of malnutrition *stunting and underweight) For decision making To inform authorities whether there is the need for training of health works engaged in GMP	COUNSELING DATA DECISION-MAKING HEALTH WORKER REFERRAL TRAINING
32:35	It is used to plan and assess nurses at a particular facility, district or region base on the number of cases of malnutrition *stunting and underweight) For decision making To inform authorities whether there is the need for training of health works engaged in GMP	DATA DECISION-MAKING HEALTH WORKER TRAINING
32:37	The decision to develop the new maternal and child health record book	DATA DECISION-MAKING TOOLS/JOB AIDS
33:32	It is used to evaluate our performance. Based on our monthly review of the data sometimes we adjust our activities and modify the way we do things here.	DATA DECISION-MAKING
33:33	We also use it to see if we meet our target for the month and most often share this with the community. If our target is met we let them know and encourage them to keep cooperating with us. The recommendation on specific feedbacks normal come from the district level and sometimes some of the indicators may require community action or may require action from both the HWs and the community It is al…	DATA DECISION-MAKING FAMILY/SOCIAL SUPPORT
33:35	NGOs and other partners also use the data for planning programming and policy decision. They access the data in DHIMs	DATA DECISION-MAKING
33:37	If yes, have changes or decisions come as a result of this review? No. I cannot tell	DATA DECISION-MAKING
34:29	We use the data to compile monthly report, we also use to evaluate our performance	DATA DECISION-MAKING
34:31	We use the data to compile monthly report, we also use to evaluate our performance and also frequency attendance	DATA DECISION-MAKING
34:33	Stakeholder use the data for monitoring and evaluation purpose or to develop and implement new interventions	DATA DECISION-MAKING
34:35	If yes, have changes or decisions come as a result of this review? I don’t know of any	DATA DECISION-MAKING
36:44	Usually, what happens is that at the end of the month, the facilities collate the data into report for onward submission. At the regional level, we usually look at the data as against their target to see whether they are reaching their people or not, so that where they are not reaching their people you want to find out why they are not reaching their people. Also where there are so many malnouris…	DATA DECISION-MAKING REPORTING
36:47	Every now and then decisions and changes are made on the data we collect. I cannot readily remember any such decision or changes which was based on data in the area of GMP to share for now.	DATA DECISION-MAKING
36:74	The data from the MCHRB are also entered into the GMP register which is compiled into a report at the end of the month, entered into DHIMS and copies submitted to the next level. From time to time, the data is reviewed and analyzed for coverage, performance, and trends to help in decision making.	DATA DECISION-MAKING DOCUMENTATION REPORTING TOOLS/JOB AIDS
38:60	Yes, such changes and decisions are being taking every now and then but I don’t remember one that I can share now.	DATA DECISION-MAKING
41:37	ii. What happens with the data? What next? District level: Data sent to the district for planning. Facility level for outreaches, informs what talk to give the mothers.	COUNSELING DATA DECISION-MAKING GOVERNMENT LOCATION REPORTING
41:39	i. How are collated data used in the facility? (Probe - coverage data, frequency of contact, nutritional status, growth trend, completion of referrals.) It informs health talks; what to tell the caregivers when next they come.	COUNSELING DATA DECISION-MAKING
41:41	Data is used for planning nutrition programs and interventions.	DATA DECISION-MAKING
42:4	Cases of malnutrition (stunting and underweight) help in decision making; high prevalence could mean the staff is not properly trained to educate and counsel the mother on good child caring practices or the caregivers are not buying into counselling or the messages given and may call for different approaches hence help in monitoring and evaluation of nutrition related interventions	ATTITUDES/BELIEFS COMPLEMENTARY FEEDING COUNSELING DATA DECISION-MAKING HEALTH WORKER IMPORTANCE REPORTING TRAINING
42:46	It is used by the staff at the facility to evaluate their activities particularly during the review they are able to tell base on underweight cases or stunting cases whether mothers are taking their recommendation or not.	DATA DECISION-MAKING
42:47	It is also used at the sub district level for monitoring and evaluation purposes as well as district, regional and national levels.	DATA DECISION-MAKING GOVERNMENT REPORTING
42:48	Generally give education and counselling on IYCF If underweight or stunting exceeds expectation at a particular facility. If the nurses realize it is as result of lack of support that is causing poor nutrition among the children they do home visit to encourage husbands and other family members to be supportive. They also use the home visit to give feedback to the community for example the childre…	BREASTFEEDING CHALLENGES COMPLEMENTARY FEEDING COUNSELING Counseling: follow-up DATA DECISION-MAKING FAMILY/SOCIAL SUPPORT HEALTH WORKER LOCATION
42:49	Base on the data generated the staff could also seek support at the district using the data to support their request The district level could also give the facilities feedback base on the data generated at the facility.	DATA DECISION-MAKING GOVERNMENT
42:50	Yes. there is systematic way of reviewing the data. The facility generates the data and review it at the facility level and then at the sub district level and then the district level and then the reginal level and finally at the national level during the quarterly, half year and end of year review meeting The report if first of all validated at the faculty level before reports are submitted to th…	DATA DECISION-MAKING GOVERNMENT REPORTING
42:51	Yes. It helps in programme planning in terms of logistics and human resources needed. Eg because of data we were able to convince the regional level to train all our staff in IYCF in [district name]. Data was also used to push for support for individual children with nutrition problems in the district	DATA DECISION-MAKING GOVERNMENT TOOLS/JOB AIDS TRAINING
46:31	Data is used to improve upon health talks and counseling sessions.	COUNSELING DATA DECISION-MAKING
46:33	9c_How are these data used by other stakeholders? (Probe – district and regional GHS and other partners supporting GMP: Not aware of what happens to the data beyond the facility level.	DATA DECISION-MAKING REPORTING
47:28	What happens with the data? What next? We deduce nutrition indicators (underweight and stunting) from it. We use to generate monthly report	DATA DECISION-MAKING DOCUMENTATION REPORTING
47:32	The data is used by other stakeholder to shape their policies and develop new interventions	DATA DECISION-MAKING GUIDING DOCUMENTS
47:34	i. If yes, have changes or decisions come as a result of this review? No. I am not aware of any	DATA DECISION-MAKING
48:22	The data is collated quarterly, half-yearly and annually. Where abnormalities are noticed, solutions are planned. Monitoring visits could be at the directive of the RCH department or be at the instance of other programs. Such monitoring visits encompass both maternal and child health and feedback immediately provided.	DATA DECISION-MAKING DOCUMENTATION GOVERNMENT REPORTING SUPERVISION
48:28	Collation of the GMP data is done quarterly. The data is sent to the district level and then to the regional and then to the national levels. It could be done quarterly, half yearly and then annually, when all the figures are collated and put on the District Health Information Management System (DHIMS). The child health team reviews the data first; often region by region and then the national pic…	DATA DECISION-MAKING GOVERNMENT REPORTING
49:75	 At the end of the month, the data is pooled together and summarized into a monthly report which is entered into DHIMS after which a hard copy is submitted to the municipal health directorate.  Using the hard copy, the health directorate confirms the data the facility entered into the DHIMS to be sure that what is on the hard copy tallies with what was entered into the DHIMS.	DATA DECISION-MAKING GOVERNMENT REPORTING
49:77	 Even though the facility is supposed to use the data to monitor their performance and identify areas that need improvement, facilities hardly use the data because they do not analyze the data to see what it is telling them. They always think that analysis of the data is the work of management at the health directorate.	CHALLENGES DATA DECISION-MAKING GOVERNMENT REPORTING
49:79	 At the district level, the data is used for decision making or taking action  During half year and annual health review meetings, the data are analyzed to be able to determine facility performance in terms of service coverage  The data are also analyzed to be able to identify specific areas that need to be targeted to improve performance and coverage.  Based on the issues identified, specifi…	DATA DECISION-MAKING GOVERNMENT
49:81	 Yes, changes and decisions have always come as a result of the data reviews from the district to the facility levels to ensure improvement service delivery	DATA DECISION-MAKING
49:82	 The decisions that have come as a result of the data reviews are communicated through meetings with the management of the affected facilities to discuss the issues and the decisions to address them	DATA DECISION-MAKING REPORTING
50:5	The data from GMP gives us insight as to what interventions we implement It is very important but I can’t compare with others	DATA DECISION-MAKING IMPORTANCE
50:21	Yes sometimes it leads to changes in activities eg Peer reviewing – (officials from different regions are asked to go to other regions to validate/review their reports) has been used to check and validate data as a result of concerns emanating from the regular validation of the reports. At least it has influenced decisions at the national level although am not able give specific examples	DATA DECISION-MAKING
50:39	Data collection, (growth charts, MCHRB) these are check by the supervisors. Half year and end of year reviews come with narrations which are used for evaluation purposes	DATA DECISION-MAKING DOCUMENTATION REPORTING SUPERVISION TOOLS/JOB AIDS
50:40	The decisions are always taking at the national level which we are not part of. However, at our level we send proposals to UNICEF. So when there funds our programmes	DATA DECISION-MAKING DEVELOPMENT PARTNER FUNDING GOVERNMENT

## Sheet: Ghana - CHALLENGES
ID	Quotation Content	Codes
1:2	At a typical GMP session, there are a lot of caregivers with children, so normally the counseling is not very extensive. General health education that was enough for some of the mothers, especially those whose children are growing well and gaining adequate weight. So for targeted counseling it was about isolating those children who were stagnating or not gaining enough weight so the health worker…	CHALLENGES Counseling: tailoring
1:11	The part that needs improvement is counseling. Counseling is limiting effectiveness because a lot of people attend GMP sessions and sometimes at a typical GMP session they are doing a lot of different things (e.g. immunizations). At outreach, the community health nurse may even provide family planning services. Because GMP is provided within child welfare clinics, other services are integrated so…	CHALLENGES COUNSELING HEALTH WORKER LINK
1:13	By policy, at every CHPS compound, community health nurses are supposed to do home visits. Overall it happens across the country although in urbanized areas they may not be doing it as much. CHPS was developed for the provision of services in rural areas although they tried to bring new innovations such as urban CHPS. On average, in rural areas, nurses do go for home visits	CHALLENGES Counseling: follow-up HEALTH WORKER LOCATION
1:19	Challenges came from the initial roll-out as it was funded by donors. Initially, [they] did a training for master trainers. In each region, a number of staff were trained so that they can then do the step down training, but the truth is that there wasn’t money for step down trainings. So the regions were asked initially to find the money, but there was no money because the central government was …	CHALLENGES FUNDING GOVERNMENT GUIDING DOCUMENTS TRAINING
1:20	Then, they were initially able to print it and put it in the system, but by the time people were using it and getting used to it, there were shortages of the book. One of the biggest stumbling blocks is the availability of the book. It was mostly a combination of the child health record book and the maternal health record book - there were not many new things in it. So if the material, because th…	CHALLENGES GUIDING DOCUMENTS
1:23	Need to think of replacing the equipment. But the tricky thing about the equipment - the SECA scale is the best in our context here. If we can go back to the solar version of the SECA scale, it’s not just good enough to procure the equipment, but if we are procuring, we should procure the solare version, because there are situations in which the scale is there and they tell you there is not batte…	CHALLENGES DEVELOPMENT PARTNER EQUIPMENT FUNDING HEALTH WORKER RECOMMENDATIONS TECHNOLOGY
1:24	solar version. The tricky thing is, it doesn’t look like it is on the market. So if you want to procure, you need to procure through UNICEF...the process was a bit cumbersome... the facilities don’t get reimbursed for [the battery]. If I am in charge and I’m getting my money from the clinical services, why would I give some of my money for you to go and buy batteries when we’re weighing children …	CHALLENGES DEVELOPMENT PARTNER EQUIPMENT FUNDING RECOMMENDATIONS TECHNOLOGY
2:3	[Organization name] does not have a predisposed position to GMP. It depends what the team and country proposes/considers relevant at the time is what gets done. Ghana: through the health sector there has always been fair support for GMP . An institutional activity within the health system that has always been maintained. [Organization name] has always been open and supportive to that aspect withi…	CHALLENGES DEVELOPMENT PARTNER LOCATION
2:6	Challenges have to do with its struggle to be community based. CHPs is making sure that health services are available, but unfortunately we still have a high ratio of communities that are not able to be reached. Or just one CHPS compound may serve a chunk of communities so they are not able to reach all of the communities under their jurisdiction. Still too facility based although it has gotten h…	CHALLENGES FUNDING LOCATION TOOLS/JOB AIDS
2:7	In Ghana, high notion of what nutrition is. People are very interested in the topic of GMP but that is capacity or resources needed to ensure this intervention is reaching the most deprived. When the communities are hard to reach, that is when it is difficult for those GMP interventions to reach them.	ATTITUDES/BELIEFS CHALLENGES
2:9	The support of the [organization name] that goes through the health sector, through which GMP has been picked up, has struggled. Not the best performing project. Trying to enhance/strengthen the policy dialogue with the ministry affects how we can pick up these cases. Sometimes, programmatic elements may suffer because the policy dialogue more globally is struggling a bit. In Ghana, we have had t…	CHALLENGES DEVELOPMENT PARTNER FUNDING GOVERNMENT
2:10	The health sector dialogue is led by a different person. The person is new, there have been many changes in the last few years about who is the leader in the health sector, which probably also has impacted the quality and fluidity of the policy dialogue. So many changes and new faces - it is challenging to be able to provide this kind of information.	CHALLENGES DEVELOPMENT PARTNER
2:11	Ghana, way back when and have seen continuing to be a challenge (though positive and negative aspects): duality in the sector of having a ministry develop policy and GHS to implement the programs. Can you split and separate policy and programs or should they be one? The policy dialogue in Ghana often runs into this challenge. A bit duplication and slowness in the policy dialogue because you have …	CHALLENGES DEVELOPMENT PARTNER GOVERNMENT
2:13	One of the things that makes GMP expensive is the amount of outreach. If there is no fuel in the motorbike, then the CHW cannot go visit the community so there will not be growth monitoring activities let alone promotion activities for a community they need to visit. When they receive the funding, it is not usually enough and so they have to rely on the partners to support them to carry out the a…	CHALLENGES FUNDING HEALTH WORKER LOCATION
2:14	Largely still donor/externally funded. The health system performs through national funding, but the additional marginal cost in terms of GMP still relies heavily on funding from outside. Still very much financed through the health system. Financing is another word for ownership and so the whole GMP is something that is anchored/owned/led by the health system. It could be different. In the case of…	CHALLENGES DEVELOPMENT PARTNER FUNDING GOVERNMENT
2:16	Major innovation that has been happening in Ghana: using volunteers. A lot of organizations have been building the capacity of volunteers because they are in the communities, living with these caregivers in the communities. It is easier for them to deliver GMP services if the capacity is there. If we actually take this to a larger scale, every community will be able to get some GMP, especially th…	CHALLENGES COUNSELING DOCUMENTATION HEALTH WORKER LOCATION RECOMMENDATIONS
2:20	GMP is still perceived as a health system function. Within the HS, they still pick up things they think they should do, but it also impedes the links/multi-sectoral integration, such as having a fully ECD roll-out which GMP is part of. You don’t see a lot of that yet. You see more of what the health system thinks they can do. Try to bring in early stimulation activities that the HS can perform. H…	CHALLENGES DEVELOPMENT GOVERNMENT LINK
2:22	That is why the nutrition department in Ghana has been having a lot of challenges because they want to do everything by themselves, forgetting that this is a multi-sectoral issue that from every point, you can have some sort of integration. When it comes to implementation, HS feels they must do everything themselves. [With] other activities, such as cash transfers, you can actually do some GMP ac…	ATTITUDES/BELIEFS CHALLENGES GOVERNMENT LINK
3:1	...the national level...provides oversight responsibility over the regional and district health staff providing GMP services to mothers and caregivers...train[ed] the health staff on correct weighing and plotting of the weights of the children. Because of high attrition rate of staff, there is always the need to from time-to-time train the staff on the measurement and plotting of weights and heig…	CHALLENGES DOCUMENTATION GOVERNMENT MEASUREMENT SUPERVISION TRAINING
3:8	I would not say coverage for GMP is really universal because we’ve realized that coverage for children 0-1 year is always good but goes down as the children grow older which means that mothers do well in the first one year and after that they don’t come again for GMP services. Both frequency of attendance per mother and number of mothers attending the child welfare clinic as the children grow old…	CHALLENGES FREQUENCY LOCATION
3:9	Funding has always been the major problem when it comes to the implementation of GMP protocols. - Inadequate human capacity. - Inadequate availability of anthro. equipment especially the height board	CHALLENGES EQUIPMENT FUNDING TRAINING
3:15	What challenges did you face or did you hear about in getting the GMP protocol institutionalized by Ghana Health Services and adopted by health workers? How were these challenges addressed? (Probe - key steps for institutionalization and adoption of the protocol) There were not major challenges with the exception of printing out the NMCHRB in sufficient quantities	CHALLENGES TOOLS/JOB AIDS
4:3	Sometimes if such woman or person come even at the consulting room-OPD, they have to refer such woman to me if anything. It is now that we run out of this plumpy nuts…. In fact, those days they will refer and I will take it and if I take it I will also refer to the nutrition officer and they will handle it from there. Actually, that is what we have been doing. We have a team which comprises the d…	CHALLENGES GOVERNMENT HEALTH WORKER REFERRAL SUPERVISION
4:12	We were having this Infantometre, but when they were doing the renovation it got missing, they couldn’t find it. The office gave out a new one which they brought and we have not yet started with that one. It’s just this month that we made the request and they gave us but we have not yet started using it. For the job aids, we have them. Just that if maybe there is a case, sometimes we use those th…	CHALLENGES EQUIPMENT MEASUREMENT TOOLS/JOB AIDS
4:23	What they always say is about money and transportation. That is their main issue.	CHALLENGES REFERRAL
4:29	most people for instance those whose children are Moderately malnourish, sometime it is not about distance. Sometimes stigma alone makes it difficult to send their child outside. She wouldn’t like to send the child outside talk less of sending her to the borehole to fetch water. So when this is identified we always make sure we keep on going to the house to ensure that the child feeding is always…	CHALLENGES COMPLEMENTARY FEEDING Counseling: follow-up
4:30	Financial difficulties limit the mothers’ ability to acquire recommended foods. It is only the feeding that makes the child disable.	CHALLENGES COMPLEMENTARY FEEDING
4:31	They are issues, even if a data is taken on most of the workers, you will see that there are children who do not grow well. Most of them, they always prematurely discontinue breastfeeding because of their work. I think if they can extend the duration, it will help. And again, the food supplement, if they can also supply facilities so that such children will be taken care of. I think it will also …	ATTITUDES/BELIEFS BREASTFEEDING CHALLENGES COMPLEMENTARY FEEDING
4:47	I think given the materials to facilities alone is not always enough. The new maternal and child health record book was not adequately supplied and so most mothers do not have it. I think if enough of these materials are given particularly the leaflets some can be given to the mothers to take home this facilitate the education as other mother could see and be influenced. They can also share at ho…	CHALLENGES RECOMMENDATIONS TOOLS/JOB AIDS
4:49	14_ Have you faced any challenges in proper monitoring of children’s growth? (Probe - Weight or length? Recording and interpreting measures? Seeing the growth trend not just once in time?): No.	CHALLENGES
4:53	16_Have you faced any challenges in the promotion element of GMP? (Probe - Identifying what families are willing and able to do? Giving tailored recommendations for the child’s age, issue? Caregivers’ ability to do actions? Messages for children with a disability? Or children with low appetite or other eating problems?): Except maybe those you identified and they will just tell you that we wish b…	CHALLENGES COUNSELING
4:58	Yes. For that one we have tried training here, those who were not able to go through the training. Because in our absence, especially our mid wives, we have trained them such that in our absence they can run the clinic without fears. When you bring her and you don’t train her, she can’t perform in your absence. That is why we always train her any time we always go for any training.	CHALLENGES HEALTH WORKER TRAINING
4:62	I like to ask a question. We don’t know why most people, they don’t want them to go and do the real course(health promotion) and come and take full charge of it but they will just limit some people to be handling it and if other people intend to do the course they wouldn’t permit the person to go and do the course and come back. If they can allow most people to go and do the course and come back.…	CHALLENGES TRAINING
5:14	16_What challenges, if any, does your family face bringing the child to GMP monthly?: We don’t have challenge bringing the child for GMP	CHALLENGES
6:13	We do not have any challenge bring the child for weighing every month.	CHALLENGES FREQUENCY
6:18	Virtually, the services I received today are the same every month. The only difference is that, today they said my child is due for vitamin A supplementation, but it’s finished and so I should so that next month when I come, they will give her.	CHALLENGES FREQUENCY LINK
6:22	We discuss about the fact that my child is due for vitamin A supplementation but it’s finished and so next month when I come then they will give her the vitamin A.	CHALLENGES FREQUENCY LINK
6:24	We only discuss about the fact that my child is due for vitamin A supplementation but it’s finished and so next month when I come then they will give her the vitamin A.	CHALLENGES FREQUENCY LINK
7:11	16_What challenges, if any, does your family face bringing the child to GMP monthly?: We don’t face any challenge bringing the child for GMP on monthly basis.	CHALLENGES FREQUENCY
7:24	23c_Did you discuss one-to-one or with other caregivers?: There was no discussion at all	CHALLENGES COUNSELING
8:10	16_What challenges, if any, does your family face bringing the child to GMP monthly?: We don’t have any challenge bring the child for weighing monthly	CHALLENGES FREQUENCY
8:15	What happened today is not different from the last time because we always start from the weighing side to immunization side which is what happened today too. The only thing is that, today we are due to take the 9 months’ immunization but they said it is not ready so we should go and come back tomorrow for it.	CHALLENGES
9:11	-Health worker takes weighing card, weighs child and checks if child has immunization. -When child has immunization, caregiver waits, if not, caregiver is handed weighing card and asked to leave. -No health talks/education.	CHALLENGES HEALTH WORKER LINK MEASUREMENT TOOLS/JOB AIDS
9:21	23_What did you discuss with the health worker today?: -Nothing	CHALLENGES COUNSELING
9:24	3d_What did you agree to do between now and the next GMP session?: Nothing	CHALLENGES Counseling: follow-up
10:4	ome results haven’t been positive. Mothers do not adhere to everything said during counselling. Reliance on facility to provide nutritional support, especially to assist that whose children’s weight is not good.	ATTITUDES/BELIEFS CHALLENGES COMPLEMENTARY FEEDING
10:12	Due to printing difficulties, z-score values are used instead.	CHALLENGES DOCUMENTATION
10:18	Mothers are not comfortable going. Due to distance, amount of money used in travelling.	ATTITUDES/BELIEFS CHALLENGES LOCATION REFERRAL
10:43	No sufficient logistics and job aids. Issues of adequate staff at the facilities to attend to increasing numbers of caregivers.	CHALLENGES HEALTH WORKER TOOLS/JOB AIDS
10:45	Yes. Challenges with going to outreaches; due to transportation issues, motorbike problems.	CHALLENGES LOCATION
10:49	Yes. The issues with staff and logistics make it difficult to promote health.	CHALLENGES HEALTH WORKER TOOLS/JOB AIDS
11:3	-Some children default. Not all come for GMP.	CHALLENGES LOCATION
11:12	Individual counselling done. Situation of child discussed with mother. -Usually not detailed due to crowded sessions and targets set.	CHALLENGES COUNSELING
11:21	-Limited time does not allow for that.	CHALLENGES
11:23	-Unavailable resources for health workers to carry out child growth and development activities especially in hard to reach areas. -Broken job aids (weighing scales)	CHALLENGES EQUIPMENT HEALTH WORKER
11:38	-Due to limited time, detailed counseling is rarely given to caregivers.	CHALLENGES
11:39	-Yes. -Limited counseling time. -Have not come in contact with children with disability -Family members are not deeply involved in care of child. -For children with eating problems, counseling tailored towards letting child feed with siblings, caregiver feeding with child and conditions under which food is made.	CHALLENGES FAMILY/SOCIAL SUPPORT
11:42	18a_Do you feel you are able to respond well to their concerns? Please explain.: -Not fully but yes.	CHALLENGES HEALTH WORKER
12:6	-CMAM halted because caregivers were using ‘plumpy nuts’ for other purposes.	CHALLENGES COMPLEMENTARY FEEDING
12:23	-Some caregivers have difficulty assessing food stuff recommended in preparation of meals for children especially animal source proteins.	CHALLENGES COMPLEMENTARY FEEDING
12:24	-Eating and feeding pattern of the children is a challenge to their growth -Combination of foods to provide maximum nutrition benefits. -Lack of support from partners in assessing food stuff for children. -Access to quality amenities such as clean water.	CHALLENGES COMPLEMENTARY FEEDING FAMILY/SOCIAL SUPPORT
12:25	-Exclusive breastfeeding not being done by most mothers to meet child’s nutritional needs.	BREASTFEEDING CHALLENGES
12:40	-Unavailability of weighing scales. -Not enough CWC registers.	CHALLENGES DOCUMENTATION EQUIPMENT TOOLS/JOB AIDS
12:42	14_ Have you faced any challenges in proper monitoring of children’s growth? (Probe - Weight or length? Recording and interpreting measures? Seeing the growth trend not just once in time?): No such challenges faced	CHALLENGES
12:45	16_Have you faced any challenges in the promotion element of GMP? (Probe - Identifying what families are willing and able to do? Giving tailored recommendations for the child’s age, issue? Caregivers’ ability to do actions? Messages for children with a disability? Or children with low appetite or other eating problems?): No challenges reportedly faced	CHALLENGES
13:24	-Lack of finances to purchase food stuff especially fruits.	CHALLENGES COMPLEMENTARY FEEDING
13:25	-Lack of finances to purchase local foods.	CHALLENGES COMPLEMENTARY FEEDING
13:35	-Helps know if child is gaining weight. -Helps know nutritional status of child. -Weighing scales are not enough for static and outreaches activities.	CHALLENGES EQUIPMENT TOOLS/JOB AIDS
13:36	-Not enough weighing scales. -Asking caregivers to go and come back the next day due to unavailable weighing scale is inconvenient to caregivers.	CHALLENGES EQUIPMENT
13:40	16_Have you faced any challenges in the promotion element of GMP? (Probe - Identifying what families are willing and able to do? Giving tailored recommendations for the child’s age, issue? Caregivers’ ability to do actions? Messages for children with a disability? Or children with low appetite or other eating problems?): -No	CHALLENGES COUNSELING
14:4	It has helped improved the nutritional status of children in this community. But sometimes when it comes to farming season most of the children reduce in weight because some of the mothers wake up very early and go to the farm. They don’t have time to feed the children but apart from that, we don’t have any problem unless it’s farming season.	ATTITUDES/BELIEFS CHALLENGES COMPLEMENTARY FEEDING
14:18	vii. Are referrals completed? How do you know? Why or why not? Some of them will not even go because of financial problems.	CHALLENGES REFERRAL
14:20	ix. What do caregivers say or do about follow-up actions recommended for them to do at home, such as a different way of feeding? Some of them will tell you that they don’t have the food stuffs to prepare the porridge.	CHALLENGES COMPLEMENTARY FEEDING Counseling: follow-up
14:24	The challenge is basically on the parent, some of them don’t have time to feed the children because of farming and other activities that takes their time.	BREASTFEEDING CHALLENGES COMPLEMENTARY FEEDING
14:26	23_Is there anything else you would like to say about GMP?: Yes. We have done durbars and we have talked about growth monitoring. The mothers don’t come after realizing the children have taken all their immunizations. They don’t see the need for them to continue this growth monitoring.	ATTITUDES/BELIEFS CHALLENGES LINK
14:31	My opinion is on the weighing scale, the hanging scale doesn’t keep long before they come faulty and starts reading wrong measurements.	CHALLENGES EQUIPMENT
14:33	Yes. It’s the scales that we don’t have enough. One of the other challenges is the language barrier. Some...women will come and it’s difficult to communicate with them.	CHALLENGES EQUIPMENT
14:37	As I said earlier on about the language barrier. That one is a major challenge... I can only respond the greeting; I can’t express myself well. You will realize that something is not well but you are unable to help them much because you don’t understand the language.	CHALLENGES
14:40	Yes. Sometimes the commercial baby foods are a challenge to providing good nutrition. I will use my child as an example. After the 3 months, because I started coming to work with my child and no anybody to support me, I had to now introduce the other feeding because I could not have the time to sit down for the child to be breastfeeding on demand at all times.	BREASTFEEDING CHALLENGES COMPLEMENTARY FEEDING
14:57	17_Do most of the other health workers provide counseling to caregivers with clear actions based on the child’s growth? Why?: Yes. Some of them do. I sometimes call those who understand kusasi to come and explain things to mothers	CHALLENGES Counseling: follow-up HEALTH WORKER
15:2	My suggestion is that, the health promoters should be encouraged and continue to educate the people on health issues even if it means dividing the community into sections. Sometimes when you call durbar on the whole community, the people will not get their attention. But when you divide the community into section, the message will get down very well. So I think those things can help to send infor…	CHALLENGES COUNSELING HEALTH WORKER RECOMMENDATIONS
15:4	Yes. The less privilege, when you get to their house, they don’t even sweep. They leave the house ajar. If there is a way out, those people can be targeted to be monitored with the support of the community opinion leaders because majority of them are the people who go to health facilities every day.	CHALLENGES FAMILY/SOCIAL SUPPORT
15:6	We have problems with transportation. The communities are very far from the health facility. So it becomes difficult when you refer them.	CHALLENGES LOCATION REFERRAL
15:7	12_What is your opinion of the GMP support materials or job aids? Of GMP procedures?: Some of them are generally in good position. We don’t have the child health record books for all mothers to use. Some of them are using exercise books so sometimes it makes it difficult to plot weight in the exercise book and compare. Those who have the child record book are few as compared to those who have exe…	CHALLENGES DOCUMENTATION TOOLS/JOB AIDS
15:8	Yes. The numbers at CWC is always overwhelming. Sometimes all the things they are supposed to do is not done. But we try our best.	CHALLENGES
15:9	 It’s the feeding aspect that is working well.  Personal hygiene is still a problem.	CHALLENGES COMPLEMENTARY FEEDING
15:12	...when you refer them, they won’t go. They also have a different way of feeding and their family size is large. When you counsel them and tell them to do ABC, when they come back, it doesn’t work like that.  Majority are those who are having problem on how to feed.	CHALLENGES COMPLEMENTARY FEEDING COUNSELING REFERRAL
15:32	Some of them don’t feel comfortable when you refer them. Some of them will be complaining of means of transportation.	ATTITUDES/BELIEFS CHALLENGES REFERRAL
15:33	 Yes, majority of them go because they want the welfare of their children.  Some of them are afraid to go to big place (health center or hospital).	ATTITUDES/BELIEFS CHALLENGES REFERRAL
15:38	xiii. What do you see as challenges to good growth for children? (Probe - In your community, does disability contribute to poor growth for children?) Majority of the people don’t have time for the children.	CHALLENGES
15:44	 Inadequate attention given to children is a challenge to providing good nutrition to the children  Majority of the people here are farmers. The time they prepare food for child is late such that some of the children might sleep before they finish preparing food for them (dinner).  Some of them will make the younger children to prepare food for the junior children. They won’t be able to prepar…	CHALLENGES COMPLEMENTARY FEEDING FAMILY/SOCIAL SUPPORT
16:3	-All children are supposed to get but not all do. -This happens especially among children over one year due to these children starting daycare or kindergarten. -The policy is after one year a child will be weighed every three months.	CHALLENGES LOCATION
16:13	-One on one (individual) counseling -No designated counseling room for CWC or GMP. -Counseling usually done side by side the weighing session and hence no privacy. -Counseling provided by staff.	CHALLENGES COUNSELING LOCATION
16:20	-Some accept and take-up recommendations. -Those who do not openly tell the health worker and give reasons such as finances and hence cannot provide to meet such recommendations.	ATTITUDES/BELIEFS CHALLENGES COUNSELING
16:24	-Knowledge on feeding practices widely known my caregivers. -Traditional believes; child not eating because child is sick or has no appetite; child will eat when child is hungry, variety of foods means child is being pampered. -Large family size discourages caregivers from providing age appropriate meals for children. -Disability not an issue to good growth. Disabled receive the most care.	ATTITUDES/BELIEFS CHALLENGES
16:25	-Poverty (inability to provide three square meal) -Family size (the little food is distributed among many) -No special treatment for the vulnerable.	CHALLENGES
16:26	Children left to decide on what to eat on their own (especially at noon when caregivers are out of the home) and hence they buy snacks and sweets.	CHALLENGES FAMILY/SOCIAL SUPPORT
16:42	-No. -Problem is with availability of logistics such us registers.	CHALLENGES TOOLS/JOB AIDS
16:46	Promotion is a problem. -New staff might not be fully familiarized with protocols. -Some caregivers do not go according to recommendations given and hence children who are malnourished take long to recover. -Some caregivers do not like the idea of using local foods to combat malnutrition. They prefer supplements and plumpy nuts. -Some caregivers feed plumpy nuts meant for the special child to oth…	CHALLENGES COMPLEMENTARY FEEDING HEALTH WORKER TRAINING
16:47	-Counselling sessions are rushed due to lack of space. -Key points are mentioned to the caregiver, sometimes without details.	CHALLENGES COUNSELING LOCATION
17:6	-GMP is very important but in terms of investment, a lot of attention is given to EPI. -More resources pumped into EPI than GMP; value of growth monitoring and promotion is been lost - Children should be picked earlier when their growth has started faltering; for special supervision to be rendered.	CHALLENGES IMPORTANCE LINK
17:7	-Usually not funded directly; No direct cash for GMP interventions. - indirectly, there are trainings for staff in infant and young child feeding; management of Severe Acute Malnutrition. -Only a few districts benefit from the trainings; no measures put in place to sustain trainings.	CHALLENGES FUNDING HEALTH WORKER TRAINING
17:9	-Just limiting issues like Logistics and perhaps, staff in capabilities. - we have been able to attach offices who do growth monitoring and promotion to every electoral area; we are one of the best, maybe Globally.	CHALLENGES HEALTH WORKER LOCATION
17:10	-Not very effective; Something must be done right. - community health nurses are even supposed to do home visits and then fish them out. - Children who are not growing well and faltering, we quickly pick them and then put in interventions to ensure that they do not have extremely bad weights.	CHALLENGES HEALTH WORKER LOCATION
17:12	8c_What are the weaknesses of GMP?: -Logistics, Human resource. -Nutrition related issues not given the attention they deserve	CHALLENGES HEALTH WORKER TOOLS/JOB AIDS
17:13	8d_What are the factors that limit GMP effectiveness?: -Quick to change interventions and programs. -Non-assessment of interventions	CHALLENGES GUIDING DOCUMENTS
17:20	12_Is there a systematic process for reviewing growth data at each level of the health system? (Probe - All districts or some? Who collects? Who reviews?):, decisions, or changes in using the data? If yes, what was the process and how did you participate? -No - We doubt the reliability of that data; that’s one challenge.	CHALLENGES DOCUMENTATION
17:22	13a_Does the policy and/or protocols give guidance on counseling? What does it say?: -Haven’t read it to thoroughly understand the changes	CHALLENGES GUIDING DOCUMENTS
17:24	-HWs do not use the tools adequately; due to huge attendance numbers. -Less time spent to exhaust the contents of the book.	CHALLENGES LOCATION TOOLS/JOB AIDS
17:25	13d_How are staff trained to do counseling, if at all?: Unless workshops; Not frequently done.	CHALLENGES TRAINING
17:35	- No adequate logistics to carry out services.	CHALLENGES TOOLS/JOB AIDS
17:38	-. Yet to do a major, evidence-based monitoring and supervision. -Only the integrated supportive supervision exercise has been done; from national level; data was captured from every area and that was the basis for evaluation	CHALLENGES DATA DECISION-MAKING GOVERNMENT SUPERVISION
17:39	17_Regions and districts only - How are funding decisions made for support to health posts and outreach with GMP?: -No funding given for GMP activities.	CHALLENGES FUNDING
17:40	-Inadequate staff; Logistics. -HWs at lower levels expect people at district/regional levels to supervise.	CHALLENGES GOVERNMENT HEALTH WORKER SUPERVISION TOOLS/JOB AIDS
18:1	18_How can the protocol be implemented more effectively? GM? “P”? (Probe - Early childhood development; digital; engage support to health workers?): It can be implemented effectively if our people have the requisite human resource at the various service delivery points because if one person is supposed to provide all the services it will not work. It means the person is likely to leave out some i…	CHALLENGES
18:9	During our half year review, that was the gap I identified...I expect that SBCC materials should be used at all times. I should record that I have used A,B or C items. We have seen that, we don’t know whether our people are using and they are not reporting. They can conduct education session and at treat 10 topics at the end of the day and they can only use once which we believe they are under re…	CHALLENGES REPORTING TOOLS/JOB AIDS
18:13	From time to time, we have been having new cohorts of staff. Mostly our people who were there already, some are leaving. Those who are coming in had been trained in the classroom but practically, they haven’t done it. So those people need the requisite knowledge in providing counselling services and even our people who still in the field need refresher training to be able to do this particular ac…	CHALLENGES COUNSELING TRAINING
18:15	Mostly, mothers are not given the requisite time because of the numbers at the various service delivery point. So, at the point of delivering the counselling services, the required information might not be given at that particular moment.	CHALLENGES COUNSELING
18:16	i. What is being done to overcome these challenges with counseling at the national, subnational, and health facility levels? Don’t know ii. Are any initiatives or recommendations currently resolving these challenges? (Probe - Improving counseling based on growth trends? Digital tools for counseling? Adapting tools to use growth trends to direct counseling topics? (Get copies of tools if available…	CHALLENGES COUNSELING
18:17	At the facility level the in charge of the facility supervises what is being done but mostly because of the low numbers of staff at facilities the in charges are themselves involved in the process	CHALLENGES SUPERVISION
18:28	The challenges are the funds and sometimes they too not requesting for funds in time. Those support that we have being receiving from other donors, you are supposed to bring out your action plan, activity plan and put in a memo requesting for the release of this amount for this particular activity. That one is a challenge for them to do and we don’t know why.	CHALLENGES FUNDING
18:31	In our district here, sometimes back in 2017, 2018, we were having SPRING in this district and their focus was also on a lot. They were also into maternal and child health and the focus was mostly on growth monitoring and maybe complementary and exclusive breastfeeding. We have been helping people supporting to ensure that our child receive the needed care from that enfant stage so that they deve…	BREASTFEEDING CHALLENGES COMPLEMENTARY FEEDING DEVELOPMENT PARTNER
18:33	The finances, we have one we call M CHIP, we have KOIKA where all their activities is geared towards maternal and child health and growth promotion is part of all those things. We will talk about transport. Our people base on the CHPS, it’s just some few people we will say that they are not having transport. But basically all the CHPS compounds are either having one motor bike officially though i…	CHALLENGES DEVELOPMENT PARTNER FUNDING HEALTH WORKER LOCATION
18:34	Geographical coverage yes. Not throughout the required five years. For growth monitoring, we expect that the child goes through to even less than five years. But we see that growth monitoring truncate when the child finishes all the antigens. So you don’t get the child to pass through the stages we expect. If we are basing it on the person ending the antigens, they are good But unfortunately, aft…	ATTITUDES/BELIEFS CHALLENGES CHILD LINK LOCATION
18:37	I don’t see any weaknesses in growth monitoring. Am seeing the impact it is having on the child’s life. It is just our attitude towards the work that might defeat the purpose of growth monitoring. Other than that, I don’t see any weaknesses.	ATTITUDES/BELIEFS CHALLENGES
18:45	It is the attitude of some of we the health care providers. Some religious beliefs and also the accessibility. If I get up here and I have to travel to [community name] to access a growth monitoring care, our people value receiving antigen or something from the health providers. When they go today and they realized that you only weighed the child, they feel like they travel all the way only to be…	ATTITUDES/BELIEFS CHALLENGES HEALTH WORKER LINK LOCATION
18:48	The religious and other things, we will still appeal to their conscience. It’s difficult to change somebody’s believe completely, but we will try to modify it in a way, so that it will be in line with what we are preaching. We have a lot of things to do but just to mention a few. What I think I always do is giving out information. But the information being given out is being done in a mass form s…	ATTITUDES/BELIEFS CHALLENGES COUNSELING RECOMMENDATIONS
19:13	- Weak counselling because not all health workers are trained to do counselling	CHALLENGES COUNSELING TRAINING
19:14	8d_What are the factors that limit GMP effectiveness?: - Limited counseling skills of HWs	CHALLENGES COUNSELING HEALTH WORKER
19:16	i. Do you feel you are able to address any of these challenges in your position? If so, what are you doing to address them? - Yes. Not doing anything because no funding for fuel to visit facilities and districts	CHALLENGES LOCATION
19:20	Challenges with quality of counselling - Success – data available for decision making although with some minor data quality issues	CHALLENGES COUNSELING DATA DECISION-MAKING
19:29	13c_To what degree are these tools used as intended? Please explain.: - Mostly used - Key challenge is their availability - “there are new staff who have not been trained on how to us. Sometimes the books ate not there and so how to-do counselling is becomes a hallenge	CHALLENGES TOOLS/JOB AIDS TRAINING
19:33	- No job aids especially the MCHRB - In adequate equipment. Weighting scale	CHALLENGES EQUIPMENT TOOLS/JOB AIDS
19:39	- All area provide the integrated services - Challenge is that they seem to focus more on immunization and weighting no much attention to counselling	CHALLENGES COUNSELING LINK
19:44	What challenges did you face or did you hear about in getting the GMP protocol institutionalized by Ghana Health Services and adopted by health workers? How were these challenges addressed? (Probe - key steps for institutionalization and adoption of the protocol) - Number of HWs trained was small – “all CHNs and midwives need to be trained but most were not trained”	CHALLENGES HEALTH WORKER TRAINING
20:14	From where we stay to the weighing centre, I always pick dropping and it is always costly for me. If I don’t have money in a particular month then, it become difficult for me to bring the child for GMP.	CHALLENGES LOCATION
20:24	No, I don’t know any woman who doesn’t bring her child for weighing. Children with disabilities are also brought for GMP However, mothers whose children are still young and have become pregnant do not bring such children for weighing	CHALLENGES CHILD
21:14	The place is far from our home and I work. - There is no service center near home	CHALLENGES LOCATION
21:22	Do you know anyone who does not bring his/her children for GMP? Do you know why? (Probe - Do children with disabilities participate in growth monitoring?) No, All the women in my area comes for weighing	CHALLENGES
22:15	We don’t have challenge bringing the child for GMP	CHALLENGES
23:14	16_What challenges, if any, does your family face bringing the child to GMP monthly?: I do not face any challenge	CHALLENGES
23:17	Today is different because they have not been asking of my child’s age but today they did. They also ask me to wait for counselling	CHALLENGES COUNSELING
24:14	During raining season we are unable to come for GMP because there is no shade under which we can have it. We have it in the open and so if it rains we cannot have weighing	CHALLENGES LOCATION
25:14	The distance to this facility is far from my house if I had a bicycle it would help me	CHALLENGES LOCATION
25:27	I know someone who says she doesn’t have time to bring the child (Probed but respondent could not hadd specifics)	CHALLENGES
26:14	16_What challenges, if any, does your family face bringing the child to GMP monthly?: No challenges	CHALLENGES
26:24	We need to educate such people. Others too is the distance that is too far so the nurses should be coming to our area	CHALLENGES COUNSELING LOCATION RECOMMENDATIONS
27:14	16_What challenges, if any, does your family face bringing the child to GMP monthly?: No challenges	CHALLENGES
27:26	If you people support us that would be find If the medicines are there all the time it would help because sometimes you come and they tell you that the drugs are finished so when you go you don’t feel like coming back	CHALLENGES RECOMMENDATIONS
28:11	GMP is currently very effective as it is available everywhere at least once every month. What needs to improve is the counseling aspect.	CHALLENGES FREQUENCY LOCATION
28:12	Generally, GMP services do not really vary across the region. What may vary may be the quality of the GMP services provided across facilities. That is, the time allocated for counseling and even the quality of the counseling itself may vary from facility to facility.	CHALLENGES
28:13	Most staff are not adequately trained to take accurate measurements of the height and weight of the children	CHALLENGES TRAINING
28:14	Shortages of basic supplies like the combined MCHRB Weights not plotted Lack of better understanding and appreciation of the importance of GMP by both caregivers and some health staff as a result people don’t come for services when the child complete the immunization schedule	ATTITUDES/BELIEFS CHALLENGES DOCUMENTATION LINK TOOLS/JOB AIDS
28:26	What needs to improve is the counseling aspect of the GMP	CHALLENGES COUNSELING
29:11	The challenges with running GMP is the lack of adequate staff to run the GMP sessions effectively. In this facility, am alone and there is also another facility which I manage as well as there is no health staff there. Because of this I’m unable to make time to counsel the caregivers the way I should.  There is also the challenge of lack of fuel to go for outreach services which sometimes lead t…	CHALLENGES COUNSELING LOCATION TOOLS/JOB AIDS
29:12	We take the children’s weights using the salter scale and a digital pan scale for those less than three months.  For the height, I don’t measure that because I’m alone and usually overwhelmed. The mothers are many, over 100s and usually they don’t like to come stay for long at the facility. I am not even sure if we have the infantometer for measuring the height or not, even though the other time…	CHALLENGES EQUIPMENT MEASUREMENT
29:16	Information on immunizations given are also captured during the GMP sessions. The type of antigen given, the batch number of the antigen, date given and who gave it are all captured in the during GMP.  Ideally, information on counseling done during GMP are also supposed to be captured during the session, but this we don’t do because of the workload on me as the only person running the session. …	CHALLENGES Counseling: follow-up DOCUMENTATION LINK
29:25	I follow up on actions through home visits to their houses to interact with them to know whether they are doing what you agreed with them to do or not. However, this am not able to do in most cases because of the workload and the fact that am alone.	CHALLENGES Counseling: follow-up HEALTH WORKER LOCATION
29:27	The plan for caregivers is not recorded even though it’s supposed to be recorded. I don’t record the plan for caregivers because of the workload and besides we don’t have a register for the counseling.	CHALLENGES Counseling: follow-up HEALTH WORKER
29:29	Some caregivers have difficulties implementing the agreed plans at home mainly due to financial problems. There are few who also have difficulties implementing the agreed plans because they are not just committed to implementing the recommendations.	CHALLENGES Counseling: follow-up
29:31	Poverty is the challenge to providing good nutrition. The people are largely peasant farmers with no other sources of income to support in providing good nutrition. When household food stock is depleted or when there is poor yield from their farms then, there will be short fall in the food consumption of the household.  Lack of knowledge on proper combination of foods is also a challenge to prov…	CHALLENGES COMPLEMENTARY FEEDING
29:48	The GMP job aids are good because you cannot know everything in your head and so when you have them they boost your capacity to work as you can always refer to them to know what to do. But the truth is that they are inadequate or should I even say they are not there.	CHALLENGES TOOLS/JOB AIDS
29:50	The challenge I face in proper monitoring of children’s growth is my inability to weigh the children all by myself but have to rely on the community health volunteer sometimes to help with the weighing because of the workload on me. This is because, I have realized that the community health volunteers sometimes do not properly adjust the scale to zero before taking the weight of the children whic…	CHALLENGES HEALTH WORKER MEASUREMENT
29:51	Sometimes when am not also around and the clinic is run by my colleagues, they do not plot the weights but just record them down. This makes it difficult for me to later monitor the growth of the children unless I try to plot all those weights which is difficult to do because of the huge numbers.	CHALLENGES DOCUMENTATION HEALTH WORKER
29:53	I will say most of the mothers do not really understand the nutrition and growth of their children. The reason is when they come for GMP they are always in a hurry to go home, but should they understand the nutrition and growth needs of their children well, they would have always been patient to go through the process so that they will learn more to be able to properly cater for their children. T…	ATTITUDES/BELIEFS CHALLENGES COUNSELING
29:54	Majority of the caregivers carry through the follow-up actions recommended to them. There are however others too who don’t care and so will not put in effort to carry through the recommendations given them. But they are few.	ATTITUDES/BELIEFS CHALLENGES Counseling: follow-up
29:55	The challenge I face in the promotion aspect of GMP is my inability to counsel more than half of the caregivers who attend our session because am alone and the workload is too much on me. This makes it difficult for us to promote good practices among most of the caregivers.	CHALLENGES COUNSELING
29:56	The challenge we face with regards to identifying what families are willing and able to do is that you try to engage the mother to see what is feasible for them but most of them are not willing to open up and are like you should just tell them what you want them to do which may not work for them. The challenge with helping mothers of children with poor appetite is that sometimes you give them the…	ATTITUDES/BELIEFS CHALLENGES COUNSELING
29:57	For the other staff in this facility, am not sure if they do any counseling at all not to talk about doing so with clear actions based on the child’s growth. Because they are clinical staff all they are interested in is to treat. Sometimes they are not even interested in looking at the child health record book of the child	CHALLENGES COUNSELING HEALTH WORKER
29:59	I don’t think am able to respond to the needs of the clients. This is because of the workload on me as the only person who runs the GMP session with the huge number of caregivers who turn out for the services. Sometimes a mother may come wanting to have a one-on-one discussion with me to help her address her problem but because of how busy I am, she may not be able to tell me but will just leave …	CHALLENGES COUNSELING
30:22	Some mother complete referrals while others do not. Some of those who do not complete their referral complain of financial difficulties while others simply don’t care about the children	ATTITUDES/BELIEFS CHALLENGES REFERRAL
30:27	Yes, some mothers have difficulties acting on the recommendations given them. This is mostly due to the lack of financial ability to purchase what has been recommended to her as most of them do not control the family resources.	CHALLENGES Counseling: follow-up FAMILY/SOCIAL SUPPORT
30:28	Poor feeding practices is the main challenge to good growth of children	CHALLENGES COMPLEMENTARY FEEDING
30:29	Poverty is the main challenge to providing good nutrition. Most mothers now know the right food to give their children to promote good nutrition and growth of their children but are limited in terms of what they can buy and feed their children with by lack of financial ability.	CHALLENGES COMPLEMENTARY FEEDING
30:45	The GMP job aids are good because they are able to help us do our work properly. As one cannot know everything in your head, they do serve as reference materials to remind us on what to do at any given time. they are however in short supply.	CHALLENGES TOOLS/JOB AIDS
30:47	I don’t have any challenge in plotting and interpreting the weights of the children because I always ask questions if I don’t know something. There are however some colleagues who are not able to plot or interpret the weight and chart well.	CHALLENGES DOCUMENTATION HEALTH WORKER
30:50	Majority of caregivers are able to follow the suggestions given them well except some who may have financial difficulties that may not allow them to be able to follow well the suggestions and the few who just don’t care about the welfare of their children who are negligent of their duties towards the children.	ATTITUDES/BELIEFS CHALLENGES Counseling: follow-up
30:51	The challenge is the inability of some caregivers to follow the suggestions given them to the end either due to financial difficulties or negligence on their part.	CHALLENGES Counseling: follow-up
30:52	No, because most health here have difficulty with how to counsel well and effectively because most of us have not been trained in counseling.	CHALLENGES COUNSELING TRAINING
31:9	What we do is that when they come, we welcome them and give them education per what we have identified previous months. For instance, its like for two months now, the children reduced in weight, so I was trying to find out why it was so. I compared those mothers we have even handled maybe three or four weeks ago to those we are meeting today and we realized that something is going on. So when I a…	CHALLENGES COMPLEMENTARY FEEDING Counseling: tailoring
31:25	What they always say is about money and transportation. That is their main issue.	CHALLENGES REFERRAL
31:28	If she is not able to prepare it, we will ask about all those items she said she has at home. We will then know how to talk to her to prepare it. At home we always involve the husband. Sometimes when they come, they don’t come with their husband. Through that, when they lack sometime and you now explain why the child is like that to the husband and the necessary requirements for the child growth.	CHALLENGES COMPLEMENTARY FEEDING Counseling: follow-up FAMILY/SOCIAL SUPPORT
[truncated: 172 more rows]

## Sheet: Ghana - RECOMMENDATIONS
ID	Quotation Content	Codes
[truncated: 208 more rows]
