# Supplementary material for: Learning from health system actor and caregiver experiences in Ghana and Nepal to strengthen growth monitoring and promotion
Source: PLoS One. 2023 Mar 9;18(3):e0282807. doi: 10.1371/journal.pone.0282807 (PMC9997959; doi:10.1371/journal.pone.0282807)
Supplement: S3 File — (XLSX) [file pone.0282807.s003.xlsx]

## Sheet: Nepal - MEASUREMENT
ID	Quotation Content	Codes
1:9	Was his arm circumference measured today? Yes.	MEASUREMENT
1:10	Was your child weighed today? Yes	MEASUREMENT
1:11	My son weighed 10 kilos today and his arm circumference was in the green zone. The health workers said that he was normal.	COUNSELING Counseling: tailoring HEALTH WORKER MEASUREMENT
1:14	Yes, I come here every month. But, height is not measured…	CHALLENGES FREQUENCY MEASUREMENT
1:21	I gave my child’s immunization card (child health card) to the health workers. Then, he was weighed. My 21 months old son weighed 10 kilos today. Then, his arm circumference was measured. It was in the green zone. The health workers said that he was normal. Then, took him for immunization. (Her son was not immunized today, he was last immunized at 15 months of age)	COUNSELING Counseling: tailoring HEALTH WORKER LINK MEASUREMENT TOOLS/JOB AIDS
1:24	He was 9.5 kilos last time. Length was not measured. Nobody’s length is taken here. (Growth card was not brought today)	CHALLENGES MEASUREMENT
1:25	What was his arm circumference today? I don’t know the measurement. But, it was in the green zone.	COUNSELING MEASUREMENT
1:26	Do the health workers plot your son’s weight in the card? No, they don’t. They tell us the weight verbally. Only the immunization is recorded. That’s why I didn’t bring the card today. Weight and arm circumference is recorded in their (health post’s) register and is not recorded in the card.	CHALLENGES DOCUMENTATION LINK MEASUREMENT TOOLS/JOB AIDS
1:27	They take the measurements. They just say that he’s normal. I also don’t ask questions.	CHALLENGES COUNSELING MEASUREMENT
1:28	19_ Who measured your child growth today? [Name of health worker] (AHW, male) measured my child’s growth today.	HEALTH WORKER MEASUREMENT
1:29	Did you have any discussions with him today? He just said that my child was good and he’s arm measurement is in the green zone. We didn’t discuss about anything.	COUNSELING Counseling: tailoring MEASUREMENT
2:2	Yes, I do. I measure weights of children under 1000 days of age. The child’s growth and development can be known from his/ her weight. I also measure the left arm’s circumference using a tape to know whether the child’s growth is good or poor.	CHILD EQUIPMENT FHCVs MEASUREMENT
2:3	What about height? No, I don’t know about taking height.	CHALLENGES FHCVs MEASUREMENT
2:7	What about weight and height? Yes, I counsel the mothers about weighing their children.	COUNSELING FHCVs MEASUREMENT
2:8	[Health post name] helds immunization sessions on the [day] of every month. I take children’s measurements there. Likewise, Outreach clinics are held on the [day] of every month. I also measure children’s weight and arm circumference in the ORC.	FREQUENCY LINK LOCATION MEASUREMENT
2:9	One day before immunization, I inform the mothers. Then during immunization, I am involved in measuring the arm circumference and weights of children.	LINK LOCATION MEASUREMENT
2:10	I take weights of children and measure their arm circumference to know their growth and development status.	DEVELOPMENT MEASUREMENT
2:16	Yes. Only counseling the mothers about their child’s growth and development is not sufficient. I also tell the mothers to have their child weight and arm circumference taken at health post or ORCs.	COUNSELING DEVELOPMENT LOCATION MEASUREMENT
2:20	I ask the mother to sit down and ask her child’s age. The child will look different if his/her growth and development is not proper. Then, we the weight is assessed. We have a scale with shawl to measure the weight (hanging type salter scale). Arm circumference is also taken to find out if the child is growing well or not.	EQUIPMENT MEASUREMENT
2:26	Yes, I use the MUAC tape. There are two type of malnutrition, one is ‘Sukenas’ (Marasmus) and another is ‘Fukenas’ (Kwasiorker). A child with ‘Sukenas’ is thin and when the child is pinched, only the skin is pulled. It’s ‘Fukenas’ if a pit is left after pressing the child’s body.	EQUIPMENT MEASUREMENT
2:29	Yesterday was Vitamin A distribution day. You might have taken weights there too. No, weights were not taken because weighing scale won’t be available. But, arm circumferences were taken by using the tape.	CHALLENGES EQUIPMENT LINK MEASUREMENT
2:38	Growth monitoring sessions are conducted during immunization sessions in the health post. I don’t know much about that. I just take children’s weight and arm circumference there. Similar machine (weighing scale) is used in both health post and outreach clinic to measure weights.	EQUIPMENT LINK LOCATION MEASUREMENT
2:50	The good aspect of having children’s weight measured is that we can know clearly about the growth and development status. Arm circumference helps to know about the nutrition status. Green represents a child with good growth, yellow is moderate malnutrition and the child is not getting sufficient nutrients and if the tape shows red, we cannot do anything. So, we tell the mothers to go to the healt…	ATTITUDES/BELIEFS MEASUREMENT REFERRAL
3:9	Nurtitious flour is given to the children whose GMP should also be done, i.e. to the children below 24 months of age. They have to come to the health facility and have growth monitored every month to get the flour. The guideline mentions about taking the heights, weights and giving advice related to nutritious foods.	CHILD FREQUENCY GUIDING DOCUMENTS IYCF LINK MEASUREMENT
3:30	Then, the child is weighed in salter scale. The child should be lightly clothed, remove cap, shoes, clothes. Place the child in the weighing pants properly, legs should be inserted properly in the leg holes. Record the first measurement. The measurement is recorded in the ‘Road to Health card’. See if the child’s growth curve is in green direction or red direction. After that, counselling is done…	COUNSELING Counseling: tailoring DOCUMENTATION EQUIPMENT MEASUREMENT TOOLS/JOB AIDS
3:33	Height is rarely measured, we lack in that sector. Inches are drawn on the door. Height measurement for small children…for those who cannot stand is done on the wooden device, in sleeping position. Suaahara has provided Shorr boards, but it’s not provided to all districts. Height is also taken by using Shorr board. Otherwise, it’s measured manually by drawing scales on the wall. Height measuremen…	CHALLENGES DEVELOPMENT PARTNER DOCUMENTATION EQUIPMENT MEASUREMENT TOOLS/JOB AIDS
3:34	Is there a place to record height in the ‘road to health’ card? No, there’s no place in the ‘road to health’ card. But, height is recorded in the nutrition register.	CHALLENGES DOCUMENTATION MEASUREMENT TOOLS/JOB AIDS
3:35	MUAC is measured between the shoulder (pointing to the tip of the shoulder) and the elbow. Wrap around and insert the tape through the small hole. Read and interpret the measurement as per the color code, i.e. green, yellow and red. Counselling is done accordingly. Red indicates severe malnutrition, yellow indicates to be alert and green indicates good nutrition.	Counseling: tailoring EQUIPMENT MEASUREMENT
3:44	Honestly speaking, MUAC is measured sometimes and weight is always measured. But, height is measured rarely.	CHALLENGES MEASUREMENT
3:45	I think health workers face difficulty carrying the height boards. Salter scales and MUAC tapes are easy to carry. They also have to carry nutrition registers with them. Maybe this is the reason for not measuring heights. Moreover, all health facilities do not have height measuring boards.	CHALLENGES DOCUMENTATION EQUIPMENT HEALTH WORKER MEASUREMENT
3:46	The first thing is that we have not provided the commodities to every health facilities. Another is that height measurement is not that emphasized compared to weights.	CHALLENGES EQUIPMENT MEASUREMENT
3:47	MUAC measurements are taken. I have visited some places, they had MUAC tapes.	EQUIPMENT MEASUREMENT
3:77	Height boards are not feasible to carry. That may be the reason why heights are not measured in ORCs. A feasible height board should be developed. Sometimes, the salter scale pants tear, especially when the material is old.	CHALLENGES EQUIPMENT LOCATION MEASUREMENT RECOMMENDATIONS
3:84	Only weights are taken in ORCs, may be because of work load and lack of motivation or incentives.	CHALLENGES LOCATION MEASUREMENT
4:3	Yes, I am involved in measuring height, weight and MUAC of children. The children are classified as mild, moderate and severe. We also provide RUTF to children on the basis of their age and weight.	HEALTH WORKER IYCF LINK MEASUREMENT
4:7	Yes, we measure weights of the children and record them in the nutrition register during immunization. MUAC and heights are not taken during immunization because a lot of children visit that day.	CHALLENGES DOCUMENTATION LINK MEASUREMENT
4:10	Before taking the growth measurements, we ask he mother whether her child is breast feeding or not, about introduction of complementary foods, etc. Some mothers mention about not introducing complementary food even at 7 months. We give counseling about introducing complementary food after 6 months and tell them that the child must be fed at least thrice a day. Then, we measure the arm circumferen…	Counseling: tailoring IYCF MEASUREMENT
4:11	Before weighing, remove any heavy clothing like cap, jacket and shoes. The child must be weighed with light clothing only. Then the weight is taken and recorded.	DOCUMENTATION MEASUREMENT
4:12	After that, arm circumference is measured. For that, the child’s left arm is bent and a mid-point is identified with the help of a thread. We measure the length of the thread from the tip of the shoulder to the elbow. Then, that thread is folded in half and that halved part of the thread is again placed on the tip of the shoulder. We mark that mid-point on the child’s arm with a pen. Then the tap…	Counseling: tailoring EQUIPMENT IYCF LINK MEASUREMENT
4:14	We measure the weights of small children in sleeping position (using baby weighing scale) and slightly bigger children are weighed in a hanging scale with weighing pants. We also have a height board. Height is measured in standing position if the child is able to stand. We have to ensure that the child’s back and heels are touching the board. Then the height is measured. Length of small babies ar…	EQUIPMENT MEASUREMENT
4:55	The training was related to nutrition. They told us that there are many malnourished children in our village and the health workers are not conducting growth monitoring properly, recording and reporting part is also poor.	CHALLENGES DOCUMENTATION HEALTH WORKER MEASUREMENT REPORTING TRAINING
4:57	Did they also give training on taking growth measurements and counseling? Yes, they taught us both.	COUNSELING MEASUREMENT TRAINING
4:61	The good part of taking growth measurement is that we will know if the child is at the risk of malnutrition by looking at the color codes. We can provide counseling to prevent those children falling into malnutrition. It provides information on growth status and growth trends.	ATTITUDES/BELIEFS COUNSELING Counseling: tailoring MEASUREMENT
4:63	Our height board is rusted and is not in good condition. It does not provide accurate measurement. There must be two persons for height measurement. Same goes for weight measurement. The scale (weighing) must be calibrated to zero before placing the child. But due to wrong calibration, undernourished children are shown healthy and healthy children are shown undernourished. So, we have to be caref…	CHALLENGES EQUIPMENT HEALTH WORKER MEASUREMENT
4:70	I would like to suggest the health workers here or outside to understand the status of children in their communities. Make people aware about the importance of measuring weights and heights every month. Health workers must realize their responsibilities as well. They must feel that growth monitoring is their responsibility and must be involved in growth monitoring every month. Health workers also…	COUNSELING HEALTH WORKER MEASUREMENT RECOMMENDATIONS
4:73	Yes, they will do these actions because the situation is better than before. There used to be many children in the red zone. Only MUAC measurements were taken before. People are educated now. Nowadays, we find only one or two children in the red zone per year. Growths were not monitored during immunization sessions before. But now, growth monitoring is also done during immunization.	ATTITUDES/BELIEFS LINK MEASUREMENT RECOMMENDATIONS
6:3	Do you know how to measure MUAC? Yes	FHCVs MEASUREMENT
6:5	In this village, we do mothers group session on the first of the month. If there are small children, then we measure.	CHILD FREQUENCY LOCATION MEASUREMENT
6:6	Before earthquake, there was digital weighing machine and first mother’s weight was taken then mother and child was taken to calculate the weight of the child. Its been only two months, the child weight is measured.	CHALLENGES EQUIPMENT MEASUREMENT
6:7	The child is weighted using the salter scale. MUAC is taken by marking the mid-point of the arm using the thread and the pen. Height is not measured at the session.	EQUIPMENT MEASUREMENT
6:17	We measure weight when the child is brought for immunization. Its difficult to measure the child as they don’t agree to sit in bag and the correct measurement cannot be read.	CHALLENGES LINK MEASUREMENT
7:9	Arm circumference measurement will show red color if the child is malnourished.	MEASUREMENT
7:10	How about color categorization for weight? Have the health workers categorized your child’s weight according to the color code? No, they haven’t.	MEASUREMENT
7:11	What about green and yellow color? What do they mean? I don’t know about green or yellow. But, red means malnourished.	MEASUREMENT
7:14	I brought my child in Shrawan, Bhadra, Asoj, Kartik, Mangsir, Magh, Chaitra and Baisakh. So, total 8 times. (5 times during immunization and 3 times for weighing, height never measured)	FREQUENCY MEASUREMENT
7:22	Firstly I give the card (Child Health card) to the health worker. Then I measure my child’s weight. Do you measure weight yourself? No, the health worker measures the weight. Then, what happens? I also see my child’s weight.	MEASUREMENT
7:29	MUAC was not taken last time. But, it was measured this time.	MEASUREMENT
7:30	So, MUAC was taken this time? No, but I’ll ask to measure the arm circumference later today.	ATTITUDES/BELIEFS MEASUREMENT
7:31	No, my child’s arm circumference was not measured in previous visits. But, I saw other child’s arm circumference being taken when I came here during my pregnancy. That child was malnourished and the tape showed red color. The health worker gave that child something to treat malnutrition.	LINK MEASUREMENT
8:14	First the child is weighted, then vaccine is given. The FCHVs weight the child and tell us the weight of the child. They inform us if the child is underweight and tell us to take proper care of the child.	Counseling: tailoring FHCVs LINK MEASUREMENT
8:16	(Height and MUAC was not measured.)	MEASUREMENT
9:2	Yes I participate. In GMP, I weight the child. The health workers come and sometimes Suaahara staffs also attend the session. I measure MUAC of the child.	DEVELOPMENT PARTNER FHCVs MEASUREMENT
9:5	We measure MUAC of the children and tell the status of the children. If green, then we say fooding is good. There is no any cases of yellow and red.	Counseling: tailoring MEASUREMENT
9:6	MUAC tape is used.	MEASUREMENT
9:7	We only measure MUAC and discuss, no record keeping.	COUNSELING DOCUMENTATION MEASUREMENT
10:15	Is weighting done? Yes	MEASUREMENT
10:18	We come and the health worker immunize our child and weight is measured. No difference between this time and last time.	LINK MEASUREMENT
10:19	FCHV takes and sometimes HP also takes MUAC. The MUAC is okay and its in green mark. My mother-in-aw is FCHV and she checks time to time.	FAMILY/SOCIAL SUPPORT FHCVs MEASUREMENT
10:20	No. Height is not measured.	MEASUREMENT
11:3	We measure MUAC of the child. Red means severely malnourished, yellow means mild malnourished and green means normal.	MEASUREMENT
11:6	When you measure growth of the children in every month in the mothers’ group meeting? We don’t do it every month, it may be 2- 3 months interval. We only measure MUAC in the meeting.	FREQUENCY LOCATION MEASUREMENT
11:8	We measure only MUAC of the children. For weight, they can measure when they go to the health facility during immunization.	LINK LOCATION MEASUREMENT
11:9	MUAC tape is used. MUAC is taken by marking the mid-point of the arm using the thread and the pen.	EQUIPMENT MEASUREMENT
11:19	To measure MUAC, it is difficult in winter as children wear a lot of clothes. The children cry when clothes are opened and its difficult. Its convenient in summer to measure MUAC.	CHALLENGES MEASUREMENT
12:2	P: I’m involved in taking growth measurements, counseling the caregivers, recording the growth measurements in the growth monitoring register (nutrition register) and sending the data to the higher authorities	COUNSELING DOCUMENTATION HEALTH WORKER MEASUREMENT REPORTING
12:4	P: Yes. I am basically involved in providing OPD services. But, I do provide other services in absence of other staff. We have a nursing team here. I supervise their works. I observe if weights are taken or not, if services are provided to undernourished children or not, and also see how records are maintained. I haven’t been to PHC ORCs yet, but I check reports of ORCs.	DOCUMENTATION HEALTH WORKER LOCATION MEASUREMENT SUPERVISION
12:5	I: Do you also take growth measurements? P: Yes, I take growth measurements myself.	HEALTH WORKER MEASUREMENT
12:7	P: GMP supports different services. For instance, we take growth measurements of children who come for immunization and we also ask them to visit next time for immunization. It also supports in promoting healthy lifestyles in children. It helps to know if the child is growing as per age or not.	ATTITUDES/BELIEFS Counseling: follow-up LINK MEASUREMENT
12:13	P: When the child visits this health facility, we do registration in mul darta register (main register) first. Then, the weight of the child is taken and recorded in the child health card.	DOCUMENTATION LOCATION MEASUREMENT TOOLS/JOB AIDS
12:14	We measure and record the length of children under 2 years and height of children aged 2 to 5 years. The, MUAC is taken in the left arm by using a MUAC tape. Arm circumference is then categorized as per the color obtained during measurement. It’s also recorded in the child health card. Then we calculate the Z-score from the child’s height or length.	CHILD DOCUMENTATION EQUIPMENT MEASUREMENT TOOLS/JOB AIDS
12:15	All those measurements are recorded in the child health card and then in growth monitoring register (nutrition register). After registration, we give counseling to caregivers on nutrition related topics and growth monitoring.	COUNSELING DOCUMENTATION IYCF MEASUREMENT TOOLS/JOB AIDS
12:16	I: So, height and MUAC are also measured along with the weight in this health facility, aren’t they? P: Yes, we measure all.	LOCATION MEASUREMENT
12:24	P: We measure the weight using salter meter (scale), length is taken using infant meter and the weight of small children below 1 year is taken in a pan type weighing scale. Similarly, we use MUAC tape to measure arm circumference. In this way, we will know if the child is gaining adequate weight or length or arm circumference.	EQUIPMENT MEASUREMENT
12:27	P: Mothers do not visit one by one in the outreach clinics and immunization clinics. Five to six mothers come at once. So, we take the weights of all the children at first. Then, we ask the mothers to stay in the health facility for about 30 min to 1 hour after immunization. After immunization, they are seated in a group and counseled in group. We provide individual counseling to the caregivers w…	COUNSELING LINK LOCATION MEASUREMENT
12:53	P: If there was a pan scale (for taking weight in sitting position) instead of hanging type salter scale, it would have been easier to take weights. Other measurement tools are good.	EQUIPMENT MEASUREMENT RECOMMENDATIONS
12:54	P: We measure the height of children whose weight for age is inadequate. For e.g., a 9 month child’s weight should be around 7 to 8 kgs. But, if that child’s weight is around 4 to 5 kgs, then we will also measure the height of that child to check if the child’s weight is only less or the height is also less. But, we only measure weights of other children whose weight is normal.	CHILD MEASUREMENT
12:87	P: There are not much challenges. But for me, sometimes when there are many children and when they cry, I face a little difficulty getting accurate measurement. Some children do not want to sit in the weighing pants. We have a hanging type scale, but it would have been better if there was a scale for measuring the weight in sitting position.	CHALLENGES EQUIPMENT MEASUREMENT RECOMMENDATIONS
13:14	First we give the child card and register the card. Then weight the child and record the weight of the child. If we like, then stay for a while then go home after our turn.	DOCUMENTATION MEASUREMENT TOOLS/JOB AIDS
13:17	Height is not measured.	CHALLENGES MEASUREMENT
13:18	MUAC has not been measured earlier. This time it was 21 cm.	CHALLENGES MEASUREMENT
14:15	First the child card is taken then the child is weighted and it is recorded in the card and we go home.	DOCUMENTATION MEASUREMENT TOOLS/JOB AIDS
14:17	This time he measured the weight and height.	MEASUREMENT
14:18	Is height measured? Height is also increasing but I don’t know how much.	MEASUREMENT
14:19	Is MUAC measured? MUAC is also increased.	MEASUREMENT
15:2	Every first day of the month, we sit meeting with 1000 days mother and take MUAC of the children. If any children lie in yellow or red zone, then we send them to the health post. We counsel the mothers whose children lie in yellow zone to pay attention to food frequency.	CAREGIVER AT SESSION FREQUENCY LOCATION MEASUREMENT REFERRAL
15:4	We only measure MUAC of the children. I counsel about the ‘harek baar khana chaar’ meaning four times food per day. We take measurement looking at the status of the children. We don’t usually measure the children who looks healthy. We measure thin and weak children every month.	CHALLENGES FHCVs FREQUENCY IYCF MEASUREMENT
15:5	We measure MUAC of the children and tell the status of the children.	FHCVs MEASUREMENT
15:17	In health post, [health worker name] takes weight and sisters run the ORC clinic. When [health worker name] does not come, I help in weighing and write in the paper. We help to identify which children came and who did not come.	DOCUMENTATION HEALTH WORKER LOCATION MEASUREMENT
16:8	8_Why did you bring your child for weighing and measuring?: FCHV come to house and measure the MUAC of the child and she said its in yellow mark.	Counseling: tailoring FHCVs MEASUREMENT
16:16	Is weighting done? Yes	MEASUREMENT
16:18	We come and the health worker immunize our child and weight is measured. No difference between this time and last time.	HEALTH WORKER LINK MEASUREMENT
16:20	FCHV takes MUAC. It was in yellow mark last time and still in yellow.	FHCVs MEASUREMENT
17:15	We only come for immunization, other times we get busy. The health worker says everything is alright and we also can see the weight and height of the child is growing or not.	ATTITUDES/BELIEFS HEALTH WORKER LINK MEASUREMENT
17:17	We come and the health worker immunize our child and weight is measured. No difference between this time and last time.	HEALTH WORKER LINK MEASUREMENT
17:18	Height has not been measured. But I think its increasing.	CHALLENGES MEASUREMENT
17:19	Have your child’s MUAC been measured? No	CHALLENGES MEASUREMENT
18:15	First the child card is taken then the child is weighted and it is recorded. They tell whether our child’s weight is okay or not.	DOCUMENTATION MEASUREMENT
18:17	This time he measured the weight and counseled about the nutrition.	COUNSELING MEASUREMENT
18:18	Height is measured.	MEASUREMENT
18:19	Is MUAC measured? MUAC was 12 cm before. This time it is 14 cm.	MEASUREMENT
19:9	Weight, height and MUAC is measured. To know about the status of the child, whether the nutrition is adequate or not, to know whether there are any problems in the health of the child.	ATTITUDES/BELIEFS MEASUREMENT
19:15	At the beginning, the height of the child is taken in sleeping position in height board, then for weight, first mother weight is taken then mother and child is weighted together then weight of the mother is subtracted to get the weight of the child. MUAC is also taken. Measurement is done one by one.	EQUIPMENT MEASUREMENT
19:16	Have salter scale used for weighting? No, its difficult to weight in that.	ATTITUDES/BELIEFS MEASUREMENT
19:17	This time height and MUAC was not measured. It is measured only sometimes.	MEASUREMENT
20:14	First the card is taken, then vaccination is done and we go home. Till date, I have never measured my child, just today only I measured the child.	LINK MEASUREMENT
20:15	This time the child was weighted and then vaccination was given. Last time, the card was taken, vaccination was given and said to come after 3 months.	FREQUENCY LINK MEASUREMENT
21:16	We come and the health worker immunize our child and weight is measured. No difference between this time and last time.	LINK MEASUREMENT
21:17	Height has not been measured.	MEASUREMENT
21:18	Have your child’s MUAC been measured? I don’t know. I have forgotten.	MEASUREMENT
21:24	They said they will measure MUAC and then suggest what to do. Previously, they said to feed lito, baal vita and jaulo.	COUNSELING IYCF MEASUREMENT
22:3	If mothers have brought children, then we measure the children as well. If children are normal while measuring, then we say everything is good and keep feeding jaulo, lito, give plenty of water and pay attention to hygiene. If child is weak, then we tell them to feed jaulo, lito timely in adequate amount and if the child lies in red mark, then we tell the child is malnourished and go to hospital …	Counseling: tailoring FHCVs IYCF MEASUREMENT
22:5	We measure only MUAC of the children.	MEASUREMENT
22:16	Before earthquake, we used to measure properly and even after earthquake. Few years before COVID-19, I felt it has been neglected, its not said its compulsory to measure and its ok if measurement is not done. We don’t have MUAC tape every time. There has been gaps in between and medicines were stopped from distribution. After that, it seemed like children and their parents were neglected. What is…	ATTITUDES/BELIEFS CHALLENGES EQUIPMENT MEASUREMENT
23:13	They measure the arm circumference as well.	MEASUREMENT
23:14	Have they measured your child’s length? P: Yes	MEASUREMENT
23:21	Are the health workers always available when you go there? Yes Do they take the growth measurements and give advices to you? Yes, they do.	HEALTH WORKER MEASUREMENT
23:27	Do they take measurements at first? Yes	MEASUREMENT
23:30	What about arm circumference? Yes, they take arm circumference.	MEASUREMENT
23:34	Who was there at the health post, sir or ma’am? Who took your child’s measurements? Sir (AHW) did.	HEALTH WORKER MEASUREMENT
23:41	18_Was there any difference in your child’s weight and arm circumference from last time?: No, there was no difference	MEASUREMENT
24:14	They measure the weight and record the data. They provide the packets to feed the children on alternating days. They provide us with information but I'm not able to follow and see results. Now she is become better.	DOCUMENTATION IYCF LINK MEASUREMENT
24:16	No, she lost 1 kilo. She's 7 kilos now. She had a weight of 9 kilos earlier. No, the height measurement was not done. She had a upper arm measurement in red last time but is now on yellow.	MEASUREMENT
25:2	Yes, I have been involved in measurement of arm, measurement of weight during immunization in outreach clinic and counsel about exclusive breast feeding up to six months of child and additional feeding after six months of age. I do this jobs in [name] outreach clinic in every month.	COUNSELING FHCVs FREQUENCY LINK LOCATION MEASUREMENT
25:4	I do not do GMP in women's group meeting. We talk in different subject matters related mothers, pregnant women and children health during meeting. GMP is done at outreach clinic. I used MUAC tape during Outreach clinic and Vitamin A campaign. If I felt any doubt about growth of child, I used to measure MUAC and counsel them according to child's growth. During women's group meeting, limited number…	COUNSELING EQUIPMENT FHCVs IYCF LINK LOCATION MEASUREMENT
25:6	Weighing scale and MUAC tape are used to measure the growth status and development. Based on that measurement we counsel to mothers during outreach clinic. We do measurement for under 2 years children. We counsel mothers about breast feeding, food and feeding amount.	CHILD Counseling: tailoring EQUIPMENT IYCF LOCATION MEASUREMENT
25:7	MUAC tape and hanging weighing scale are use to measure the children. We do not measure the height. Children should be taken to health facility for height measurement.	EQUIPMENT LOCATION MEASUREMENT
25:19	In outreach clinic I use to measure MUAC and weighing scale and keep the record in my register. However, there is always presence of health worker as well.	DOCUMENTATION LOCATION MEASUREMENT
26:2	In GMP, after the child has arrived in CBIMNCI (Community-Based Integrated Management of Neonatal and Childhood Illnesses), we measure the height, weight and body temperature and confirm whether baby has cough and cold. We analyze the child health and determine whether s/he is malnourished. I calculate the z-score and counsel them about breast feeding, eating habit and required number of visits t…	COUNSELING FREQUENCY LINK MEASUREMENT
26:3	In health and nutrition service, GMP helps a lot. Because when a sick child arrives at the health post, we conduct anthropometric tests. Even though sometimes the child may be seen as healthy (green level), they will not have required weight according to their height or length. I personally have found 1 SAM (Severe Acute Malnutrition) case last year and 2 cases within the month of Chaitra of this…	Counseling: tailoring IYCF MEASUREMENT REFERRAL
26:4	In the current situation of COVID, working while maintaining physical distance was a tough work. It was quite difficult to find child whether in MAM or SAM without measuring. Now I have started to measure them again. However, the outcome of GMP is good and better than other health post. Even though there can be some errors in recording and reporting but the reports of our area are good. Due to th…	CHALLENGES FHCVs MEASUREMENT REPORTING
26:5	Firstly, when a child arrives, we measure the right arm to determine malnutrition after removing the clothes (if they have). We mark the midpoint between the elbow and the shoulder, then pass the child through the door and view from the window. We then can determine whether the child falls in green, yellow or red category. We measure the height of child who is within 6 to 23 months by laying them…	MEASUREMENT
26:9	We measure the Nutrition by different way such as MUAC, z-score for example: child has green by MUAC measurement, but the weight is not according to its height then it might be malnourished. Similarly, we also check the Edema and then we confirm the child's nutrition status.	MEASUREMENT
26:23	First, we Measure the arm by MUAC tape and then we circle whether the child is in red or yellow or green in CBIMNCI register and height also maintained in the same register by drawing a separate column. Similarly, weight is maintained in HMIS 2.3.	DOCUMENTATION MEASUREMENT
27:3	After weighing the child, we come to know whether the child is normal or abnormal. We come to know about the nutritional status. We measure MUAC to know the growth is normal or abnormal.	MEASUREMENT
27:9	We know by measuring. For 1.5 years child, the weight should be 10-11 kg.	MEASUREMENT
27:27	Last month...I took 7 days training. The training taught us how to take weight, height and MUAC of the children. It also included about Nutrition declaration, counseling.	COUNSELING MEASUREMENT TRAINING
28:21	Mothers brings their child to the Outreach clinic; salter scale is used for growth monitoring and then child health card graph plotting is done. Then we come to know growth status. However, counseling with card plotting and to encourage mother to bring child again is very rare.	Counseling: tailoring DOCUMENTATION EQUIPMENT LOCATION MEASUREMENT
29:12	I bring her to this outreach clinic and [health post name] as well. I take her every month on the [day of the month] to this clinic and on the [day of the month] to the [clinic name]. Immunization is done in [clinic name]. She is measured twice a month.	FREQUENCY LINK LOCATION MEASUREMENT
29:15	The worker measures the weight and the middle upper arm. They then consult about the growth and encourage exclusive breast feeding until 6 months and even do not give water. After six months, suggested to feed lito and jaulo. They aware us about the hygiene and sanitation as well nail trimming.	COUNSELING HEALTH WORKER IYCF MEASUREMENT
29:17	She was 4.5 kilos during the last visit. Her frontal arms were 5.3 and back arms were 6.9. They measure height in health post only.	CHALLENGES LOCATION MEASUREMENT
30:2	We measure the middle arm (MUAC) and even we can identify the looking at child its growth and development. Some child are Sukenash (Marasmus) and some Fukenash (Kwashiorkor) type Malnourished children. During MUAC measurement, if child is green zone we appreciate the mother and suggest to continue current feeding practice, if child is in yellow zone we start the counseling at home and if child is…	Counseling: tailoring FHCVs MEASUREMENT REFERRAL
30:4	We measure the child first and I advised according to the different category. Incase child is in red category I refer to health facility for the treatment. Red category is danger so that they should be sent to health facility. In yellow category we provide them counseling to feed their child nutritious food and frequent feeding.	Counseling: tailoring IYCF MEASUREMENT REFERRAL
30:7	First, I separate them mothers with children and mothers without children in different sitting place. Those mothers with children need to be measured the MUAC. Due to the COVID, I managed to sit with physical distance, they asked me Mask but how can I provide them mask.	CHALLENGES FHCVs LOCATION MEASUREMENT
30:8	At first, I take the MUAC of child but I do not measure the weight and height because these measures are done at health facility. Weighing scale is not provided to me because my meeting center is very close to the health facility. I also used to observe the children because there are two types of malnourished i.e. Sukenash (Marasmus) and Fukenash (Kwashiorkor).	CHALLENGES EQUIPMENT FHCVs LOCATION MEASUREMENT
30:16	It could be nice idea because Under 5 children goes to ECD center. We can measure the child in the ECD, and we counsel their parents there too. Last time I did measurement and I found two children in yellow zone and I counsel mothers of those children and next month again I did measurement. Children's growth status was changed, they were turned into green zone and I appreciated them and suggested…	CHILD COUNSELING LINK MEASUREMENT RECOMMENDATIONS
30:33	I tell mothers to sit patiently, your child will be measured and immunized turn by turn. If your baby become ill, you have to take away from here in this case you have to spend money and time. Today, health worker is here at your door so don't hurry up.	FHCVs HEALTH WORKER LINK LOCATION MEASUREMENT
30:34	Weight and MUAC is taken at Outreach clinic, these activities are done by health worker, I just tell them to sit and make calm until their turn comes. I have not seen the height measurement even at the health facility.	CHALLENGES LOCATION MEASUREMENT
30:35	I think same as in the outreach clinic, because I have not seen the height measurement even at health facility. We have not any role for GMP at health facility. We go to health facility to bring some medicine such paracetamol, Jeevan jal, pills etc because sometime people come at my home in the midnight for the medicines. So that I used take some minor medicine from health post which I am allowed…	CHALLENGES FHCVs LOCATION MEASUREMENT
30:36	I think we can know the growth and development of children through the measurement. If a child's length and weight increase that means child is growing well.	MEASUREMENT
30:37	There is not any challenges with children's growth monitoring now. Mother come to health facility and they themselves take weight of their children and if worker feels doubt, health workers repeat that measurement and keep the record.	CHALLENGES DOCUMENTATION HEALTH WORKER LOCATION MEASUREMENT
31:3	I used to give service in outreach clinic as well and we measure the children under 2 years of age. According CBMCI, we measure up to 5 years age of children.	CHILD HEALTH WORKER LOCATION MEASUREMENT
31:4	During outreach clinic, we do the measurement child and update the child health card mentioning child name, age, weight, height and MUAC and maintain Nutrition Register as well. According to growth status (green, yellow, and red) we counsel to the mothers for the further step to be taken for the child growth.	Counseling: tailoring DOCUMENTATION LOCATION MEASUREMENT TOOLS/JOB AIDS
31:6	It helps Nutrition of under 5 years age of children. We cannot say clearly which child's growth is good and poor without measurement however, during community visit we can assume by observation. We come to know growth status of children through the measurement of weight, height and MUAC. According to their children's health status we counsel about breast feeding and supplementary feeding to the m…	CHILD Counseling: tailoring IYCF LINK MEASUREMENT
31:9	At first, we manage everything such as salter scale is hung on proper place with zero Kg, MUAC tape, Register and tell mothers to wash their hand before entering to the room since the covid-19 started. Some time we counsel about exclusive breast feeding and breast-feeding position, after six-month additional nutritious foods. Sometime also counsel about family planning and birthing space between …	Counseling: tailoring DOCUMENTATION EQUIPMENT IYCF LINK MEASUREMENT
31:10	Then we collect the child health card and register into main register of outreach clinic. Then we start taking weight of child and calculate the weight according to age and do the card plotting.	DOCUMENTATION EQUIPMENT LOCATION MEASUREMENT TOOLS/JOB AIDS
31:11	Similarly, through the MUAC tape we measure upper arm of child then tell to mothers about whether child is in green, yellow or red. If a child is in green then we appreciate the mother that you have done great job, and we tell to continue breast feeding and additional food, keep it up.	Counseling: tailoring EQUIPMENT IYCF MEASUREMENT
31:15	We use digital weighing scale for pregnant women but we do not have digital scale for the child measurement. We have salter scale which can take weight up to 10 kg. We do not measure the height at outreach clinic, we use weighing scale and MUAC tape at outreach clinic. If a child needs to measure height, they have to come at health facility. Shorr board is used to measure the height at health fac…	CHALLENGES EQUIPMENT LOCATION MEASUREMENT
31:23	We can know the if the child has gained adequate weight or length for age through the measurement of weight and height. If a child has gained adequate weight for age, that child is healthy with well growth status. If child has not gained adequate weight for age, that child's growth status is poor. The child may turn into malnourished and that may loss the life as well.	ATTITUDES/BELIEFS MEASUREMENT
31:36	16_Can GMP be integrated with other health services you provide? (Probe - ECD, NACS, digital?, engage FCHVs): Yes, it would be very nice if we integrate GMP with other services. We can engage FCHVs however, they are also measuring the arm of children.	FHCVs LINK MEASUREMENT RECOMMENDATIONS
31:38	There is less risk of malnourishment in the children after growth measurement and counseling, they become aware for the measurement of child to know the growth status. That encouraged to them bring their child for measurement.	ATTITUDES/BELIEFS COUNSELING MEASUREMENT
31:40	I have not anything else say, however, under 24 months children are measured every month and that helps to get status of child growth so that kind of measurement would be helpful outside Nepal as well.	CHILD FREQUENCY MEASUREMENT RECOMMENDATIONS
31:59	One of the good about measuring is that we can know the growth status of child whether it is on good or poor growth trend. Similarly, recording helps to identify the progress between previous and current time.	ATTITUDES/BELIEFS DOCUMENTATION MEASUREMENT
31:61	I have not faced any problem during MUAC measurement, but while taking weight sometime hanging strip of the weighing scale tears and it make us difficult to measure the weight. Similarly, I have not faced problem during recording and interpreting the measures. But sometimes I have to go alone, in that time a bit problem to do all job by oneself.	CHALLENGES DOCUMENTATION HEALTH WORKER MEASUREMENT
32:2	Yes. Recently we measured MUAC of the under two children during vitamin A distribution program.	FHCVs LINK MEASUREMENT
32:4	We measured GMP during vitamin A distribution program. Every 22nd day of the month, there is GMP session during Outreach clinic and we measure weight as well. Even when the health worker don’t come from health post sometimes, we take the weight of the children.	FREQUENCY HEALTH WORKER LINK LOCATION MEASUREMENT
32:7	i. What is assessed? (e.g., child height/length, MUAC, weight, development milestones, health challenges?) First we measure weight then MUAC of the children.	MEASUREMENT
33:4	GMP helps to know whether weight is according to the age. Height according to age and MUAC is also taken of the children. We look if everything is correct according to the age of the child.	ATTITUDES/BELIEFS MEASUREMENT
33:6	After mothers reach the outreach clinic, we first weight the children one by one. After weighting, we give counseling to mothers about food and nutrition and advise them to come once every month for GMP. We counsel in group as well as one-to-one.	COUNSELING FREQUENCY IYCF LOCATION MEASUREMENT
33:7	We use salter scale for weighing the child and MUAC tape.	EQUIPMENT MEASUREMENT
33:10	If [health worker name] is weighting the child then I counsel. If any child has decreasing trend or low weight, then I give one-to-one counseling. In mothers group meeting, we again discuss about the nutrition status of children and food. We say to mothers not to miss growth monitoring session.	Counseling: tailoring HEALTH WORKER IYCF MEASUREMENT
33:39	14_Considering the strengths you mentioned in proper monitoring of children’s growth and counseling, what would you suggest other health workers here or outside Nepal adopt?: Carrying GMP every month, taking weight of the children and counsel the mothers about nutrition	FREQUENCY MEASUREMENT RECOMMENDATIONS
34:13	We have to at least measure the children during 7-9 visits when they come for immunization.	LINK MEASUREMENT
34:16	We take weight for under 2 years and enter in the nutrition register. For SAM case, there is separate register where we have to fill every details of age, medical conditions, weight, height and MUAC. However, for normal children we don’t record even if we screen them. There is no such problem in recording.	CHALLENGES DOCUMENTATION MEASUREMENT
34:17	When we take weight, then counsel the mothers why weighing is important and mothers understand and come next time as well. When any child is malnourished, we counsel for treatment and proper care and when such child gets into normal, I feel good.	ATTITUDES/BELIEFS COUNSELING MEASUREMENT
34:22	We prepare weighing scale, vaccine box before starting the immunization program. We collect the child cards as soon as they reach the clinic, then weight the children and plot in the card. We enter the weight in the nutrition register for under two years old.	DOCUMENTATION EQUIPMENT MEASUREMENT TOOLS/JOB AIDS
34:30	If its SAM case, then we bring in OTC, and take MUAC, weight and height and calculate Z-score and check whether there is oedema. After all the assessment, we decide whether to admit or just provide counseling. If there are medical complications then we admit to nutrition rehabilitation center and keep following up.	MEASUREMENT REFERRAL
34:31	We know it by nutrition screening i.e. measuring MUAC, weight and height. We also calculate Z-score. We have also MUAC tape in the immunization clinic. Normally we cannot measure every child. We only do screening for those children which we doubt are malnourished.	CHALLENGES EQUIPMENT LINK MEASUREMENT
34:36	These days mothers are conscious. If we forget weighing, then they ask to weight and try to know the status of their children. They come and ask to measure MUAC to know if their children is weak.	ATTITUDES/BELIEFS CAREGIVER AT SESSION MEASUREMENT
35:22	We have not developed GMP related policies in our local health act. But we have a lot of guidelines. For instance, we have CBIMNCI guideline, HMIS 9.3, etc. HMIS 9.3 has guidelines for growth monitoring of children aged 0 to 11 month and 11 to 24 months. Similarly, it has instructions on how to record new and old growth monitoring, number of malnourished children, about taking measurements using …	CHILD DOCUMENTATION EQUIPMENT GUIDING DOCUMENTS MEASUREMENT
35:28	The child is weighed in a pan scale within 1 hour of birth. After weighing, child health card or road to health card is filled. There are lines in that card. The weight of the child in every visit is recorded. A child must gain 200gms of weight every week from birth to 3months of age.	DOCUMENTATION EQUIPMENT MEASUREMENT TOOLS/JOB AIDS
35:55	I think GMP is linked with other services. When a child visits a health facility, he/she will get BCG immunization at first. That child’s weight is also taken at that time. If a child comes to get immunization in a health facility, his/her growth monitoring will also be done at that time. If 100 children visits for immunization, growth monitoring of at least 10 to 12 children will be done. The nu…	CHALLENGES LINK MEASUREMENT RECOMMENDATIONS
35:61	Do you think the growth chart needs changes? For instance, MUAC is taken, is there a place for recording the MUAC measurements in the growth chart? Yes, there is a place for recording monthly MUAC measurements in the growth chart.	DOCUMENTATION MEASUREMENT TOOLS/JOB AIDS
36:10	I usually go to the women's group meeting where FCHV conduct the meeting every month. She measures the arm with tape and measure the weight as well in the meeting. Similarly she provide counseling about breast feeding and food and I bring my child to the health facility for immunization.	EQUIPMENT FHCVs LINK LOCATION MEASUREMENT
36:13	First of all I submit the card and name. The child is immunized via syringe after measurements. In the women group meeting FCHV tell us the methods to prepare foods, breast feeding and measure the arm. Similarly, she tell us 3-4 times breast feeding, making lito process, dried pulse and grain grinding and filter and make lito with a spoon of ghee, making jaulo and feeding process.	IYCF LINK MEASUREMENT TOOLS/JOB AIDS
36:14	No. It was the same. I have submitted the card and the child have been measured. I am waiting for his immunization.	LINK MEASUREMENT TOOLS/JOB AIDS
36:15	He was of 5 kilos, currently he's 6 kgs. The arm and height are not measured.	MEASUREMENT
36:17	No, they didn't tell thing about thing. They just took the card, measured weight and gave immunization.	COUNSELING LINK MEASUREMENT
36:23	No, everyone brings their child for the GMP. There is no old traditions and with more programs everyone is aware of it. There are FCHVs and women's group meeting, they always give us message of immunization, child measurement, breast feeding and supplementary food. All are aware of it through the FCHV.	CHILD FHCVs IYCF LINK LOCATION MEASUREMENT
37:2	I do not have outreach clinic to support because my community is very close to health post. During GMP, l help to measurement at health facility. Similarly, I used to counsel in women's group meeting about nutrition and other health related subject. But we do not measure the height of all children. Height is measure those children who are sick and risk for malnourishment. Similarly, I counsel to …	COUNSELING FHCVs IYCF LOCATION MEASUREMENT
37:3	First, we keep mothers in round circle and then I start to measure with MUAC tape, if there is any sick child I used timer as well. There is not provision of taking weight in women's group meeting. If child is present with fever and suspected Pneumonia, I used timer. Similarly, I used to counsel both mothers and pregnant women in the meeting.	COUNSELING EQUIPMENT LINK LOCATION MEASUREMENT
37:5	All women are request to sit in round circle both mothers with child and pregnant women. Then we go to measure with MUAC tape and child are measure in mother's lap.	EQUIPMENT MEASUREMENT
37:7	MUAC tape is used in mother's group meeting. Weighing is done during immunization at health facility.	EQUIPMENT LINK LOCATION MEASUREMENT
38:6	First, we registered their name and then we take the MUAC, Weight and Height of the children. Then we assured whether the child is in green or yellow or red category then we treat and counsel them accordingly. If a child is in red zone, we start RUTF and if child is in yellow zone, we counsel them to feed the Lito (Nutritious porridge containing 2 portion cereal and 1 portion protein seeds).	Counseling: tailoring IYCF LINK MEASUREMENT
38:9	Similarly, I used to supervise and monitor frequently. Every time two persons are allocated to do GMP because they need to measure weight, height and MUAC and recording as well so that two persons performed the GMP. There are not fix persons to do the GMP because those who are in the duty in that day, they do the GMP.	MEASUREMENT SUPERVISION
38:11	We used to measurement of mid arm circumference of child, through this we come to know the child's growth status then if baby is in green, we say child is normal, if baby is in yellow we counsel them (mothers) saying that child is becoming weak it means whether you did not feed properly or child become sick and alert them for better care and feeding such as complementary feeding and Lito for more…	Counseling: tailoring IYCF LINK MEASUREMENT
38:12	Through the different measurement such as height, weight and MUAC we come to know the whether the child has gained adequate weight or length for age. If the child has gained adequate weight and height, child's growth status is good and we appreciate mothers. If the child has not gained adequate weight and length for age, growth status is not good and we provide them counselling and treatment with…	Counseling: tailoring MEASUREMENT
38:17	They do not give the feedback but when they come to follow-up some time child do not get progress as we advised in the previous visit. Mothers asked us that she did everything as we suggested but child is not being get progress. They asked questions what to do for next? We take the weight of child immediately when they shared that her child is not getting progress.	CHALLENGES COUNSELING MEASUREMENT
38:33	I had a seven days training recently on both growth monitoring and promotion. It was held in municipality office recently.	COUNSELING GOVERNMENT MEASUREMENT TRAINING
38:34	I attended 7 days training provided by SUAAHARA. In the program there was a nutrition-based supervision and monitoring on municipality level. Yes, it included growth monitoring as well as promotion.	COUNSELING DEVELOPMENT PARTNER MEASUREMENT SUPERVISION TRAINING
38:38	During measurement, while height taking child start to cry and move, that make us difficult to know the exact height of child. We should take off the cloths of child, it is not possible to work alone while measuring, recording and interpreting the measures.	CHALLENGES MEASUREMENT
39:2	I perform the task of measuring the arms in the outreach clinic. Yes, we do give advices to malnourished children's parent on feeding and health. Similarly, fish, meat, beans, good breast feeding and well take care of child are advised. We measure the child in the mother's group meeting every month.	Counseling: tailoring FREQUENCY IYCF MEASUREMENT
39:3	We have these sessions on the 15th day of every month. We discuss on the development and mental health of the child. After the session we measure each child. Similarly, also measured during Vitamin A immunization day.	DEVELOPMENT FREQUENCY LINK MEASUREMENT
39:4	I measure the middle arm of child by MUAC tape.	EQUIPMENT MEASUREMENT
40:9	We come to know through the measurement of weight, height and MUAC. These measurements are done every month and that is compared between previous and current month measurement. Some children can be found even by observing them.	MEASUREMENT
40:29	I have received a 7 days GMP training. Measurement height, weight, MUAC and calculation of Z-score. Similarly, it was included counseling as well in the training content. I have received that training in [district name] around 5 -6 years ago.	COUNSELING MEASUREMENT TRAINING
40:40	Our existing system can work such we have sufficient Female Community Health Volunteers in the community, they can go to ECD center and measure the child and record the data and report to health facility.	DOCUMENTATION FHCVs MEASUREMENT
41:19	We have used the monthly data provided from the GMP. The growth and development card has been used in a very low rate. In community level, height is neglected and is mainly focused on weight and MUAC tape. If there are changes in weight then only further steps are taken. But in community level counseling plays very less role.	CHALLENGES COUNSELING MEASUREMENT TOOLS/JOB AIDS
41:32	SUAAHARA is directly working on GMP program, it has wings till community level. They have worked on growth monitoring, screening and taking up to nutrition homes (rehabilitation center). Rather than solely if it would be integrated then it would have been much more beneficial. UNICEF does not have direct role in GMP, they are focused on commodities supply. They provide commodities related to nutr…	CHALLENGES DEVELOPMENT PARTNER EQUIPMENT MEASUREMENT REFERRAL
42:13	They take the weight of a baby and they keep the record in the register book. Similarly, they lie down the baby and take the length. Arm was not being measured in PHC.	DOCUMENTATION MEASUREMENT
42:14	Today FCHV just measured the arm circumference.	FHCVs MEASUREMENT
42:16	18_Did the child gain weight today? Length? How much?: Today, they didn't measure weight and length.	MEASUREMENT
43:1	I don't measure the weight of a baby. Rather I have been measuring the arm circumference of a baby in the women's group meetings, sometimes in the outreach clinic, and during the Vitamin 'A' distribution program too. And, I also provide the counseling to the caregivers if needed.	COUNSELING LINK LOCATION MEASUREMENT
43:4	I am responsible for measuring the arm circumference of the children. Health Post has provided a measuring tape (showing the tape) which I use to measure the arm of a baby. First of all I take the length of the arm starting from shoulder to elbow. I would fold the tape and mark in between shoulder and elbow. Then, I would measure the arm circumference in that mid-point (Showing the shoulder and e…	DOCUMENTATION EQUIPMENT FHCVs MEASUREMENT
43:21	Usually the children's growth is discussed in the mothers group meeting every month as arm of the children is being measured during the mothers' group meeting.	COUNSELING LOCATION MEASUREMENT
44:14	First of all the name of the child is being registered in the nutrition register book. Then the child is being weighed in the Salter scale. The result is being filled up in the graph. Height board is being used to measure the height of the child. Similarly, mid arm circumference is being measured using tape and result is being recorded in the Z score chart. Then normal, mam and sam is being calcu…	DOCUMENTATION EQUIPMENT MEASUREMENT REPORTING
45:2	I would support to the staff in taking weight of the children and to provide counselling to the caregivers in the immunization day as many mothers and caregivers come to the health post to inject and weigh to children	COUNSELING HEALTH WORKER LINK LOCATION MEASUREMENT
45:6	We conduct GMP in the ORC and immunization clinic. We are measuring only the weight and mid-arm circumference	LOCATION MEASUREMENT
45:28	7a_What kind of GMP data are collected?: We collect only the weight and mid-arm circumference data.	DOCUMENTATION MEASUREMENT
45:45	ust giving the injections to the children is not enough. It is our duty too to measure height, weight and arm circumference of the child under the age of 2 years. Let's be honest and measure all the children. It is our responsibility to look at the nutritional status of the children and inform to the parents about it.	CHILD MEASUREMENT RECOMMENDATIONS
46:2	I am responsible to measure the weight of the children who come in the outreach clinic, maintain the record and provide the counselling based on the result obtained.	COUNSELING DOCUMENTATION HEALTH WORKER MEASUREMENT
46:5	We ask to all caregivers to bring their baby in the health post for GMP. To be honest, nowadays we don't take baby's weight in the ORC. We used to conduct GMP session in the outreach clinic before. We stopped weighing baby in the ORC after major earthquake 2015.	CHALLENGES LOCATION MEASUREMENT
46:23	Mainly we collect the weight and MUAC data.	DOCUMENTATION MEASUREMENT
46:24	Female community health volunteers measured the MUAC of the children in the mother's group meeting. They record the results in the ward service register. They submit it to the health post. We compile it in the main register. Similarly, we measure the weight of the children in the health post, record the result in the main register.	DOCUMENTATION FHCVs LOCATION MEASUREMENT
46:34	Yes, the seniors supervised our health post right after the earthquake. They observed the baby weighing activities. They observed what we were doing. And, they told us to keep continuing the activities. Actually, they observed the whole activities of the health post including the infrastructure of the services. During that visit they also talked about the providing GMP training but it is not happ…	LOCATION MEASUREMENT SUPERVISION TRAINING
46:40	I would suggest to all the health workers to measure the weight of the children every months for 2 years and provide an appropriate and proper suggestion/counselling to the caregivers based on the growth trend recorded in the card.	CHILD Counseling: tailoring HEALTH WORKER MEASUREMENT RECOMMENDATIONS
47:14	Basically the health workers perform four activities for GMP session in the health facilities and in the ORC centers. They take the weight of the child with Saltar Machine, measure the length using height measuring board and measure the arm circumference with MUAC tape.	EQUIPMENT HEALTH WORKER LOCATION MEASUREMENT
47:23	I mean the health worker measure the child, record the value in the child card and provides the counselling as per the value obtained from the measurement.	Counseling: tailoring DOCUMENTATION HEALTH WORKER MEASUREMENT
47:39	The community people are aware about the immunization day but they don't care of weighing and measuring the height of their children. The caregivers don't bring the children only for the GMP.	ATTITUDES/BELIEFS CHALLENGES LINK MEASUREMENT
48:2	Basically, we measure the weight and MUAC of children. We ask to the mother if they have been breastfeeding properly or not. We also inquire whether they have been following proper weaning practices or not, and we provide the counseling/suggestion for exclusive breastfeeding and proper weaning according to the age of the child.	COUNSELING HEALTH WORKER IYCF MEASUREMENT
48:3	Sometime the child seems normal by appearance but the child could be under or over weight actually. The caregivers may not know the nutritional status of their children. They may think that their children are eating, playing and are okay. By measuring their children weight, height and MUAC the caregiver would know that actual nutritional status of their children. So, I think the GMP is the techni…	ATTITUDES/BELIEFS MEASUREMENT
48:4	Recently we had the home visit in each household so as to confirm if all the under five children were vaccinated. During that household visit we also measured the MUAC of children aged below two years and we found that all the children were in the green colour. Only one child was in the yellow colour.	CHILD LOCATION MEASUREMENT
48:5	In theory GMP session consist of measuring of height, weight, MUAC and counselling but we not doing all. We are just measuring the weight and MUAC and providing the counselling. We can't measure the height at the community level. We provide the counselling based on the result obtained from weight and MUAC.	CHALLENGES COUNSELING MEASUREMENT
48:21	We collect the data at the health facility and community level. At the community level data is being collected in the ORC centres and in the mother's group meeting. For me one of my responsibilities is to conduct immunization clinic and ORC at the community level. In our municipality only the weight of the children is being taken in the ORC. Once the value is being observed then that value is bei…	DOCUMENTATION LINK LOCATION MEASUREMENT
49:15	The Salter machine is being used to take the weight and MUAC for measuring mid-arm circumference of the child. Height measuring board is being used to measuring the height of the children. And they keep the value in the register and enter in the DHIS 2.	DOCUMENTATION EQUIPMENT MEASUREMENT
49:33	We can integrate the GMP with other services. Actually this program is already being integrated with other services as mentioned above. We measured the MUAC using FCHV during the Vitamin 'A' and albendazole distribution program. We could have measured the weight and height if there were two health workers in the field. It shows that we can integrate GMP with other program with the existing FCHVs …	CHALLENGES LINK MEASUREMENT
51:22	We have doing GMP as just weighing, if we look at globally or in other countries, they take height which can capture stunting. We are also discussing to include weight for height, age for weight. Government has made a comprehensive nutrition specific intervention training package and since last that has been rollout. In that manual one of the component is GMP including weight for height, weight f…	CHALLENGES EQUIPMENT GOVERNMENT GUIDING DOCUMENTS MEASUREMENT TRAINING
51:25	Theoretically, first mother forwards the card to the health worker, then health worker should do the measurement of child. Health worker should brief to the mother about measurement whether child is in right direction or wrong direction of health status. If the child is in right direction, health worker should appreciate with counseling, if the child is wrong direction health worker should counse…	Counseling: tailoring DOCUMENTATION HEALTH WORKER MEASUREMENT
51:47	MAM cases burden are high during COVID. If we look at the two years overall data trend, capturing ratio is low as it would be captured. That might be health facility mobility, COVID infection fear. MUAC measurement is most important for early identification. It is not being done as it would be, this can be taken in mothers' group meeting, EPI, outreach clinic. Those who recorded, there is problem…	CHALLENGES DOCUMENTATION FHCVs LOCATION MEASUREMENT RECOMMENDATIONS TRAINING
52:3	Growth Monitoring is one of the key activity of nutrition programs. Other programs like IYCF, MIYCN, ‘Baal vita’ (Micronutrient Powder) program, etc. must be integrated with GMP. The current Growth Monitoring Program only assess the under-nutrition status. But, I think both height and weight must be measured; and stunting and wasting status should be assessed in Growth Monitoring program as well.	LINK MEASUREMENT RECOMMENDATIONS
52:5	This program is being implemented for a long time now. Everyone knows about GMP. That’s why they (health workers) are conducting GMP activities. But, that’s not enough. Only weights are being taken by the health workers under GMP. Monitoring is not happening in real sense. In reality, the Growth monitoring card (card health card) must be plotted in red, yellow and green category after taking the …	CHALLENGES COUNSELING HEALTH WORKER MEASUREMENT
52:8	I have just mentioned. Counseling part is poorer than taking the measurements. Adequate time is not given during the growth measurements, the office helper takes the weight instead of the health worker and even if the health worker takes the measurements, it’s taken in the crowd and rushed situation during the immunization sessions. The health worker cannot give time for counseling during the imm…	CHALLENGES COUNSELING HEALTH WORKER LINK MEASUREMENT
52:11	The good thing is that around 70 to 80% children now have their growths monitored at least once. It has helped in identifying the under-nutrition status in Nepali children. A glimpse of malnutrition situation can be assessed. I think that this has helped somewhat in yearly planning (in nutrition sector).	FREQUENCY MEASUREMENT
53:25	During the monitoring visits, we found weighing machines at almost all places. However, some places even lacked infantometers. Height boards are damaged or not available in most places. Although MUAC is taken by the Female Community Health Volunteers (FCHVs), it is also not that effective. All the three measurements are rarely taken. Some children are only weighed, some children have only MUAC me…	CHALLENGES EQUIPMENT MEASUREMENT
54:16	The effectiveness of the GMP is in the progressive way than before. The exciting information has still not been obtained yet. We have to do a lot to improve the quality of the GMP. The government is giving the priority to improve the quality of the GMP services in recent days by expanding the areas of the GMP services. There is the high level of government authorities are discussing for measuring…	ATTITUDES/BELIEFS GOVERNMENT GUIDING DOCUMENTS LOCATION MEASUREMENT
54:33	As you know the health workers are not measuring the length/height of the children. This is because they don't have the measuring equipment then how can they do? This is one of the problems of the GMP program. The discussion is going on it. One level of verbal agreement has been made between the government and us. The length is also being put in the set of indicators. Let's hope for good.	CHALLENGES DEVELOPMENT PARTNER EQUIPMENT GOVERNMENT MEASUREMENT
54:35	There are the good aspects of the GMP too. As I mentioned before, in the past, the usual practice of the GMP was just to weighing the child, information recording and reporting. But, in recent days the coverage of the GM has been increased in the USAID supported (Suaahara implemented districts) and IMAM program rolled out districts. The coverage of GM (weight for age and MUAC) has been increased …	ATTITUDES/BELIEFS DEVELOPMENT PARTNER LOCATION MEASUREMENT
54:43	As per the government's strategy the female community health volunteers (FCHV) are playing the promotive and education role in the community. They are working a in the nutrition service especially to create the public awareness, educating to the people about the nutrition health, distributing Vitamin 'A', measuring the MUAC and referring children to the appropriate health facility according to th…	FHCVs GOVERNMENT LINK MEASUREMENT REFERRAL
55:5	Nutrition assessment and GMP is done during other humanitarian responses. In Nepal, GMP includes measuring weight for age only. Height for age is measured in other countries, but not in Nepal.	CHALLENGES MEASUREMENT
55:8	P: FCHVs themselves cannot conduct GMP. What I mean to say is that, a health worker must go to the ‘Health Mothers Group’, but the discussions should be done by FCHVs. FCHVs can be utilized to refer the children for GMP, to provide counseling, etc. We cannot expect the current FCHVs to take weights, calculate z-scores and interpret the results. That should be done by the health workers.	COUNSELING FHCVs HEALTH WORKER LOCATION MEASUREMENT REFERRAL
55:12	Taking all these 3 growth measurements is started in Nepal as well. You can look at the CNSI manual for this. Health workers are also trained accordingly. Policy level decision making has been done. I hope that all three growth measurements will now be taken by the health workers in Nepal	GUIDING DOCUMENTS HEALTH WORKER MEASUREMENT TRAINING
55:14	I gave you an example of IMNCI program. Nutrition assessment should be done after the identification of danger signs like fever, diarrhea, etc. But the growth monitoring done during IMNCI program is not recorded in the nutrition registers. If those visits are also reported, the current 3 or 4 GMP visits will increase to 7 or 8. Similarly, growth monitoring is also done 4 times in MNP (Micro Nutri…	CHALLENGES DOCUMENTATION LINK MEASUREMENT
55:31	You cannot find funding or guideline specific to GMP only. It is integrated. For instance, growth measurements are recorded in the child health cards where immunization information is also recorded; GMP measurements are recorded in the nutrition registers.	CHALLENGES DOCUMENTATION FUNDING GUIDING DOCUMENTS MEASUREMENT TOOLS/JOB AIDS
55:32	The average visit must be 24 times. But, it’s not more than 3 or 4 times (in Nepal). So, the effectiveness or compliance/ coverage is low. Weights are measured in most of the places (health facilities), but the counseling part is inadequate. It’s true that we have not been able to explain the importance of GMP and not been able to massively implement GMP in integration with other regular programs…	CHALLENGES COUNSELING FREQUENCY LINK LOCATION MEASUREMENT
55:33	: Weights are taken almost everywhere. Some places have problem in calibration of weighing scales. I have found problems in reading analogue scales in some places as well. Otherwise, there is not much problem in weight measurement	CHALLENGES EQUIPMENT MEASUREMENT
55:35	During GMP, only weights are taken and recorded. GMP is not just measuring weights, it includes promotion part as well. There is a need of improvement in counseling part.	CHALLENGES COUNSELING MEASUREMENT RECOMMENDATIONS
59:8	The department of health services has developed the nutrition strategy and action plan to enhance the health of the children. The action plan is directly related to the GMP as the program talks about how to promote the nutritional status of the children, how to end the malnutrition, how to reduce neonatal and infant deaths. We have the MSNP as well. Hospital also maps the growth of the children e…	GUIDING DOCUMENTS MEASUREMENT
59:12	I don't think the GMP is going properly even in the hospital. I gave birth to my children in the hospital and they measured the weight only. In fact I can't remember if the health workers measured the height, weight and MUAC of my children in every visit. They (health works) nether visited to my house for GMP nor they properly measured all three components, height, weight and MUAC in the hospital…	CHALLENGES LOCATION MEASUREMENT
60:19	GMP is the major component of Nutrition. The term GMP is not mentioned in the field sometime, but they have been practicing as taking weight only. However, it should growth monitoring and promotion and counseling as should go simultaneously but they are taking just weight and recorded the weight in child health card and register.	CHALLENGES MEASUREMENT TOOLS/JOB AIDS
60:31	MUAC tape have been given to FCHVs and they are doing the measurement. Regarding height, it should technically sharp and some basic things should be maintained while taking height. The skillful health workers needed to measure the height so it is quite difficult to measure the height in all places. For example, height is taken and there is some minor mistake while taking height then it lead to ne…	CHALLENGES EQUIPMENT MEASUREMENT

## Sheet: Nepal - EQUIPMENT
ID	Quotation Content	Codes
2:2	Yes, I do. I measure weights of children under 1000 days of age. The child’s growth and development can be known from his/ her weight. I also measure the left arm’s circumference using a tape to know whether the child’s growth is good or poor.	CHILD EQUIPMENT FHCVs MEASUREMENT
2:20	I ask the mother to sit down and ask her child’s age. The child will look different if his/her growth and development is not proper. Then, we the weight is assessed. We have a scale with shawl to measure the weight (hanging type salter scale). Arm circumference is also taken to find out if the child is growing well or not.	EQUIPMENT MEASUREMENT
2:26	Yes, I use the MUAC tape. There are two type of malnutrition, one is ‘Sukenas’ (Marasmus) and another is ‘Fukenas’ (Kwasiorker). A child with ‘Sukenas’ is thin and when the child is pinched, only the skin is pulled. It’s ‘Fukenas’ if a pit is left after pressing the child’s body.	EQUIPMENT MEASUREMENT
2:29	Yesterday was Vitamin A distribution day. You might have taken weights there too. No, weights were not taken because weighing scale won’t be available. But, arm circumferences were taken by using the tape.	CHALLENGES EQUIPMENT LINK MEASUREMENT
2:38	Growth monitoring sessions are conducted during immunization sessions in the health post. I don’t know much about that. I just take children’s weight and arm circumference there. Similar machine (weighing scale) is used in both health post and outreach clinic to measure weights.	EQUIPMENT LINK LOCATION MEASUREMENT
2:52	No, there are not any difficulties related to the tools or staffing. Difficult geography is the only challenge. I face difficulty walking to all the areas in my working area.	CHALLENGES EQUIPMENT FHCVs LOCATION TOOLS/JOB AIDS
3:3	Not exactly materials development. But around 2..4 years ago, budget was allocated for procurement of salter scales. So, we procured and distributed salter scales at that time. Since Province Supply Management Center...is also merged with the Health Service Directorate, commodities related to GMP are distributed from this organization.	EQUIPMENT FUNDING GOVERNMENT
3:6	More than this organisation’s objectives, GMP fits within entire [province name] vision... To fulfill this vision, this organization implements programs, procures and distributes commodities related to nutrition and also involve in monitoring and planning.	ATTITUDES/BELIEFS EQUIPMENT GOVERNMENT SUPERVISION
3:19	In the past, we received budget for purchasing Salter scales. We have not received any budget for GMP after that in this [province name]. There is planning section in the Ministry of Social Development (MoSD). Budget planning is done by the chief of the Health Division (from MoSD) and the director of this Health Service Directorate.	EQUIPMENT FUNDING GOVERNMENT
3:30	Then, the child is weighed in salter scale. The child should be lightly clothed, remove cap, shoes, clothes. Place the child in the weighing pants properly, legs should be inserted properly in the leg holes. Record the first measurement. The measurement is recorded in the ‘Road to Health card’. See if the child’s growth curve is in green direction or red direction. After that, counselling is done…	COUNSELING Counseling: tailoring DOCUMENTATION EQUIPMENT MEASUREMENT TOOLS/JOB AIDS
3:33	Height is rarely measured, we lack in that sector. Inches are drawn on the door. Height measurement for small children…for those who cannot stand is done on the wooden device, in sleeping position. Suaahara has provided Shorr boards, but it’s not provided to all districts. Height is also taken by using Shorr board. Otherwise, it’s measured manually by drawing scales on the wall. Height measuremen…	CHALLENGES DEVELOPMENT PARTNER DOCUMENTATION EQUIPMENT MEASUREMENT TOOLS/JOB AIDS
3:35	MUAC is measured between the shoulder (pointing to the tip of the shoulder) and the elbow. Wrap around and insert the tape through the small hole. Read and interpret the measurement as per the color code, i.e. green, yellow and red. Counselling is done accordingly. Red indicates severe malnutrition, yellow indicates to be alert and green indicates good nutrition.	Counseling: tailoring EQUIPMENT MEASUREMENT
3:45	I think health workers face difficulty carrying the height boards. Salter scales and MUAC tapes are easy to carry. They also have to carry nutrition registers with them. Maybe this is the reason for not measuring heights. Moreover, all health facilities do not have height measuring boards.	CHALLENGES DOCUMENTATION EQUIPMENT HEALTH WORKER MEASUREMENT
3:46	The first thing is that we have not provided the commodities to every health facilities. Another is that height measurement is not that emphasized compared to weights.	CHALLENGES EQUIPMENT MEASUREMENT
3:47	MUAC measurements are taken. I have visited some places, they had MUAC tapes.	EQUIPMENT MEASUREMENT
3:76	First of all, commodities must be available. Height board is not available in every health facility and salter scales are also not in proper condition. Health workers must be informed about the importance of taking all the measurements. Monitoring should be done regularly.	CHALLENGES EQUIPMENT HEALTH WORKER RECOMMENDATIONS SUPERVISION
3:77	Height boards are not feasible to carry. That may be the reason why heights are not measured in ORCs. A feasible height board should be developed. Sometimes, the salter scale pants tear, especially when the material is old.	CHALLENGES EQUIPMENT LOCATION MEASUREMENT RECOMMENDATIONS
3:78	I think Sekai scale is better than salter scale. In Sekai scale, mother’s weight is taken first. Then, both mother and child’s weight are measured together. Child’s weight will be obtained after deducting from mother’s weight. It’s a digital scale. I saw these Sekai scales in a few Nutrition Rehabilitation Homes.	EQUIPMENT RECOMMENDATIONS TECHNOLOGY
4:12	After that, arm circumference is measured. For that, the child’s left arm is bent and a mid-point is identified with the help of a thread. We measure the length of the thread from the tip of the shoulder to the elbow. Then, that thread is folded in half and that halved part of the thread is again placed on the tip of the shoulder. We mark that mid-point on the child’s arm with a pen. Then the tap…	Counseling: tailoring EQUIPMENT IYCF LINK MEASUREMENT
4:14	We measure the weights of small children in sleeping position (using baby weighing scale) and slightly bigger children are weighed in a hanging scale with weighing pants. We also have a height board. Height is measured in standing position if the child is able to stand. We have to ensure that the child’s back and heels are touching the board. Then the height is measured. Length of small babies ar…	EQUIPMENT MEASUREMENT
4:63	Our height board is rusted and is not in good condition. It does not provide accurate measurement. There must be two persons for height measurement. Same goes for weight measurement. The scale (weighing) must be calibrated to zero before placing the child. But due to wrong calibration, undernourished children are shown healthy and healthy children are shown undernourished. So, we have to be caref…	CHALLENGES EQUIPMENT HEALTH WORKER MEASUREMENT
4:64	We do not have height measuring machine in the outreach clinics. It’s difficult to carry the height board from the health post to the ORCs because the machine is heavy and we have to walk for 3 hours. So, we measure weights and MUACs only. FCHVs take most of the measurements in ORCs. I take measurements of few children only.	CHALLENGES EQUIPMENT FHCVs LOCATION
4:74	15_You mentioned about having challenges in frequency, tools…. Yes, yes…sometimes, we face difficulties hanging the weighing scale.	CHALLENGES EQUIPMENT
4:75	For that, we’ll inform our in-charge sir first. We’ll tell him that our height board is not working properly and ask him if we can buy a new one.	EQUIPMENT HEALTH WORKER RECOMMENDATIONS
4:76	I’d prefer a better working height board. Digital would be better. For instance, fetoscope was used for monitoring the fetal heart sound, but we have a Doppler machine now. The height board that we have is rusted and is difficult to carry.	CHALLENGES EQUIPMENT RECOMMENDATIONS TECHNOLOGY
4:80	FCHVs have MUAC tapes. They can send children to this health post. But, maybe due to geographical difficulties or other problems…..some caregivers do not come here.	CHALLENGES EQUIPMENT FHCVs
5:15	When we reach the outreach clinic, first the child card is taken and it is registered. Then the salter scale is hanged and turn wise we weight our child. [Health worker names] come for GMP. Then fill the information in card and register.	DOCUMENTATION EQUIPMENT HEALTH WORKER TOOLS/JOB AIDS
5:17	In outreach clinic, there are no such equipment. There is only weighing scale. There is some difference.	CHALLENGES EQUIPMENT LOCATION
6:6	Before earthquake, there was digital weighing machine and first mother’s weight was taken then mother and child was taken to calculate the weight of the child. Its been only two months, the child weight is measured.	CHALLENGES EQUIPMENT MEASUREMENT
6:7	The child is weighted using the salter scale. MUAC is taken by marking the mid-point of the arm using the thread and the pen. Height is not measured at the session.	EQUIPMENT MEASUREMENT
6:15	The weighing scale is different. In the health facility there is baby weighing machine, and here we use salter scale. No height measuring scale over here.	CHALLENGES EQUIPMENT LOCATION
8:9	10_When was the last time you or another family member brought the child for measuring? Date _________: Last month... there was campaign about lymphatic filariasis, so there was no GMP session. There is weighing balance at home and I used it to measure the child.	EQUIPMENT FREQUENCY LOCATION
11:9	MUAC tape is used. MUAC is taken by marking the mid-point of the arm using the thread and the pen.	EQUIPMENT MEASUREMENT
11:20	Its difficult to measure weight in the bag, or is it we didn’t know how.	CHALLENGES EQUIPMENT
12:14	We measure and record the length of children under 2 years and height of children aged 2 to 5 years. The, MUAC is taken in the left arm by using a MUAC tape. Arm circumference is then categorized as per the color obtained during measurement. It’s also recorded in the child health card. Then we calculate the Z-score from the child’s height or length.	CHILD DOCUMENTATION EQUIPMENT MEASUREMENT TOOLS/JOB AIDS
12:24	P: We measure the weight using salter meter (scale), length is taken using infant meter and the weight of small children below 1 year is taken in a pan type weighing scale. Similarly, we use MUAC tape to measure arm circumference. In this way, we will know if the child is gaining adequate weight or length or arm circumference.	EQUIPMENT MEASUREMENT
12:53	P: If there was a pan scale (for taking weight in sitting position) instead of hanging type salter scale, it would have been easier to take weights. Other measurement tools are good.	EQUIPMENT MEASUREMENT RECOMMENDATIONS
12:87	P: There are not much challenges. But for me, sometimes when there are many children and when they cry, I face a little difficulty getting accurate measurement. Some children do not want to sit in the weighing pants. We have a hanging type scale, but it would have been better if there was a scale for measuring the weight in sitting position.	CHALLENGES EQUIPMENT MEASUREMENT RECOMMENDATIONS
15:6	ii. How are child growth measures collected? (Probe/observe - tools or job aids used including scale, [digitalized] height board, MUAC tape, etc.) (Ask to see.) MUAC tape is used.	EQUIPMENT
15:22	12_ Do you have any suggestions for support to FCHVs to provide or to suggest follow-up actions after GMP?: We have no weighting scale for GMP session in mothers group meeting.	CHALLENGES EQUIPMENT LOCATION RECOMMENDATIONS
17:29	The health worker said that my child cannot be weighted in the baby weighing scale as it only measures till 10 kg. So it will be good if there is weighing scale as well as height measuring scale at the single place.	CHALLENGES EQUIPMENT HEALTH WORKER RECOMMENDATIONS
19:15	At the beginning, the height of the child is taken in sleeping position in height board, then for weight, first mother weight is taken then mother and child is weighted together then weight of the mother is subtracted to get the weight of the child. MUAC is also taken. Measurement is done one by one.	EQUIPMENT MEASUREMENT
20:8	Previously weighing scale was not brought, I saw it today only.	CHALLENGES EQUIPMENT
22:6	MUAC tape is used.	EQUIPMENT
22:16	Before earthquake, we used to measure properly and even after earthquake. Few years before COVID-19, I felt it has been neglected, its not said its compulsory to measure and its ok if measurement is not done. We don’t have MUAC tape every time. There has been gaps in between and medicines were stopped from distribution. After that, it seemed like children and their parents were neglected. What is…	ATTITUDES/BELIEFS CHALLENGES EQUIPMENT MEASUREMENT
23:29	Then what? What material is used when taking weight? It’s like a bag… like underpants	EQUIPMENT
25:4	I do not do GMP in women's group meeting. We talk in different subject matters related mothers, pregnant women and children health during meeting. GMP is done at outreach clinic. I used MUAC tape during Outreach clinic and Vitamin A campaign. If I felt any doubt about growth of child, I used to measure MUAC and counsel them according to child's growth. During women's group meeting, limited number…	COUNSELING EQUIPMENT FHCVs IYCF LINK LOCATION MEASUREMENT
25:6	Weighing scale and MUAC tape are used to measure the growth status and development. Based on that measurement we counsel to mothers during outreach clinic. We do measurement for under 2 years children. We counsel mothers about breast feeding, food and feeding amount.	CHILD Counseling: tailoring EQUIPMENT IYCF LOCATION MEASUREMENT
25:7	MUAC tape and hanging weighing scale are use to measure the children. We do not measure the height. Children should be taken to health facility for height measurement.	EQUIPMENT LOCATION MEASUREMENT
25:10	I used to record growth trend in file and if I measure the child next time and I come to know growth trend by it. We have not any other tool to use except weighing scale and MUAC tape. We do not have other demonstrating materials as well.	DOCUMENTATION EQUIPMENT TOOLS/JOB AIDS
27:6	We use salter scale for weighing, height and MUAC tape.	EQUIPMENT
27:30	Sometimes we don’t have all the required materials. Its difficult to bring from the health post as we cannot carry. MUAC tape was not there, and we got it recently.	CHALLENGES EQUIPMENT
27:35	If there was height measuring machine in every outreach clinics, it would be better and convenient.	EQUIPMENT RECOMMENDATIONS
28:1	There is not direct service from this office. We provide the equipment such as weighing scale, MUAC tape and other essential materials and coordination to the municipality office. We used to do integrated supervision and monitoring, we do not do supervision and monitoring just for GMP. But we do check the recording, reporting and status equipment during integrated supervision. Since I come in thi…	EQUIPMENT GOVERNMENT REPORTING SUPERVISION
28:6	There is change of role after decentralization. We had direct role to support and supply equipment, medicines and other essential materials to the health facilities. We had role to enhance the knowledge and skill of our health facility staffs. Similarly, there was direct chain command from district to local health facilities. Everything is changed after decentralization. They themselves (municipa…	EQUIPMENT GOVERNMENT SUPERVISION
28:21	Mothers brings their child to the Outreach clinic; salter scale is used for growth monitoring and then child health card graph plotting is done. Then we come to know growth status. However, counseling with card plotting and to encourage mother to bring child again is very rare.	Counseling: tailoring DOCUMENTATION EQUIPMENT LOCATION MEASUREMENT
28:37	What is being done to overcome these challenges at the national, subnational, and health-facility levels? (Probe: Improving counseling based on growth trends? Using FCHVs more? Digital tools for counseling? Adapting tools to use growth trends to direct counseling topics? (Get copies of tools, if available.) There is not anything else with FCHV, health worker go to outreach clinic with salter scal…	EQUIPMENT LINK LOCATION TECHNOLOGY
30:8	At first, I take the MUAC of child but I do not measure the weight and height because these measures are done at health facility. Weighing scale is not provided to me because my meeting center is very close to the health facility. I also used to observe the children because there are two types of malnourished i.e. Sukenash (Marasmus) and Fukenash (Kwashiorkor).	CHALLENGES EQUIPMENT FHCVs LOCATION MEASUREMENT
30:12	I just use the MUAC tape to identify growth status of child. If a child is found in green, I used to appreciate the mothers (caregivers) and suggest continuing this good practice feeding and caring. If a child is found yellow zone, I suggest mothers give more attention to feed them frequent and good nutritious food as child's age (under 6 months frequent exclusive breast feeding and more than 1-y…	Counseling: tailoring EQUIPMENT REFERRAL
30:18	We need equipment for measuring child, Diary or register to keep the record and most importantly place for meeting. We sit meeting other's house and sometime our materials misplace or lost in other's house	DOCUMENTATION EQUIPMENT FHCVs LOCATION RECOMMENDATIONS
30:30	There is indicator whether the child has good growth or not, I come to know measuring through the MUAC tape. I used to do home visit to follow up their childcare activities. Similarly, children are taken to health post every month. Growth progress can be measured at health facility as well, that is another way of follow-up action.	Counseling: follow-up EQUIPMENT FREQUENCY LOCATION
30:40	There is not any problem at health facility level but sometime MUAC tape broke or weighing scale does not work properly at outreach clinic, we do come to health facility and replace the equipment at outreach clinic and women's group meeting.	CHALLENGES EQUIPMENT LOCATION
31:9	At first, we manage everything such as salter scale is hung on proper place with zero Kg, MUAC tape, Register and tell mothers to wash their hand before entering to the room since the covid-19 started. Some time we counsel about exclusive breast feeding and breast-feeding position, after six-month additional nutritious foods. Sometime also counsel about family planning and birthing space between …	Counseling: tailoring DOCUMENTATION EQUIPMENT IYCF LINK MEASUREMENT
31:10	Then we collect the child health card and register into main register of outreach clinic. Then we start taking weight of child and calculate the weight according to age and do the card plotting.	DOCUMENTATION EQUIPMENT LOCATION MEASUREMENT TOOLS/JOB AIDS
31:11	Similarly, through the MUAC tape we measure upper arm of child then tell to mothers about whether child is in green, yellow or red. If a child is in green then we appreciate the mother that you have done great job, and we tell to continue breast feeding and additional food, keep it up.	Counseling: tailoring EQUIPMENT IYCF MEASUREMENT
31:15	We use digital weighing scale for pregnant women but we do not have digital scale for the child measurement. We have salter scale which can take weight up to 10 kg. We do not measure the height at outreach clinic, we use weighing scale and MUAC tape at outreach clinic. If a child needs to measure height, they have to come at health facility. Shorr board is used to measure the height at health fac…	CHALLENGES EQUIPMENT LOCATION MEASUREMENT
31:29	Yes, they used to give us feedback for example, weighing scale do not work properly or out of work, at that time they suggest to bring another weighing scale. Similarly, sometimes we are unable to visit outreach clinic, they tell us, FCHV also can measure the weight and suggest providing a scale to FCHV as well. Similarly, they tell us it would be nice if you (or FCHV) do follow up to our home.	ATTITUDES/BELIEFS CHALLENGES EQUIPMENT FHCVs LOCATION RECOMMENDATIONS
32:3	We are not given height measuring machine, so we don’t measure height. We have weighing scale and we have been weighting. We counsel caregivers after measuring MUAC. We say its risky when the MUAC lies in red zone, to take proper attention at home when yellow and encourage the green ones for good.	CHALLENGES Counseling: tailoring EQUIPMENT
32:8	For weight, there is salter scale. MUAC tape is used.	EQUIPMENT
32:17	In health post, GMP takes place [day of the month]. There is weighing scale in health post. I have not attended GMP sessions in the facility.	EQUIPMENT FREQUENCY LOCATION
33:7	We use salter scale for weighing the child and MUAC tape.	EQUIPMENT MEASUREMENT
34:22	We prepare weighing scale, vaccine box before starting the immunization program. We collect the child cards as soon as they reach the clinic, then weight the children and plot in the card. We enter the weight in the nutrition register for under two years old.	DOCUMENTATION EQUIPMENT MEASUREMENT TOOLS/JOB AIDS
34:24	We have pan scale for weight measurement which measures below 10 kg only. If children more than 10 kg then we use digital weighing scale.	EQUIPMENT
34:31	We know it by nutrition screening i.e. measuring MUAC, weight and height. We also calculate Z-score. We have also MUAC tape in the immunization clinic. Normally we cannot measure every child. We only do screening for those children which we doubt are malnourished.	CHALLENGES EQUIPMENT LINK MEASUREMENT
35:22	We have not developed GMP related policies in our local health act. But we have a lot of guidelines. For instance, we have CBIMNCI guideline, HMIS 9.3, etc. HMIS 9.3 has guidelines for growth monitoring of children aged 0 to 11 month and 11 to 24 months. Similarly, it has instructions on how to record new and old growth monitoring, number of malnourished children, about taking measurements using …	CHILD DOCUMENTATION EQUIPMENT GUIDING DOCUMENTS MEASUREMENT
35:28	The child is weighed in a pan scale within 1 hour of birth. After weighing, child health card or road to health card is filled. There are lines in that card. The weight of the child in every visit is recorded. A child must gain 200gms of weight every week from birth to 3months of age.	DOCUMENTATION EQUIPMENT MEASUREMENT TOOLS/JOB AIDS
36:10	I usually go to the women's group meeting where FCHV conduct the meeting every month. She measures the arm with tape and measure the weight as well in the meeting. Similarly she provide counseling about breast feeding and food and I bring my child to the health facility for immunization.	EQUIPMENT FHCVs LINK LOCATION MEASUREMENT
37:3	First, we keep mothers in round circle and then I start to measure with MUAC tape, if there is any sick child I used timer as well. There is not provision of taking weight in women's group meeting. If child is present with fever and suspected Pneumonia, I used timer. Similarly, I used to counsel both mothers and pregnant women in the meeting.	COUNSELING EQUIPMENT LINK LOCATION MEASUREMENT
37:5	All women are request to sit in round circle both mothers with child and pregnant women. Then we go to measure with MUAC tape and child are measure in mother's lap.	EQUIPMENT MEASUREMENT
37:6	Only MUAC tape is used to measure the arm and counsel according to green, yellow and red category in the tape. If child is in green that child's growth is good, if child in yellow, this child is going at risk, and if the child is in red, that child is in malnourished need immediate care so that we send them to health facility.	Counseling: tailoring EQUIPMENT REFERRAL
37:7	MUAC tape is used in mother's group meeting. Weighing is done during immunization at health facility.	EQUIPMENT LINK LOCATION MEASUREMENT
37:22	Most of the mothers bring their child for the measurement but some mothers do not bring their child for the measurement because of work, health facility has all measuring equipment such as weighing scale, height measuring scale, MUAC tape. At least one staff is always on duty every day. Similarly, our community is very close to health facility.	CHALLENGES EQUIPMENT
38:7	We use non-digital hanging weighing scale which can measure up to 25 kg weight, Height Scale (Shorrboard), and MUAC tape. We have standardized register for the recording (just for up 2 years of children) and child growth chart is used to record for mother side according to the month and weight.	DOCUMENTATION EQUIPMENT
38:24	We used MUAC tape, height board and weighing scale as materials. We have protocol and according to protocol there is different amount of Lito to give for girl and boy.	EQUIPMENT GUIDING DOCUMENTS IYCF
39:4	I measure the middle arm of child by MUAC tape.	EQUIPMENT MEASUREMENT
40:2	I involve in growth monitoring and Promotion. I used to do measurement of child. I measure the children by Salter scale, MUAC tape and then I find the growth status of children such as green, yellow and red categories. If I find child in red category, we refer to OTC and if child is yellow we can improve the status by counseling.	Counseling: tailoring EQUIPMENT REFERRAL
40:5	We use Salter scale for the weighing, MUAC tape, height board.	EQUIPMENT
40:35	Yes, I have faced challenges such as sometime our equipment do not work properly, for example weighing scale do not work properly.	CHALLENGES EQUIPMENT
41:1	In growth monitoring and promotion (GMP), even though the main role of province cannot be seen, the intangible roles such as co-ordination, logistic supplies, and commodities; related to nutrition, growth monitoring is performed. Some logistics such as nutrition commodities, growth monitoring materials like growth monitoring scale, Seca scale, MUAC tape, height board etc are provided by developme…	DEVELOPMENT PARTNER EQUIPMENT GOVERNMENT
41:2	We have budget for training, monitoring and procurement of essential equipment from province to municipality level. Even we do have budget for joint monitoring with development partners.	DEVELOPMENT PARTNER EQUIPMENT SUPERVISION TRAINING
41:7	SUAAHARA has been supporting directly to GMP in...districts of this province. Similarly, UNICEF has been supporting us especially in logistics part. Multi Sectoral Nutrition Program (MSNP) has been implemented...and they have volunteers in each municipality, and they record the data on GMP.	DEVELOPMENT PARTNER DOCUMENTATION EQUIPMENT
41:21	We do not have any problems with the equipment. We use the hanging scales but it is not so reliable and accurate. We get different results varying places. And another point is seca scale is expensive and to provide it in all community level is difficult.	CHALLENGES EQUIPMENT
41:23	We could not do any help this time because budget could not be classified solely for equipment. This year we do it.	CHALLENGES EQUIPMENT FUNDING
41:32	SUAAHARA is directly working on GMP program, it has wings till community level. They have worked on growth monitoring, screening and taking up to nutrition homes (rehabilitation center). Rather than solely if it would be integrated then it would have been much more beneficial. UNICEF does not have direct role in GMP, they are focused on commodities supply. They provide commodities related to nutr…	CHALLENGES DEVELOPMENT PARTNER EQUIPMENT MEASUREMENT REFERRAL
43:4	I am responsible for measuring the arm circumference of the children. Health Post has provided a measuring tape (showing the tape) which I use to measure the arm of a baby. First of all I take the length of the arm starting from shoulder to elbow. I would fold the tape and mark in between shoulder and elbow. Then, I would measure the arm circumference in that mid-point (Showing the shoulder and e…	DOCUMENTATION EQUIPMENT FHCVs MEASUREMENT
44:2	Our main role is to monitoring and supervision of the programs, provide tools such as the Salter Scale and MUAC tape to the health facilities.	EQUIPMENT GOVERNMENT SUPERVISION
44:8	There is Su-aahara program and Tuki Sunkoshi, local implementing partner is working for Su-aahara program. We don't have other organization except Tuki Sunkoshi. They provide technical and financial support in conducting GMP training and also they provide the weighing and height measuring tools to the health post.	DEVELOPMENT PARTNER EQUIPMENT FUNDING TRAINING
44:14	First of all the name of the child is being registered in the nutrition register book. Then the child is being weighed in the Salter scale. The result is being filled up in the graph. Height board is being used to measure the height of the child. Similarly, mid arm circumference is being measured using tape and result is being recorded in the Z score chart. Then normal, mam and sam is being calcu…	DOCUMENTATION EQUIPMENT MEASUREMENT REPORTING
44:26	The municipally has built 5/6 houses for ORC last year and some of them are in the pipeline. The vacant posts were being fulfilled by hiring the staff in the contract basis. The required list of the equipment was collected from the health facilities and the Saltar Scales were provided to some of the health facilities. Some of the mother's group changed the FCHV and choose the new one too (six mot…	EQUIPMENT FHCVs GOVERNMENT LOCATION
44:27	We supervise the GMP at the time of immunization. We visit 2/3 immunization clinics every month. We observe whether the health workers are providing proper counselling or not. Whether they have the measuring tools or not etc.	COUNSELING EQUIPMENT GOVERNMENT LINK SUPERVISION
44:38	There is huge the challenges with proper implementation of GMP. The limitation of budget is there. There is an issue of responsible and trained staff for GMP. Lack of proper place for GMP session and equipment is another issue. Less importance of government and community people given to the GMP is the big challenge.	CHALLENGES EQUIPMENT FUNDING LOCATION TRAINING
44:40	All the time a set of measurement tools should be available in the health facilities and ORC Centres. The health workers should be motivated through the orientation and training so that they could provide the quality counselling.	COUNSELING EQUIPMENT RECOMMENDATIONS TRAINING
44:41	I don't have any good experience of GMP to share with the other municipality. The best thing for me is at least our health workers carry the Salter Scale while going to the ORC Centres.	EQUIPMENT LOCATION
45:7	We don't have the height board so we don't measure the height of the child in the health post as well as in the ORC, immunization clinics.	CHALLENGES EQUIPMENT LOCATION
45:20	Yes, they do. The caregiver frequently requested us to manage the neonate/infant weighing scale in the ORC centres and in the health post as the neonatal weighing scale is easy for weighing and measuring the height of the small child	ATTITUDES/BELIEFS CAREGIVER AT SESSION EQUIPMENT LOCATION
45:21	Actually we don’t have newborn/infant child weighing scale in the ORC centres and in the health post.	CHALLENGES EQUIPMENT LOCATION
45:22	So, I have requested to the municipality to manage the baby weighing scale for [health post name] and for the outreach clinics. We are going to buy baby weighing scale soon. Next is the community people have demanded the weighing scale for the FCHV so that they can measure the weight of their child every month in the mothers group meeting.	EQUIPMENT FHCVs LOCATION RECOMMENDATIONS
45:40	We have the lack of place and equipment for the proper GMP session. Lack of proper training in GMP is another challenge. It applies to the FCHV too. I have the bitter experience of growth monitoring. It is long time back at the initial stage of my job carrier	CHALLENGES EQUIPMENT FHCVs LOCATION TRAINING
45:49	The proper infrastructure for GMP session should be made available not only in the health post even in the immunization and ORC centres. The equipment (weighing machine and height board) should be available in all health facilities including ORCs. The community could be mobilized in building of ORC and immunization clinic centres and the local representative must be involved in the whole process.	EQUIPMENT LOCATION RECOMMENDATIONS
46:6	We use the Salter (weighing scale) scale for measuring baby's weight. Unfortunately we don't have height board so we don't measure the length/height of a baby	CHALLENGES EQUIPMENT
46:30	The growth monitoring program has been going on side by side with the immunization and ORC program. It is okay but there is need of slight modification in the modality. If we could manage all the measuring tools in one place would be better. As I mentioned earlier that we are not being able to provide full package of GMP service from the ORC and health post. We need additional staff in the ORC fo…	EQUIPMENT HEALTH WORKER LINK LOCATION RECOMMENDATIONS
46:31	We need a lot of support to solve these problems. I haven’t noticed any organization except the municipality is providing support to solve the problem yet. In recent days, the municipality has started supplying the weighing scales. And we are hoping that we will receive the height measuring tool too.	EQUIPMENT GOVERNMENT RECOMMENDATIONS
46:36	We don't have the proper infrastructure for measuring children's weight. We have been hanging the Salter scale in the saline stand. It is due to the fault of building design. We don't have the height measuring scale even in the health post. So, we have been measuring only weight of the children in the health post.	CHALLENGES EQUIPMENT LOCATION
47:14	Basically the health workers perform four activities for GMP session in the health facilities and in the ORC centers. They take the weight of the child with Saltar Machine, measure the length using height measuring board and measure the arm circumference with MUAC tape.	EQUIPMENT HEALTH WORKER LOCATION MEASUREMENT
48:6	We use the Salter scale and MUAC tape for measuring weight and arm circumference respectively.	EQUIPMENT
48:30	First of all we have the lack of infrastructure and equipment. We have been conducting the ORC at the individual's home. And there is the problem of hanging of Saltar Scale as we have been weighing the children in the open space. We even don't have the place for keeping Saltar Scale in the community.	CHALLENGES EQUIPMENT LOCATION
49:15	The Salter machine is being used to take the weight and MUAC for measuring mid-arm circumference of the child. Height measuring board is being used to measuring the height of the children. And they keep the value in the register and enter in the DHIS 2.	DOCUMENTATION EQUIPMENT MEASUREMENT
50:1	We coordinate with the local level for strengthening the GMP services in health facilities, ORC centers and immunization clinics. Sometime we provide technical support in the GMP training and we conduct the onsite coaching too. We also supply the medicines in the OTC for the treatment of the severe malnourished children. We facilitate in bringing the MAM and SAM cases to the district nutrition re…	EQUIPMENT GOVERNMENT LINK SUPERVISION TRAINING
51:5	Our aim is to improve to the nutritional status of mother and children. Definitely, it is linked with the Nutrition of mother and children and one of the focus area is Growth Monitoring and Promotion of our program. We do not do and if there is lack of equipmentwe createlobby in province and municipalities and we try supply through them and sometime we directly provideweighing scale, height board…	DEVELOPMENT EQUIPMENT
51:22	We have doing GMP as just weighing, if we look at globally or in other countries, they take height which can capture stunting. We are also discussing to include weight for height, age for weight. Government has made a comprehensive nutrition specific intervention training package and since last that has been rollout. In that manual one of the component is GMP including weight for height, weight f…	CHALLENGES EQUIPMENT GOVERNMENT GUIDING DOCUMENTS MEASUREMENT TRAINING
51:38	There should be clear guideline of government. Similarly, GMP should tie up with other service package. Record reporting format need to be simplified. Salter weighing scale need to be replaced by Seca scale (twin one) and we are doing advocacy for it. Government also has realized it. This is not the only thing not to increase GMP, this might also affect. Similarly, promotion part need to increase…	COUNSELING EQUIPMENT GOVERNMENT GUIDING DOCUMENTS LINK RECOMMENDATIONS REPORTING
53:16	It is because GMP is a national priority program, health workers are oriented, commodities are made available and health workers are trained (on GMP). Growth monitoring does not only ensure that the children are healthy, the community people must also know that assessment of weight for age, weight for height is also equally important. Although is a national program, we have not achieved the expec…	CHALLENGES EQUIPMENT FAMILY/SOCIAL SUPPORT TRAINING
53:17	These is no separate financial mechanism for GMP. Some budget is separated for strengthening overall nutrition programs at the district level. Recently, the European Union and the Nepal Government have separated funds for strengthening nutrition programs at the local level. These funds are used for purchasing and distributing nutrition related commodities, capacitating health workers, etc. The fu…	DEVELOPMENT PARTNER EQUIPMENT FUNDING GOVERNMENT TRAINING
53:25	During the monitoring visits, we found weighing machines at almost all places. However, some places even lacked infantometers. Height boards are damaged or not available in most places. Although MUAC is taken by the Female Community Health Volunteers (FCHVs), it is also not that effective. All the three measurements are rarely taken. Some children are only weighed, some children have only MUAC me…	CHALLENGES EQUIPMENT MEASUREMENT
53:31	There are also weaknesses in the human resources part. During to the (government) staff adjustment, a lot of health workers were transferred to other health facilities and levels. Not only nutrition, but a lot of other health related indicators were poor due to the adjustment of the human resources. Another, there are challenges due to inadequate physical infrastructures and measurement equipment…	CAREGIVER AT SESSION EQUIPMENT HEALTH WORKER LOCATION
53:43	I have already mentioned before. There must be smooth supply chain management of commodities and instruments. We are working on this as well. We have recently gathered data from local levels about the stock of commodities in the health facilities. We found that some places lacked adequate equipment.	EQUIPMENT RECOMMENDATIONS REPORTING
54:18	Yes, there is the wide variation of the GMP coverage. There is more than 80 % of coverage in the first visit. Some areas have less than 10 percent of the coverage. There is a huge variation. It might be due to the motivation factors and availability of the logistics in the clinics and health facilities. The community awareness also can play the vital role for increasing the coverage.	EQUIPMENT FREQUENCY LOCATION
54:33	As you know the health workers are not measuring the length/height of the children. This is because they don't have the measuring equipment then how can they do? This is one of the problems of the GMP program. The discussion is going on it. One level of verbal agreement has been made between the government and us. The length is also being put in the set of indicators. Let's hope for good.	CHALLENGES DEVELOPMENT PARTNER EQUIPMENT GOVERNMENT MEASUREMENT
54:34	There is a lack of all equipment and guidance in the government structure which needs to be done.	CHALLENGES EQUIPMENT GOVERNMENT
55:13	There are some logistical challenges: all the health facilities do not have height boards, all the health workers cannot calculate and interpret z-scores. Even the child health card does not have place for recording the height and z-scores. I believe if these problems are solved, all 3 growth measurements will be taken.	CHALLENGES DOCUMENTATION EQUIPMENT HEALTH WORKER TOOLS/JOB AIDS
55:25	We provide support to the areas that are problematic. For instance, if there are no weighing scales in [province name] health facilities, we help in providing the weighing scales. We support in recording and reporting forms and formats. Suaahara is also doing that.	DEVELOPMENT PARTNER DOCUMENTATION EQUIPMENT
55:33	: Weights are taken almost everywhere. Some places have problem in calibration of weighing scales. I have found problems in reading analogue scales in some places as well. Otherwise, there is not much problem in weight measurement	CHALLENGES EQUIPMENT MEASUREMENT
56:41	Weights are taken in the health facilities. But, schools have weighing machines too. JICA project provided the weighing machines. GMP related recording is done in the health facilities. If there are any malnourished children in the schools, they are referred to the health facilities.	DEVELOPMENT PARTNER DOCUMENTATION EQUIPMENT LINK LOCATION REFERRAL
60:2	To conduct these activities, we also capacitate and provide different logistic such as weighing scale, software orientation. Similarly, in community level we create the awareness for the service utilisation and its importance through health mother's group, home visit by field worker and front-line workers etc. We use Self-applied technique for quality health tool to measure the indicators in moth…	COUNSELING DEVELOPMENT PARTNER EQUIPMENT LOCATION TRAINING
60:9	We do not do directly funding but we do work through the local NGOs based in district level. Equipment such as weighing scale and related accessories, MUAC tape are used to procure in Kathmandu and send to local level. Promotion, capacity building training are conducted through the local partner NGOs and we work with them.	DEVELOPMENT PARTNER EQUIPMENT TRAINING
60:15	There is not weak or strong in all districts, it depends on context. Such as in some remote areas some of the children might not have seen weighing scale and some of urban area also might poor because they might have taken measurement in their own way. Similarly, in remote area, there is not health facility in residence area and population do not reach to health facility to take services, this is…	CHALLENGES EQUIPMENT
60:31	MUAC tape have been given to FCHVs and they are doing the measurement. Regarding height, it should technically sharp and some basic things should be maintained while taking height. The skillful health workers needed to measure the height so it is quite difficult to measure the height in all places. For example, height is taken and there is some minor mistake while taking height then it lead to ne…	CHALLENGES EQUIPMENT MEASUREMENT

## Sheet: Nepal - COUNSELING
ID	Quotation Content	Codes
1:11	My son weighed 10 kilos today and his arm circumference was in the green zone. The health workers said that he was normal.	COUNSELING Counseling: tailoring HEALTH WORKER MEASUREMENT
1:21	I gave my child’s immunization card (child health card) to the health workers. Then, he was weighed. My 21 months old son weighed 10 kilos today. Then, his arm circumference was measured. It was in the green zone. The health workers said that he was normal. Then, took him for immunization.	COUNSELING Counseling: tailoring HEALTH WORKER LINK MEASUREMENT TOOLS/JOB AIDS
1:22	Did the health workers also provide counseling? No, they didn’t.	CHALLENGES COUNSELING
1:25	What was his arm circumference today? I don’t know the measurement. But, it was in the green zone.	COUNSELING MEASUREMENT
1:27	They take the measurements. They just say that he’s normal. I also don’t ask questions.	CHALLENGES COUNSELING MEASUREMENT
1:29	Did you have any discussions with him today? He just said that my child was good and he’s arm measurement is in the green zone. We didn’t discuss about anything.	COUNSELING Counseling: tailoring MEASUREMENT
1:30	19a_Did you discuss other things besides weight gain/growth? (Child development, other physical development, socio-emotional development, health, dietary practices [breastfeeding, complementary feeding]?): No, nothing at all.	CHALLENGES COUNSELING
1:32	19e_Why didn’t they counsel you? What do you think? I don’t know why. Today is immunization day. So, they might be very busy today. A lot of women came today.	CHALLENGES COUNSELING LINK
1:34	I would prefer individual counseling. But, group discussion is also good.	COUNSELING RECOMMENDATIONS
1:35	It would have been better if health workers provided information on hygiene and feeding practices. I want my child to be healthy and intelligent.	ATTITUDES/BELIEFS COUNSELING IYCF RECOMMENDATIONS
1:36	20d_Do you have any suggestions that would make the GMP sessions more useful for caregivers? Do you need more counseling? Yes, I would have listened if counseling was provided.	COUNSELING RECOMMENDATIONS
1:38	FCHV gave this information during mother’s group meeting 3 months ago.	COUNSELING FHCVs LOCATION
1:39	I wish to get more information on child growth and development, on how to feed my child, when to start schooling, etc.	COUNSELING DEVELOPMENT IYCF RECOMMENDATIONS
1:40	Mothers busy in chores or those who are illiterate might not have any concerns. But, literate mothers might have concerns about their child’s health. They might also want more information during mother’s group meetings.	COUNSELING FAMILY/SOCIAL SUPPORT LOCATION RECOMMENDATIONS
1:41	Are these topics ever discussed? No, these topics are never discussed.	CHALLENGES COUNSELING DEVELOPMENT
1:43	Do you need more information on child’s interaction and play? Yes.	COUNSELING DEVELOPMENT RECOMMENDATIONS
1:47	20b_What other information would caregivers want during GMP? Do they also want to know about child development in terms of their growth, language, and other communication skills? Yes, they do.	COUNSELING DEVELOPMENT RECOMMENDATIONS
1:50	19b_Was the discussion you had with the health worker useful? Why or why not?: There was no discussion today. So, it was not useful.	CHALLENGES COUNSELING
1:52	Did you ask any questions? No, I also didn’t ask any questions because I thought that was my child was healthy.	CHALLENGES COUNSELING
2:4	Yes. I give counseling to the mothers from pregnancy. I counsel the pregnant mothers to go the health post and have four antenatal check-ups. Similarly, I also counsel them about TT (Tetanus Toxoid) vaccination and consuming iron tablets.	COUNSELING FHCVs LINK
2:5	What do you counsel after the child’s birth? I counsel the mothers to consume iron tablets for 45 days after the child birth.	COUNSELING FHCVs
2:6	For children? Yes, I give information on immunization. B.C.G. vaccination is given first.	COUNSELING FHCVs LINK
2:7	What about weight and height? Yes, I counsel the mothers about weighing their children.	COUNSELING FHCVs MEASUREMENT
2:11	No, I don’t take weights. But, I do home visits to call the call givers and also give counseling.	COUNSELING LOCATION
2:12	Our mother’s group meeting is held...I give information about hygiene, child growth and development, nutrition and breast feeding.	COUNSELING DEVELOPMENT FREQUENCY IYCF LOCATION
2:13	Do you also do growth monitoring in mother’s group meeting? No, only counseling is done.	COUNSELING LOCATION
2:14	There’s no separate place to conduct the meeting. So, we are conducting the meeting in a person’s home. There, the mothers are seated in a ‘C’ shape. Some mothers bring their children. The mothers are seated serially according to their names. It will be easier to collect levy as well. First, we do the introductions. I give my introduction first, then the chairperson, treasure and other members of…	COUNSELING IYCF LOCATION
2:15	What about breast feeding? I tell the mothers that they should feed yellow colostrum milk to their children within 1 hour of birth. I also demonstrate the proper breast feeding position and tell them that the mother’s areola should be inside the baby’s mouth while feeding.	COUNSELING IYCF
2:16	Yes. Only counseling the mothers about their child’s growth and development is not sufficient. I also tell the mothers to have their child weight and arm circumference taken at health post or ORCs.	COUNSELING DEVELOPMENT LOCATION MEASUREMENT
2:17	Yes, I discuss about the benefits. I tell the mothers that most of the development occurs in the first 2 years of a child’s life. I also had a flip chart showing that a child’s brain looks like a walnut’s interior part. I tell them that we must shape our child brain like a walnut within the first 2 years. That flip is not available now. But, I give the messages orally. I also tell them about feed…	CHALLENGES COUNSELING DEVELOPMENT IYCF TOOLS/JOB AIDS
2:18	Do you also tell about increment in weight of child according to the weight? There is a chart showing growth trends in the child health card. Do you inform mothers about that? I don’t know about that.	CHALLENGES COUNSELING DOCUMENTATION
2:31	Lito (Super flour) is given to the child who is not growing well. Previously, one part pulse and two part cereals was used to make the flour. But nowadays, we use one part pulses and one part cereals to make Lito. The villagers do not know how to make lito. So, I teach them the method of making lito. Firstly, pulses, soybeans, maize, wheat, rice, beans, etc. are dry roasted. The, it’s grinded and…	COUNSELING IYCF
2:34	3d_You said that you thank the mother whose child is growing well. What else do you do?: I give counseling about hygienic practices and schooling.	COUNSELING
2:35	We had flip charts provided by ‘Swachchhata’ (a USAID funded project implemented in Jajarkot) and the health post. But, the pages those flip charts are ripped now. Suaahara had also trained us on ‘Golden 1000 days’, growth monitoring and nutrition.	CHALLENGES COUNSELING DEVELOPMENT PARTNER IYCF TOOLS/JOB AIDS TRAINING
2:36	ii. How are caregivers usually engaged in this discussion? The mothers are unaware at first. But they get engaged later.	ATTITUDES/BELIEFS COUNSELING
2:44	They ask what to feed their child, what can be done to improve their child’s health, etc. They ask about medicines. They’re grateful when I counsel them.	ATTITUDES/BELIEFS COUNSELING RECOMMENDATIONS
2:45	The mothers will listen more carefully if the health workers sometimes visited the mother’s group meeting. They are well trained and I think that they can give better counseling than I do. Sometimes, the suaahara staff come to the meetings. Mothers listen to them with interest.	ATTITUDES/BELIEFS COUNSELING DEVELOPMENT PARTNER HEALTH WORKER LOCATION RECOMMENDATIONS
2:53	Mothers are aware now. They want to know about their child’s weight. They are very much eager to weigh their children. So, the counseling is effective.	ATTITUDES/BELIEFS COUNSELING
2:54	8_Have you seen any challenges with counseling? No, I haven’t seen any challenges.	CHALLENGES COUNSELING
2:60	Yes, I think so. I don’t know. But we meet...every month in the health post for reporting. We discuss about our difficulties. It’s a bit challenging for me and the other FCHV from [community name] because we have huge working areas and we face difficulty walking. For instance, I get incentive of 2 days during Vitamin A distribution program. But I have to walk for three days to reach all the place…	CHALLENGES COUNSELING FHCVs LINK LOCATION REPORTING
2:61	9_Do you hear any opinions from caregivers on GMP services? If so, what? Only the mothers of malnourished children are worried. They ask about treatment and medicine and I tell them to go to the health post.	ATTITUDES/BELIEFS COUNSELING LOCATION REFERRAL
2:62	Do you feel that you are able to address their concerns? Yes, I think that I am able to address all the concerns.	ATTITUDES/BELIEFS COUNSELING FHCVs
2:65	11_Do you see or discuss children’s growth in your community? Discussions are mainly done in mother’s group meeting. But, I also meet them when they go to gather firewood. I go to the health post together with the mothers.	COUNSELING LOCATION
2:66	Are there any other opinions from care givers? Some mothers say that their children do not eat the lito made by the health post. Their children prefer homemade lito instead. I tell them that homemade lito is fresh and good, and suggest them to continue feeding homemade lito.	ATTITUDES/BELIEFS COUNSELING
3:30	Then, the child is weighed in salter scale. The child should be lightly clothed, remove cap, shoes, clothes. Place the child in the weighing pants properly, legs should be inserted properly in the leg holes. Record the first measurement. The measurement is recorded in the ‘Road to Health card’. See if the child’s growth curve is in green direction or red direction. After that, counselling is done…	COUNSELING Counseling: tailoring DOCUMENTATION EQUIPMENT MEASUREMENT TOOLS/JOB AIDS
3:31	There’s written about exclusive breast feeding till 6 months and complementary feeding. We provide information to mothers about this as well.	COUNSELING IYCF
3:37	i. What kind of guidance on counseling does the policy and/or protocols give? There’s no separate guidance. It’s included in the CNSI manual.	COUNSELING GUIDING DOCUMENTS
3:38	There’s one flex chart, showing growth trends and another one showing exclusive and complementary feeding. Those IEC materials are not available here now. I saw somewhere in one health facility.	CHALLENGES COUNSELING IYCF TOOLS/JOB AIDS
3:39	Yes, they are trained. But, not specifically related to growth monitoring. They are trained on CoFP counseling (Family Planning Counseling). There’s counseling topic in every trainings, like immunization training, IMAM training. Demonstrations are also done during those trainings.	COUNSELING LINK TRAINING
3:43	There is a chart (poster) of the graph similar to the ‘road to health’ card. That chart is used in counseling. There’s no separate flip charts for GMP counseling.	CHALLENGES COUNSELING TOOLS/JOB AIDS
3:48	Counseling is the most challenging part. Health workers provide some counseling only when the child is under nourished or have severe nutrition problems. But, other children are not counseled in depth.	CHALLENGES COUNSELING
3:49	The main thing is unavailability of human resources. Around 40% sanctioned positions are vacant in this province. I think the health workers have not internalized their responsibilities regarding counseling. They are also rushed do to the visit of many children. They quickly fill the registers and finish growth monitoring without counseling. Growth monitoring is an important indicator in nutritio…	ATTITUDES/BELIEFS CHALLENGES COUNSELING DOCUMENTATION HEALTH WORKER
3:52	Those trained district level focal persons have trained palika level workers and palikas have trained health facilities’ workers. FCHVs are yet to be trained by the health workers of health facilities. Flip charts are being developed now in the central level for the FCHVs’ training. We hope that the FCHVs will provide in-depth counseling after that training.	COUNSELING FHCVs GOVERNMENT HEALTH WORKER TOOLS/JOB AIDS TRAINING
3:85	Nowadays, there’re Community Health Units (CHU) in every ward level. It would have been better if FCHVs can bring children under 2 years of age in CHUs every month and provide counseling.	CHILD COUNSELING FHCVs FREQUENCY LOCATION RECOMMENDATIONS
4:4	Do you also provide counseling? Yes, counseling is done before providing any services.	COUNSELING HEALTH WORKER
4:6	I think GMP supports CB-IMNCI services because children with pneumonia and diarrhea can be malnourished too. We counsel those sick children about nutritious food.	COUNSELING Counseling: tailoring LINK
4:8	Good outcome: We have been able to identify malnourished children and are providing RUTF and counseling services to them. We used to refer these children to the District Hospital before. But, these services are now available in this health post and it has saved both time and transportation cost.	ATTITUDES/BELIEFS COUNSELING Counseling: tailoring IYCF LINK LOCATION REFERRAL
4:17	We can know about the child development status from his/her height and weight. I ask about developmental milestones like speech, behavior, etc. These information are not recorded. Immunization information is also collected.	COUNSELING DEVELOPMENT DOCUMENTATION LINK LOCATION
4:23	Group counseling is provided during immunization session. Information about feeding pulses, green leafy vegetables, etc. are given at that time. But, we also provide individual counseling if we meet the caregivers in the community. If the children are in the red zone, they are counseled separately.	COUNSELING IYCF LINK LOCATION
4:25	Tomorrow is immunization day. You will see the crowd tomorrow. I know that I should give counseling for at least 15 to 20 minutes to each women. But, I’m unable to give detailed counseling due to lack of time. I am the only staff in this birthing center. Sometimes, women come for antenatal check-ups and depo injection (Family planning) when I’m conducting the delivery of another woman.	CHALLENGES COUNSELING HEALTH WORKER LINK
4:28	Yes, they participate in the discussions very well. I’ve been working here for 4 years now. During my early days, they didn’t participate much. But, they even ask questions now.	ATTITUDES/BELIEFS CAREGIVER AT SESSION COUNSELING
4:30	I give information about feeding the children according to their age. I ask them about these actions when they visit the session next time.	COUNSELING Counseling: follow-up IYCF
4:31	Do you also record the suggestions provided? No, counseling is not recorded.	CHALLENGES COUNSELING Counseling: follow-up DOCUMENTATION
4:32	Yes. They say that their children won’t eat the food as I suggested. They ask for further advices because they are worried that their children will slip to the red zone. They know about the red, yellow and green color classification. So, they ask to provide RUTF to their children. But, we tell them that their children don’t need RUTF and then suggest them to provide homemade food, provide extra t…	ATTITUDES/BELIEFS CAREGIVER AT SESSION COUNSELING Counseling: follow-up IYCF LINK
4:57	Did they also give training on taking growth measurements and counseling? Yes, they taught us both.	COUNSELING MEASUREMENT TRAINING
4:61	The good part of taking growth measurement is that we will know if the child is at the risk of malnutrition by looking at the color codes. We can provide counseling to prevent those children falling into malnutrition. It provides information on growth status and growth trends.	ATTITUDES/BELIEFS COUNSELING Counseling: tailoring MEASUREMENT
4:68	Children are being fed properly and hygiene practices are being followed as counseled. The children look better and are playful when they visit next time. I also provide additional counseling to caregivers who are not able to follow instructions and whose child’s growth is not improving. I try to involve fathers and other family members during counseling sessions if the mother is unable to follow…	ATTITUDES/BELIEFS COUNSELING Counseling: tailoring DEVELOPMENT FAMILY/SOCIAL SUPPORT
4:70	I would like to suggest the health workers here or outside to understand the status of children in their communities. Make people aware about the importance of measuring weights and heights every month. Health workers must realize their responsibilities as well. They must feel that growth monitoring is their responsibility and must be involved in growth monitoring every month. Health workers also…	COUNSELING HEALTH WORKER MEASUREMENT RECOMMENDATIONS
4:71	Caregivers must be counseled properly about the frequency of visits and importance of growth monitoring in child growth and development. We must tell the caregivers that the child’s health and nutrition status can be known through growth monitoring and must also give instructions.	COUNSELING FREQUENCY IYCF RECOMMENDATIONS
5:16	The health workers give suggestions when the weight of the child is not according to the age. They tell us what to feed, make jaulo and feed the child and wash our hands before preparing jaulo.	COUNSELING Counseling: tailoring HEALTH WORKER IYCF
5:18	For 6 months, breastfeeding should be done. After that, jaulo, lito, nasta etc. should be included in diet. In 9- 12 months extra foods such as fruits, meal, grains, pulses, meat, fish, ghee should be given.	COUNSELING IYCF
5:19	19a_Did you discuss other things besides weight gain/growth? (Probe - Child development, other physical development, socio-emotional development, health, dietary practices [breastfeeding, complementary feeding]?): No	CHALLENGES COUNSELING
5:21	They say to all. Whose child is weak, they give individual counseling as well.	COUNSELING
5:25	20_Is there anything that would make the health service better for caregivers like you?: There is no such thing. We all go to Outreach clinic and Suaahara mothers group meeting and discuss about the cleanliness of the child and nutrition of the child.	COUNSELING DEVELOPMENT PARTNER IYCF LOCATION RECOMMENDATIONS
5:26	20b_What other information would caregivers want during GMP (Probe - A discussion of how your child is developing in terms of their growth, language, and other communication skills? Ways to play and interact with your child?): We like to learn good things. When we ask, they tell us.	ATTITUDES/BELIEFS COUNSELING RECOMMENDATIONS
5:28	Some mothers who come from outside, they also need to be counseled properly. All mothers need to be aware.	COUNSELING RECOMMENDATIONS
5:29	There are mothers group meeting, we ask what will make our children healthier. Our weight is also not increasing and the child weight is also not increasing, what we should feed to our children to increase their weight. They do tell us what to feed and even call them when there are any problems. They also tell us during door to door visits. They tell us more than we ask and we understand more.	COUNSELING IYCF LOCATION
6:12	ii. How are caregivers usually engaged in this discussion? We advised in group as well as one-to-one.	COUNSELING
6:19	When we had children, we did not know anything. If we had such counseling, we could take proper care of our children. I feel like that and I guess they also feel the same way.	ATTITUDES/BELIEFS COUNSELING
6:20	7a_ Are caregivers able to follow your suggestions on how to help their children?: Not everyone can follow the suggestions.	CHALLENGES COUNSELING Counseling: follow-up
6:21	Some families have poor livelihoods and they cannot afford nutritious foods to their children.	CHALLENGES COUNSELING Counseling: follow-up IYCF
6:22	8a_ Do most of the other FCHVs provide counseling to caregivers with clear actions based on the child’s growth?: Yes, they can. I think I am the weakest FCHV.	ATTITUDES/BELIEFS COUNSELING Counseling: follow-up FHCVs
6:23	8c_Do you feel you are able to respond well to caregiver concerns? Please explain.: Yes I can.	ATTITUDES/BELIEFS COUNSELING FHCVs
6:24	Some say they did not know about the things and we knew after we taught them. Some say we know about such things.	ATTITUDES/BELIEFS COUNSELING
6:27	When children are sick, they ask for medicines. When their children are weak, they ask about the reasons.	COUNSELING LINK
7:23	What did the health worker say after measuring weight? They said that my child is good. Anything about red, green, yellow color? No, they did not say anything about the colors.	COUNSELING
7:35	19_What did you discuss with the health worker today?: They have not said anything yet. Will they say anything later? After immunization? What will that say?... same as before…immunize the child and go home.	COUNSELING
7:36	No, the health worker (AHW, male involved in GMP in the health post) in this facility has never told that before. The sir from Suaahara just informed about feeding according to age. That’s it.	COUNSELING DEVELOPMENT PARTNER HEALTH WORKER LOCATION
7:38	No, this is the first time. But, ANM of the health post gave some information before.	COUNSELING HEALTH WORKER LOCATION
7:39	The sister informed about exclusive breast feeding till 6 months of age.	COUNSELING HEALTH WORKER IYCF
7:40	She told about feeding mother’s milk only till the child is 6 months old. After 6 months, feed ‘lito’ (Super flour)	COUNSELING IYCF
7:44	...a staff from gaunpalika (Rural municipality office) once informed about feeding fresh fruits, pulses, green leafy vegetables, fish, meat to children.	COUNSELING GOVERNMENT IYCF
7:45	She informed us twice and counseled us in group. I can’t remember the date. Mothers of children aged below 3 years of age were counseled that time. She told the mothers to eat adequately, starting from the pregnancy.	COUNSELING
7:47	Yes. But the sirs (AHW involved in GMP in the health post) have not counseled anything. I found it useful because my child was healthy after following the instructions.	ATTITUDES/BELIEFS COUNSELING HEALTH WORKER
7:59	I prefer group counseling because we get to know about other children too.	COUNSELING
8:18	The health worker suggests us to pay attention in food habits, to increase weight of the child the mother also need to eat more foods timely, eat food every four times each day.	COUNSELING IYCF
8:20	When we are alone, then one-to-one and when we are in group, discussion is done in group sessions.	COUNSELING
8:26	We talk about health, child breastfeeding, caretaking of child, food habits that are good for children.	COUNSELING
9:4	We show flipchart to the mothers. We tell about feeding foods according to the age, for example exclusive breastfeeding for 6 months, feeding extra foods after 6 months.	COUNSELING IYCF TOOLS/JOB AIDS
9:7	We only measure MUAC and discuss, no record keeping.	COUNSELING DOCUMENTATION MEASUREMENT
9:12	We use flip charts and discuss.	COUNSELING TOOLS/JOB AIDS
9:13	We suggest about the cleanliness of the children and immunization. The caregivers ask why their children are not eating and I suggest to feed by playing with the children.	COUNSELING IYCF LINK
9:18	7_What is good about counseling after growth measurement? (Probe - How satisfying? How useful?): It is good.	ATTITUDES/BELIEFS COUNSELING
9:19	When children are crying, mothers don’t listen properly.	CHALLENGES COUNSELING
10:17	Sometimes discussion is done. Discussion about feeding Lito to the child, cleanliness, timely feeding and breastfeeding hours.	COUNSELING IYCF
10:21	19_What did you discuss with the health worker today?: No discussion	COUNSELING
10:24	Every 9th of month, FCHV discuss and teach us about the child health during mothers’ group meeting. We (mothers) have to go carrying our children.	COUNSELING FHCVs LOCATION
11:2	The child during birth should be around 2 kg and slowly gain around 1 kg weight monthly. The weight need to be measured monthly and we also discuss in mothers’ group meeting.	COUNSELING FREQUENCY LOCATION
11:7	Do health workers come in the meeting for counseling? I do whenever I am asked to. The health worker and Suaahara staff also come in the meeting.	COUNSELING DEVELOPMENT PARTNER HEALTH WORKER
11:14	We advised in group as well as one-to-one.	COUNSELING
11:16	We talk about cleanliness and nutrition. We educate the mothers to cook specially for under five children as they cannot have food same as other family members. We discuss the importance of cleanliness to protect from various diseases.	COUNSELING LINK
11:31	Yes. They come and ask if their children are having any problems. As it is the chowk (landmark), people come here, at morning people come in dairy. I listen them when I go to village and also when I go for cutting grass I also talk on the way.	COUNSELING LOCATION
12:1	P: I am involved in service delivery, recording the services provided, sending report to higher authorities, delivering relevant health education messages to the patients, counseling and I also perform some administrative works.	COUNSELING HEALTH WORKER REPORTING
12:2	P: I’m involved in taking growth measurements, counseling the caregivers, recording the growth measurements in the growth monitoring register (nutrition register) and sending the data to the higher authorities	COUNSELING DOCUMENTATION HEALTH WORKER MEASUREMENT REPORTING
12:6	P: Yes, I record the measurements in the child health card and growth monitoring register (nutrition register) after taking the growth measurements. After that, we provide counseling on related topics.	COUNSELING DOCUMENTATION HEALTH WORKER TOOLS/JOB AIDS
12:8	Similarly, GMP helps in promotion of feeding behavior and super flour consumption. If the mother visits every month for GMP, we can give counseling about exclusive breastfeeding till 6 months, providing additional food like ‘sarbottam pitho’ (super flour) along with breast milk after 6 months. Basically, it teaches the mother how and what to feed her child.	COUNSELING FREQUENCY IYCF
12:10	If growth is monitored every month, that child will be in frequent contact with the health worker. He will get counseling on different topics. It will support a lot because that mother and child will have good relationship with the health workers.	ATTITUDES/BELIEFS COUNSELING FREQUENCY HEALTH WORKER
12:12	But after getting counseling, they bring their children for growth monitoring. We are providing nutritious foods (RUTF) to malnourished children from this health facility. Similarly, we also refer the severely malnourished children to higher level health facilities if needed.	COUNSELING IYCF LOCATION REFERRAL
12:15	All those measurements are recorded in the child health card and then in growth monitoring register (nutrition register). After registration, we give counseling to caregivers on nutrition related topics and growth monitoring.	COUNSELING DOCUMENTATION IYCF MEASUREMENT TOOLS/JOB AIDS
12:21	P: We ask if the child is sick or not. The sick children are treated as per CBIMNI protocol. We also provide health education to the care givers.	COUNSELING DOCUMENTATION
12:22	P: Yes, immunization is also recorded. We teach about feeding practices and hygiene practices to the caregivers because many children get ill due to poor hygiene in this community. We also teach about safe way of disposing human stool.	COUNSELING DOCUMENTATION IYCF LINK
12:26	P: There are two types of nutritious food. One is sarbottam pitho (super flour). To make sarbottam pitho, 2 parts cereals and 1 part pulses are dry roasted at first. Then, it’s grinded and to prepared for feeding the child. Another is ‘har bar khana char’ (Four meals a day). We counsel the mothers to feed four meals a day by mixing cereals, fruits, vegetables, lentils, pulses, meat, fish, egg and…	COUNSELING IYCF
12:27	P: Mothers do not visit one by one in the outreach clinics and immunization clinics. Five to six mothers come at once. So, we take the weights of all the children at first. Then, we ask the mothers to stay in the health facility for about 30 min to 1 hour after immunization. After immunization, they are seated in a group and counseled in group. We provide individual counseling to the caregivers w…	COUNSELING LINK LOCATION MEASUREMENT
12:28	P: Those who are present during growth monitoring session gives the counseling. If there are any language barriers, the health workers who know that language will give counseling.	COUNSELING HEALTH WORKER
12:29	P: Yes, the growth trend in the child health card is shown while counseling. We also have a flip chart for counseling about nutritious food and malnutrition.	COUNSELING IYCF TOOLS/JOB AIDS
12:31	P: We have internet facility in this health post. So, we use mobile phones to show pictures of how the malnourished and well-nourished children look. We show the facial and growth differences between well and under nourished children. We also show video clips if there are a lot of mothers in the facility.	COUNSELING TECHNOLOGY TOOLS/JOB AIDS
12:34	P: Demonstration is done by the health worker working in the outreach clinic.	COUNSELING HEALTH WORKER LOCATION
12:42	P: We ask them to manage time for their children. We tell them that cereals and pulses are available at every households. We suggest them to feed what is available at home in adequate amount. Children do not eat because parents do not give time for feeding the child. We tell them to prioritize children than their work. If children are given nutritious food now, they will help in growing more food…	COUNSELING IYCF
12:67	P: During lockdown, the number of severe and moderately malnourished children increased, during the month of Chaitra and Baisakh...we had supply of RUTF till Falgun. But, RUTF supply was stopped in Chaitra and the number of severely malnourished children increased during Baisakh and Jeshtha. We checked the records and all the staff said that it was due to the lockdown. We didn’t have RUTF at that…	CHALLENGES COUNSELING IYCF LINK LOCATION
12:86	P: Counseling helps to know the child’s health and growth measurement of previous visit. It gives an opportunity to inform the caregivers about monthly visits. It helps to provide health education on child health and nutrition and it makes it easier to tell the mothers to bring their children next time.	COUNSELING IYCF
12:88	P: The good thing about counseling is that caregivers are motivated. We inform about exclusive breastfeeding till 6 months, introducing complementary foods after 6 months, having full immunization, coming for growth monitoring every month and about feeding sarbottam pitho.	ATTITUDES/BELIEFS COUNSELING FREQUENCY IYCF LINK
12:91	P: No, I am from this community. So, I don’t face any difficulty during counseling. There are no language barriers for me. I feel like I can make them understand properly. But, they are not able to follow my advices.	CHALLENGES COUNSELING
13:19	The health worker discussed about the feeding the child. Early morning to feed 2 cups of jaulo (porridge), banana, egg and at afternoon 2 cups of jaulo again and evening 2 cups of jaulo. To feed fruits, egg, fish and meat.	COUNSELING IYCF
13:20	19a_Did you discuss other things besides weight gain/growth? (Probe - Child development, other physical development, socio-emotional development, health, dietary practices [breastfeeding, complementary feeding]?): No	COUNSELING
13:21	19b_Was the discussion you had with the health worker useful? Why or why not?: Yes, its useful. He gave advices about child’s health.	ATTITUDES/BELIEFS COUNSELING HEALTH WORKER
13:22	19c_Did you discuss one-to-one or with other caregivers?: Today it was one-to-one.	COUNSELING
13:23	19d_What did you agree to do between now and the next GMP session?: I will feed the child and take care of the child.	COUNSELING IYCF
13:24	To keep child healthy, I will pay attention to cleanliness, progress in care taking and feed fruits.	COUNSELING IYCF
13:25	19e_Will you be able to do what you agreed on?: i. Why or why not? (Probe - Need family support? What did family members say about this?) Yes, I can. The family also need to look after the child as well as agriculture. The family also help.	ATTITUDES/BELIEFS COUNSELING FAMILY/SOCIAL SUPPORT
14:16	The health workers give us suggestions after weighing the child.	COUNSELING HEALTH WORKER
14:21	19a_Did you discuss other things besides weight gain/growth? (Probe - Child development, other physical development, socio-emotional development, health, dietary practices [breastfeeding, complementary feeding]?): No	COUNSELING
14:22	Yes, its useful. Because they teach good things. They teach us about the things which we don’t know.	ATTITUDES/BELIEFS COUNSELING
14:23	Discussion is done in one-to-one as well as in group. During GMP, everyone comes and discussion is done in group.	COUNSELING
14:24	Wash the hands properly with soap and water, provide 3 times food and 2 times nasta, including fruits, egg, milk and also breastfeed the child.	COUNSELING IYCF
14:27	20a_What other information or services would other caregivers want?: To know why weighing is important, benefit of doing it every month.	COUNSELING RECOMMENDATIONS
14:30	19e_Will you be able to do what you agreed on?: i. Why or why not? (Probe - Need family support? What did family members say about this?) Yes, I can. Yes the family support is needed sometimes to look after the child.	ATTITUDES/BELIEFS COUNSELING FAMILY/SOCIAL SUPPORT
15:3	In 26th day of the month, GMP session takes place in outreach clinic and I come and help in counseling the mothers.	COUNSELING FHCVs FREQUENCY LOCATION
15:9	We counsel to breastfeed the child and properly feed the child. If child is severely malnourished, then we send to [health center name] where they are given RUTF and they take card from here.	COUNSELING IYCF REFERRAL
15:10	3d_What happens after measuring a child who is growing well?: We encourage the mothers to keep feeding properly and congratulate them.	COUNSELING
15:16	We discuss about health related things such as family planning, discuss according to seasons, how to keep babies warm during winter, during summer how to prevent diarrhea.	COUNSELING
15:20	7_What is good about counseling after growth measurement? (Probe - How satisfying? How useful?): Mothers listen to us and the children also improve in health.	ATTITUDES/BELIEFS COUNSELING
15:21	Why some do not? Some do not because they don’t understand and do not obey no matter how much we make them understand.	CHALLENGES COUNSELING
15:23	13_What are other concerns from families about their children? (Probe - child experiencing development problems [i.e., problems moving or communicating].): If there is any problem with the child, then they ask.	COUNSELING
15:25	10a_ Do many or most families try the recommendations given during GMP? (Probe -Which ones? Which recommendations are most difficult to try?): Every one follow.	ATTITUDES/BELIEFS COUNSELING
15:28	8c_Do you feel you are able to respond well to caregiver concerns? Please explain.: When I don’t know response I call to health workers to ask the questions and provide answer to the caregiver’s queries.	COUNSELING FHCVs HEALTH WORKER
15:29	We know the people and I don’t feel any fear talking with my sisters but when they are outsiders I feel bit fear.	CHALLENGES COUNSELING FHCVs
15:30	8a_ Do most of the other FCHVs provide counseling to caregivers with clear actions based on the child’s growth?: Everyone have been counseling in own areas.	COUNSELING FHCVs
16:17	Discussion about feeding one time jaulo, one time lito and cook vegetables and pulses to feed the child.	COUNSELING IYCF
16:21	Yellow mark is good or bad? I don’t know whether its good or bad. I didn’t ask FCHV.	CHALLENGES COUNSELING FHCVs
16:22	19_What did you discuss with the health worker today?: Feeding the child frequently. Feed baalvita to increase weight.	COUNSELING IYCF
16:24	19a_Did you discuss other things besides weight gain/growth? (Probe - Child development, other physical development, socio-emotional development, health, dietary practices [breastfeeding, complementary feeding]?): No	CHALLENGES COUNSELING
16:25	19b_Was the discussion you had with the health worker useful? Why or why not?: No discussion	CHALLENGES COUNSELING
16:26	19c_Did you discuss one-to-one or with other caregivers?: Discuss in group	COUNSELING
16:31	Time to time suggestions from health workers about health issues (maternal health) will make us aware.	COUNSELING HEALTH WORKER RECOMMENDATIONS
17:16	The card is taken, then vaccine is given then we go home. If we ask something, then the health worker gives suggestion.	COUNSELING HEALTH WORKER LINK TOOLS/JOB AIDS
17:21	19a_Did you discuss other things besides weight gain/growth? (Probe - Child development, other physical development, socio-emotional development, health, dietary practices [breastfeeding, complementary feeding]?): No	CHALLENGES COUNSELING
17:22	19c_Did you discuss one-to-one or with other caregivers?: I have not asked anything.	COUNSELING
17:26	The health workers should make understand clearly. As its village are, not everyone can understand at once. (Education level of women is low) They should not become angry when people ask about anything.	ATTITUDES/BELIEFS COUNSELING HEALTH WORKER RECOMMENDATIONS
18:16	If the weight of the child is too low, then they give us suggestions to give nutritional foods.	COUNSELING IYCF
18:17	This time he measured the weight and counseled about the nutrition.	COUNSELING MEASUREMENT
18:20	The health worker said the weight of my child is okay and she is growing. He said the height is also growing.	COUNSELING
18:21	19b_Was the discussion you had with the health worker useful? Why or why not?: Yes, its useful. Because we don’t know about these stuffs and when the health worker teach us then we know. We don’t know when the child is increasing or decreasing.	ATTITUDES/BELIEFS COUNSELING
18:22	Discussion is done in group. There is not enough time to do one-to-one as there are many other mothers as well.	COUNSELING
18:25	Not everyone has same understanding level, so everyone need to be properly guided.	COUNSELING RECOMMENDATIONS
18:26	Suggestions not to have early pregnancy, effects of early pregnancy. So it will be good if the health workers give information of such things.	COUNSELING LINK RECOMMENDATIONS
18:28	Not everyone is educated, and read and write, so health worker should guide properly.	CHALLENGES COUNSELING RECOMMENDATIONS
19:20	About feeding and cleanliness was discussed, it is important.	ATTITUDES/BELIEFS COUNSELING IYCF
19:22	Sometimes somethings may miss out. We do whatever they say to. We don’t ask much.	COUNSELING RECOMMENDATIONS
19:24	When mother is pregnant, then both husband and wife should be counseled properly and I think this will be good. If only mother is counseled, then husband may not listen to their wives or husband may be out of the country, so main guardian of the family also need to be counseled.	COUNSELING FAMILY/SOCIAL SUPPORT
20:18	I have not seen such discussion when I come.	COUNSELING
20:19	Did you discuss other things besides weight gain/growth? (Probe - Child development, other physical development, socio-emotional development, health, dietary practices [breastfeeding, complementary feeding]?): No	COUNSELING
20:20	19b_Was the discussion you had with the health worker useful? Why or why not?: No discussion	COUNSELING
20:22	20a_What other information or services would other caregivers want?: What to do when the child has common cold and what medicines to be given, and what foods to give to the child.	COUNSELING RECOMMENDATIONS
21:15	The health workers say we have to come time to time to measure our child, cleanliness of the child should be maintained and the child need to have green vegetables and pulses.	COUNSELING IYCF
21:19	The health workers say to feed baalvita and come to visit health facility looking at the card.	COUNSELING IYCF
21:20	19a_Did you discuss other things besides weight gain/growth? (Probe - Child development, other physical development, socio-emotional development, health, dietary practices [breastfeeding, complementary feeding]?): No	COUNSELING
21:21	19b_Was the discussion you had with the health worker useful? Why or why not?: Yes its useful.	ATTITUDES/BELIEFS COUNSELING
21:22	We cannot gather at the same time, whenever we come for immunization, they discuss with us one-to-one.	COUNSELING LINK
21:23	I don’t have come now as immunization schedule is finished for my child.	COUNSELING LINK
21:24	They said they will measure MUAC and then suggest what to do. Previously, they said to feed lito, baal vita and jaulo.	COUNSELING IYCF MEASUREMENT
21:27	The health workers say feed child nutritious food, bring time to time for health checkup, they will support us if we cannot. Some people have money and some do not, some do labor work, so when the health facility gives lito then it supports us.	CHALLENGES COUNSELING IYCF
21:29	To make this service better, the health workers should teach us time to time about the things which we may not know and guide us how to take care of the child.	COUNSELING RECOMMENDATIONS
22:2	It happens once a month in mothers’ group meeting. If the child seems malnourished, then we give more focus and tell to go to hospital.	COUNSELING FHCVs FREQUENCY LOCATION REFERRAL
22:4	The meeting is held not just for the purpose of GMP. To make all the mothers come to the meeting, what we do is share what we know according to the need, such as diarrhoea, fever, family planning.	COUNSELING FHCVs LINK
22:10	As there is group and its not that an individual has only the problem. For example: Diarrhoea can happen to anyone. When someone ask any personal question, then we also counsel individually. We tell to feed nutritious food, feed jaulo, lito as per time, green vegetables, fruits. Suaahara taught us many things and its still fresh in my knowledge. This mothers group was formed by Suaahara so that w…	COUNSELING DEVELOPMENT PARTNER IYCF TRAINING
22:11	We advised in group as well as one-to-one.	COUNSELING
22:13	We discuss about family planning, diarrhoea, fever, maintaining hygiene for prevention of diseases.	COUNSELING LINK
22:19	I think it’s a big thing to make someone know about the things which they didn’t know earlier. Many people do not know, after counseling they will come to know about the status of their children and they will seek for treatment for their children. I feel good about that.	ATTITUDES/BELIEFS COUNSELING
22:22	Whatever we have been taught, we can teach others. Its not enough to teach only, the caregivers also need to understand. I think all FCHVs can counsel.	COUNSELING FHCVs
23:11	They advised to feed sufficient food. They suggested feeding milk, curd. I am feeding that to my child. They also told me to feed lentils.	COUNSELING IYCF
23:12	Did they also inform you about coming to the health facility and measuring weight every month? Yes, they told that. I am measuring my child’s weight every month. But, he weighs the same every time. His weight is not increasing.	COUNSELING FREQUENCY
23:26	I5_Desribe what usually happens when you go for GMP. What happened after you reached the health facility? Please tell from the start to the end. Tell me what happened first.: The health workers tell me to feed my child properly at home.	COUNSELING IYCF
23:31	How did you know that your child was malnourished? The health workers told me.	COUNSELING
23:33	Do they say anything after taking measurements? Yes	COUNSELING
23:36	What did he say about feeding your child? He told to feed lentils, lito (super flour). He suggested to feed 2 to 3 times a day. I am feeding my child but nothing happens.	COUNSELING IYCF
23:37	Did they teach you about making the food? About the amount of feeding? Yes, they did. Did they show pictures while explaining? No, they didn’t How much time do they give to you and your child? No, they don’t ask much. Do they only give a little amount of information? Yes	COUNSELING TOOLS/JOB AIDS
23:42	19_The health workers have measured your child’s weight. But have they ever told you about your child’s development, interaction, play, etc?: No, they have not told that yet.	COUNSELING DEVELOPMENT
23:43	Have they told you about breast feeding? Yes	COUNSELING IYCF
23:44	19b_Do you find the discussions you had with the health worker useful?: Yes	ATTITUDES/BELIEFS COUNSELING
23:49	19f_Have the health workers referred you to other health centers for additional services?: No, I haven’t been told about that. They have only suggested about feeding at home. I take my child to the health post frequently and weigh him every time.	COUNSELING FREQUENCY IYCF REFERRAL
23:50	20a_What would you suggest other mothers like you?: I don’t know. About 1000 days… What about 1000 days? Breastfeeding the children till 1000 days. Please tell me more about this. Feed properly from pregnancy to 10 days after child birth.	COUNSELING IYCF RECOMMENDATIONS
23:55	What would have motivated the mothers to come to the health facility? If they were given information.	COUNSELING RECOMMENDATIONS
24:17	They said that the results are improving.	COUNSELING
24:18	No, they informed only about feeding. They suggested to feed 4-5 times a day but child do not eat even a day.	COUNSELING IYCF
24:19	Yes, but the results are not satisfactory.	ATTITUDES/BELIEFS COUNSELING
24:24	No, they do not tell anything.	COUNSELING
24:25	I do not have time to give more attention to them.	CHALLENGES COUNSELING
25:2	Yes, I have been involved in measurement of arm, measurement of weight during immunization in outreach clinic and counsel about exclusive breast feeding up to six months of child and additional feeding after six months of age. I do this jobs in [clinic name] every month.	COUNSELING FHCVs FREQUENCY LINK LOCATION MEASUREMENT
25:4	I do not do GMP in women's group meeting. We talk in different subject matters related mothers, pregnant women and children health during meeting. GMP is done at outreach clinic. I used MUAC tape during Outreach clinic and Vitamin A campaign. If I felt any doubt about growth of child, I used to measure MUAC and counsel them according to child's growth. During women's group meeting, limited number…	COUNSELING EQUIPMENT FHCVs IYCF LINK LOCATION MEASUREMENT
25:13	I advise to mothers that child should not bath until 24 hours, child should deliver at health facility, family planning should be done after three children.	COUNSELING
25:15	I usually engaged them through the group discussion because individual counseling are done during home visit and other places as well.	COUNSELING
25:18	I used to tell them that they are children until 18 years, we have to care them accordingly.	COUNSELING
25:23	Yes, they understand, those who do not understand I counsel them so that there is not malnourished children in my working area	COUNSELING
25:24	Some mothers do not come because they used to say that they are not included in mothers group meeting. We have limitation, we can keep only 25 members (mothers) until two years and then we can change them. Similarly, mothers from poor family do not come regularly. I used to counsel and then they come again.	CHALLENGES COUNSELING FREQUENCY
25:26	The most important thing is change after counseling, they follow us what we advised them. If there is some poor growth and development of child we suggest them accordingly and they do as we advised and changes seen in growth and development of children. That is satisfying to us and useful for them.	ATTITUDES/BELIEFS COUNSELING Counseling: follow-up
25:28	The families from unaware and uneducated about health have a bit problem to willing of doing the actions. We enrolled them in the orientation and program of HRDC (Partner NGO of SUAAHARA) and that involvement help to better understand about health and nutrition. Otherwise most of the families are able to do the actions as we counselled them.	CHALLENGES COUNSELING DEVELOPMENT PARTNER
25:29	Yes, they provide counseling to caregivers, we do not meet always. We have meeting once a month and I think all of them are clear actions based on the child growth.	COUNSELING FHCVs
25:30	Yes, they (caregivers) expect and if anything happens to their child, they come to ask for the actions they should be taken. We tell them about foods, hygiene, and sanitations of the children.	COUNSELING
25:31	I am able to respond to caregiver's concern according to what we learnt in training and my skills.	COUNSELING TRAINING
25:39	Training is most important thing and trainings are given to us by different organizations such Save the children, SUAAHARA, HRDC. That training made us capable to counsel in the community So that there is not any malnourished case in my communities. This kind of program might be helpful to other countries.	COUNSELING DEVELOPMENT PARTNER RECOMMENDATIONS TRAINING
26:2	In GMP, after the child has arrived in CBIMNCI (Community-Based Integrated Management of Neonatal and Childhood Illnesses), we measure the height, weight and body temperature and confirm whether baby has cough and cold. We analyze the child health and determine whether s/he is malnourished. I calculate the z-score and counsel them about breast feeding, eating habit and required number of visits t…	COUNSELING FREQUENCY LINK MEASUREMENT
26:10	If the child has gained adequate weight or length for age, we appreciate them and counsel them keep that best practice of feeding. If child has not gained adequate weight or length for age, we provide first doze of Vitamin A to the child base on their age we refer them to other places.	COUNSELING IYCF LINK REFERRAL
26:11	Counseling is difficult to be conducted because the patient needs to be checked and measured. Sometimes, there is also scarcity of staffs and during those times, handling everything is much difficult. We also don't have enough rooms. If there would be separate rooms for counseling or nutrition then it would be much easier. We conduct it in group as well as individual basis. When I am in OPD, I al…	CHALLENGES COUNSELING HEALTH WORKER LOCATION
26:12	We use chart and explain the number of times the child needs to eat based on their age.	COUNSELING IYCF
26:34	12_After growth measurement, what is good about, or working well, in the counseling?: It helps in overall growth of the child. The child remains healthy and has fewer burdens on economic level as well for family.	COUNSELING
26:35	We had provided programs and distributed flour in a large basis. Every child did not like its taste. We promote 2 types of pulses and 1 type of grain for every 1 meal. We can gradually change the eating habits of the child. I don't think we have much problems here.	CHALLENGES COUNSELING IYCF LINK
26:36	First of all, there must be coordination among the staff members and we must make active women's group meeting because FCHVs facilitate about measurement of child, immunization and food in the group meeting. Importance of this aspects been discussed among the mothers during meeting.	COUNSELING IYCF LINK LOCATION RECOMMENDATIONS
26:37	14a_Would other health workers approve of you doing these actions/suggestions?: Yes, I think so.	COUNSELING
26:38	They must be willing because malnutrition is not a problem for the child but as well as for the adults. Every child under the age of 2 or 24 months must be taken to the health facility because the growth is most during the period. We must be willing to work regardless the problems. Counseling is the another important aspect to the caregivers. For example even bad weather or rain we do not stop im…	ATTITUDES/BELIEFS CHALLENGES CHILD COUNSELING LINK
27:1	I look after pregnant women, run outreach clinic and immunization clinic, growth monitoring and counseling mothers about nutrition.	COUNSELING HEALTH WORKER LINK
27:2	We conduct outreach clinic, and we weight the children every month. We call the caregivers and 1000 days mothers every month for GMP to know the growth of the children. We educate the mothers how to feed to the children and counsel for exclusive breastfeeding under 6 months and provide supplementary foods after 6 months.	COUNSELING FREQUENCY HEALTH WORKER
27:10	The counseling is given during the mothers’ group meeting. If height and weight is normal, then we keep all together and counsel. If the child is weak, then we provide one-to-one counseling to the mothers.	COUNSELING LOCATION
27:11	Flipchart and wheel chart is used for counseling	COUNSELING TOOLS/JOB AIDS
27:12	We provide recommendation to mothers according to the height and weight of their children. We establish relationship of sisterhood and tell them to pay attention in food habits if the children are getting weaker, their children health may get worse due to lack of attention in food.	COUNSELING IYCF
27:13	We ask again if they have understood and repeat the recommendations.	COUNSELING
27:15	Yes. If their children has been ill, they say beforehand if weight has been decreased.	COUNSELING
27:27	Last month...I took 7 days training. The training taught us how to take weight, height and MUAC of the children. It also included about Nutrition declaration, counseling.	COUNSELING MEASUREMENT TRAINING
27:31	The best thing about the counseling is that the mothers listen to us. Sometimes mother are in rush due to works and its bad and we tell them there will always be work and not to be in rush.	ATTITUDES/BELIEFS CHALLENGES COUNSELING
28:4	People think nothing is get after doing measurement of child due to the lack of awareness. However, if we can provide some kind of incentives to the malnourished child, it can increase the frequency of visit and number of GMP. On the other hand, health worker's counseling part is weak so that mothers do not understand the importance of GMP.	ATTITUDES/BELIEFS CHALLENGES COUNSELING FREQUENCY HEALTH WORKER RECOMMENDATIONS
28:11	GMP is a very good program but when we go to supervision and monitoring, we found that all children were not present in the outreach clinic for GMP. Our health workers did not counsel properly to the mothers about importance of GMP. I think, it is not effective due to mothers are unaware about the value of GMP.	CHALLENGES CHILD COUNSELING LOCATION REPORTING SUPERVISION
28:15	Our health workers could not counsel properly why GMP is important to their child. Similarly, during GMP if our health workers would have appreciated for the green zone child's mother saying that your child is healthy, you have done great job. If we can give supplement for the for the yellow zone child, that can encourage them to come for the GMP. We do not get anything else even our child's grow…	ATTITUDES/BELIEFS CHALLENGES COUNSELING HEALTH WORKER
28:24	We should have good counseling system, for example if a child growth status is healthy, we should appreciate them mentioning you have done great job that your child is healthy and keep it up. Those mothers whose child's growth status is not at good condition we should counsel them about supplementary feeding, counseling on to make good attachment during breast feeding according to INMCI protocol.…	CHALLENGES COUNSELING
28:26	Regarding growth monitoring if a child is severe malnourished (SAM case) and if no medical complication RUTF can be feed regularly which can improve the growth and development. This RUTF is distributed through the Outpatient Therapy Center (OTC)...Counseling is done to the mothers whose child is with normal growth and we also tell them about breast feeding and supplementary food.	COUNSELING IYCF LINK
28:27	The health workers are not using these tools as intended. They just talk general things, and they are not using chart and growth card while counseling to the caregivers and they are not counseling with convincing information. Even they are missing to tell important information, they just keep telling normal things.	CHALLENGES COUNSELING HEALTH WORKER TOOLS/JOB AIDS
28:28	There is COFINE counseling training in family planning otherwise every program has protocol which directs about counseling subject matter such as what things are to counsel in IMAM, CBIMCI, Nutrition etc are already guided by the protocol. There is not separate counseling training, these are added to the programs.	COUNSELING GUIDING DOCUMENTS TRAINING
28:33	Sweet, short and proper counseling is the best, mother can understand easily, and they cannot ignore about their child's growth and development. Their children are the future of nations so we can tell them that children's 80% brain develops under 2 years of age. We must have good care, good and appropriate food and proper breast feeding to the child. Regular measurement of child's weight helps to…	COUNSELING IYCF
28:35	Health workers are not giving proper time for proper counseling during GMP.	CHALLENGES COUNSELING
28:52	Health worker should do proper counseling, our outreach clinic has been running in personal home or school, there is not place to sit mothers who come walking long distance. We need to strengthen the outreach clinic. Health worker should update child health card, nutrition register. They should do card plotting and tell to the mother about growth status of child and counsels accordingly and creat…	COUNSELING DOCUMENTATION HEALTH WORKER LOCATION RECOMMENDATIONS
29:15	The worker measures the weight and the middle upper arm. They then consult about the growth and encourage exclusive breast feeding until 6 months and even do not give water. After six months, suggested to feed lito and jaulo. They aware us about the hygiene and sanitation as well nail trimming.	COUNSELING HEALTH WORKER IYCF MEASUREMENT
29:19	Yes. They informed that the child can raise their head after 2 to 3 months and can turn after 4-5 months and to be aware of their surroundings. They learn to crawl after 6 months and they should be under supervision all the time.	COUNSELING DEVELOPMENT
29:20	Yes, the discussion was useful because they discussed about my child's diarrhea.	ATTITUDES/BELIEFS COUNSELING
29:23	19e_Will you be able to do what you agreed on?: Yes, I am able to do what we agreed	ATTITUDES/BELIEFS COUNSELING
29:28	20d_Do you have any suggestions that would make the GMP sessions more useful for caregivers? (Probe - More individual counseling? More group discussion? Anything else?): Yes, I wish if they could explain us a much longer. I prefer a group discussion.	COUNSELING RECOMMENDATIONS
29:29	20b_What other information would caregivers want during GMP (Probe - A discussion of how your child is developing in terms of their growth, language, and other communication skills? Ways to play and interact with your child?): Yes, they inquire that they don't understand the provided information.	CHALLENGES COUNSELING RECOMMENDATIONS
30:10	I used keep green vegetable, pumpkin, dry beans, fruits etc which are produced in our kitchen garden. I counsel them its benefit to the child. If child cannot eat, just grind it and put it into the food of child. Similarly, I demonstrate them putting two types of anaj (Cereal) and one type of gedagudi (pulses), Jaulo (Mixture of rice and Lentils) making procedure etc.	COUNSELING IYCF
30:13	The people from rich family can feed their child properly and poor people cannot feed their child properly. If a child is in yellow zone I monitor every month because that child is at risk. I do counseling to the mother and used to monitor until child turn into green zone. I am a doctor without medicine, I can give just advices.	COUNSELING FHCVs
30:16	It could be nice idea because Under 5 children goes to ECD center. We can measure the child in the ECD, and we counsel their parents there too. Last time I did measurement and I found two children in yellow zone and I counsel mothers of those children and next month again I did measurement. Children's growth status was changed, they were turned into green zone and I appreciated them and suggested…	CHILD COUNSELING LINK MEASUREMENT RECOMMENDATIONS
30:31	I used Flip chart and other real materials such as Jeevan Jal making process as well as other vegetable, beans and fruits to understand them. Some time I tell them the drama of Hira and Rama related to health. However, due to the CORONA women's group meeting is not held for five months. So that GMP is not done in women's group meeting for same period. Now, GMP is done at health facility.	CHALLENGES COUNSELING LOCATION TOOLS/JOB AIDS
30:32	Women's feel laaz (shy) to check the pregnancy even until the four months of pregnancy. I encourage them for the antenatal checkup.	COUNSELING FHCVs LINK
30:38	Yes, caregivers understand their child's nutrition or growth well because they compare the current weight with previous month. They themselves used to tell the increment or loss of weight. If their baby is not growing well they ask us why my baby is not gaining weight.	ATTITUDES/BELIEFS CAREGIVER AT SESSION COUNSELING
30:41	I am happy with my counselling because the caregivers (mothers) follow as I told them. They also give me priority to ask the problem they are facing. Even they do not go to health facility for delivery, first they ask me to check progress of delivery before going to health facility in my community.	ATTITUDES/BELIEFS COUNSELING FHCVs
30:43	I have not seen any challenges with counselling, I do give counselling to their family, mothers as their child's age and weight. I saw most of them are following counseling as I had given them	ATTITUDES/BELIEFS CHALLENGES COUNSELING FHCVs
30:45	First, I listened to their question and concern then I start counseling so that they can do the clear actions. If I speak alone or myself, they might not listen to me and how would they go to action without listening properly. I think other FCHVs also provide the counselling to caregivers as I do.	ATTITUDES/BELIEFS COUNSELING FHCVs
31:1	As a nursing staff I have been working in antenatal, delivery, postnatal and outreach clinic service, immunization, family planning, counseling including all type services	COUNSELING HEALTH WORKER LINK LOCATION
31:16	For recording purpose, child health card, outreach clinic register and outreach clinic main register are used in outreach clinic. We do plotting in child health card to record growth progress. We demonstrate the Flip chart while counseling to mothers such as boiled milk should be fed, sanitation and hygiene maintenance etc	COUNSELING DOCUMENTATION LOCATION TOOLS/JOB AIDS
31:24	Regarding counseling, we provide group counseling in outreach clinic and women's group meeting. But we do individual counseling at health facility. Counseling is given by health worker who attend outreach clinic that might myself or my fellow workers. Similarly, in the health facility, it depends upon who is attending patient that provide counseling as well according to service providing section.	COUNSELING HEALTH WORKER LOCATION
31:25	As I told in earlier answer that we use different material while counseling to mothers. We demonstrate the Flip chart while counseling to mothers such as boiled milk should be fed, sanitation and hygiene maintenance etc. Similarly, we use child health card with growth trends that make us ease to compare the growth status where was the last month and current growth status and that make easy to und…	COUNSELING IYCF TOOLS/JOB AIDS
31:26	We provide group counseling in outreach clinic and women's group meeting and we provide individual counseling at health facility. In-charge and AHW provides counseling in OPD section. We refer to health facility if there is not adequate weight for age from out reach clinic.	COUNSELING LOCATION REFERRAL
31:38	There is less risk of malnourishment in the children after growth measurement and counseling, they become aware for the measurement of child to know the growth status. That encouraged to them bring their child for measurement.	ATTITUDES/BELIEFS COUNSELING MEASUREMENT
32:5	Mothers group meeting takes place in 3rd day of every month. We don’t measure the children then, but give counseling to the mothers.	COUNSELING FREQUENCY LOCATION
32:13	ii. How are caregivers usually engaged in this discussion? There are many mothers during the GMP session, we counsel in group. Some even come to my home when their children have any problem.	COUNSELING
32:14	iii. How do you help caregivers understand follow-up actions? We show flip charts and explain them about what to do.	COUNSELING TOOLS/JOB AIDS
32:16	3f_What other topics do you discuss with the caregivers?: We discuss about nutrition, dangerous signs during pregnancy stage, dangerous signs during lactation period.	COUNSELING LINK
32:23	Mothers need to be counselled to prevent malnutrition among the children. Once a child is malnourished, his mental development is retarded and growth is retarded. If they listen to us, then it is satisfying and if they don’t listen then its dissatisfying. Some are hard to convince. We say to them when child is malnourished, this can increase their expenses in treatment. So, taking proper care of …	ATTITUDES/BELIEFS COUNSELING
32:24	Yes they are taking care of their children. We keep on suggesting them in mothers group meetings, outreach clinics and immunization.	ATTITUDES/BELIEFS COUNSELING LINK LOCATION
32:33	13_What are other concerns from families about their children? (Probe - child experiencing development problems [i.e., problems moving or communicating].): When children do not talk or walk, and not show interest in eating, then we say the parents not to panic.	COUNSELING DEVELOPMENT FHCVs
32:35	We need to counsel the people during immunization and outreach clinics. We can got to home for follow up.	COUNSELING LINK LOCATION RECOMMENDATIONS
33:2	I carry out GMP session in outreach clinics. I counsel about exclusive breastfeeding for 6 months child, and supplementary feeding after that. We discuss about nutrition with 1000 days mothers.	COUNSELING HEALTH WORKER IYCF LINK
33:6	After mothers reach the outreach clinic, we first weight the children one by one. After weighting, we give counseling to mothers about food and nutrition and advise them to come once every month for GMP. We counsel in group as well as one-to-one.	COUNSELING FREQUENCY IYCF LOCATION MEASUREMENT
33:13	5d_How is counseling done? (Probe if not seen/mentioned - Do you counsel individually or provide group counseling?) Who provides the counseling?: The health workers provide counseling during ORC clinics, OPD clinic, mothers group meeting..	COUNSELING LOCATION
33:14	i. If growth trends are used to counsel - (Probe - methods [demonstrations, engaging caregivers, materials (tools or job aids), content, and referral for other services/treatments].) Flipchart, poster, wheel chart is used for counseling.	COUNSELING TOOLS/JOB AIDS
33:29	v. Do some caregivers have more difficulty acting on the agreements? If so, why? (Probe - proximity to services, age of child, health of child, disability, etc.) No such case.	COUNSELING
34:8	At community level, the programs to develop knowledge and skills of FCHVs for counselling should be conducted. FCHVs are the pillars of the community and community people come to health centers through FCHVs. (in case of SAM cases)	COUNSELING FHCVs LOCATION RECOMMENDATIONS TRAINING
34:17	When we take weight, then counsel the mothers why weighing is important and mothers understand and come next time as well. When any child is malnourished, we counsel for treatment and proper care and when such child gets into normal, I feel good.	ATTITUDES/BELIEFS COUNSELING MEASUREMENT
34:27	We ask mother’s milk was adequate or not for 6 months, whether exclusive breastfeeding was done or not, after 6 months supplementary foods given or not, how are they feeding the child.	COUNSELING IYCF
34:32	i. If growth trends are used to counsel - (Probe - methods [demonstrations, engaging caregivers, materials (tools or job aids), content, and referral for other services/treatments].) We do use as far as possible.	COUNSELING
34:43	We counsel mothers and though they have knowledge they still feed commercial foods. Society is changing and people are attracted towards market-based foods.	COUNSELING IYCF
35:29	Weights must be taken for at least 24 times, once a month from birth to 2 years of age. After 2 years of age, the child must be weighed once in every two months till the child reaches 36 months. After that, weights should be taken once in every four months till the child reaches 59 months. We provide counseling in this way.	CHILD COUNSELING FREQUENCY
35:30	Health workers and health section staff are responsible. It’s our responsibility to counsel the parents/ guardians and we have been doing that. We tell the caregivers whether their children’s growth and development is happening properly or not. We provide counseling to the caregivers and they play an equally important role.	CAREGIVER AT SESSION COUNSELING HEALTH WORKER
35:37	Yes, partner organizations, especially Suaahara has provided training on counseling. Suaahara is providing flipcharts and guidelines for counseling.	COUNSELING DEVELOPMENT PARTNER GUIDING DOCUMENTS TRAINING
35:39	It helps to broaden narrow concepts. People used to question the reason behind weighing their children. We can teach caregivers about the benefits and importance of GMP through counseling. Our counseling can bring change in the behavior of caregivers.	ATTITUDES/BELIEFS CAREGIVER AT SESSION COUNSELING
35:59	The child health card has all the information. But that card is called immunization card by the health workers. That’s why, the caregivers also think that the card is only for recording immunization. I don’t think the caregivers are provided information about all the things written in the child health card. That card gives information about Baal Vita, RUTF, immunization, GMP, etc. The growth moni…	COUNSELING HEALTH WORKER IYCF LINK TOOLS/JOB AIDS
36:16	19_What did you discuss with the health worker today?: No, I haven't discuss about anything.	COUNSELING
36:17	No, they didn't tell thing about thing. They just took the card, measured weight and gave immunization.	COUNSELING LINK MEASUREMENT
37:2	I do not have outreach clinic to support because my community is very close to health post. During GMP, l help to measurement at health facility. Similarly, I used to counsel in women's group meeting about nutrition and other health related subject. But we do not measure the height of all children. Height is measure those children who are sick and risk for malnourishment. Similarly, I counsel to …	COUNSELING FHCVs IYCF LOCATION MEASUREMENT
37:3	First, we keep mothers in round circle and then I start to measure with MUAC tape, if there is any sick child I used timer as well. There is not provision of taking weight in women's group meeting. If child is present with fever and suspected Pneumonia, I used timer. Similarly, I used to counsel both mothers and pregnant women in the meeting.	COUNSELING EQUIPMENT LINK LOCATION MEASUREMENT
37:12	I advise to about breast feeding, additional food and hygiene and sanitation. Similarly, I advise about ANC to pregnant mothers as well.	COUNSELING IYCF
37:15	I demonstrate the Flip chart, every things are mentioned in the chart about food and growth status. Similarly, we tell them "Harek Baar, Khaana chaar" (Four meals in a day).	COUNSELING IYCF TOOLS/JOB AIDS
37:16	Apart from GMP, we talk about hygiene and sanitation, family planning, antenatal checkup, institutional delivery promotion are talked to mothers.	COUNSELING LINK
37:21	Some caregivers do not understand their child's nutrition, we counsel them about the importance of good nutrition and growth and then they bring their child for measurement.	CHALLENGES COUNSELING
37:26	Yes, we all FCHVs provide clear counseling to caregivers. We do have meetings in time to time and discussions about it at health facility.	COUNSELING
37:32	Yes, sometime they used talk about their child's growth and suggestions given health workers to follow. I received such and such recommendations and I have to do that like this. I am also engaged to encourage them to do that actions.	COUNSELING
38:3	However, I do not do the measurement of children but I do supervision of health facility staffs and give them feedback if necessary. Also, I do the direct counselling to the mothers (caregivers) as well.	COUNSELING SUPERVISION
38:13	We counsel them before or after immunization in the health facility. We use flip chart to counsel them and demonstrate the how to make Lito (Nutritious porridge). Similarly, Female Community Health Volunteers (FCHVs) counsel in mother's group meeting. During immunization and mother's group we counsel in groups, if sick child is taken for the checkup, we provide them individual counselling as well.	COUNSELING FHCVs IYCF LINK LOCATION TOOLS/JOB AIDS
38:17	They do not give the feedback but when they come to follow-up some time child do not get progress as we advised in the previous visit. Mothers asked us that she did everything as we suggested but child is not being get progress. They asked questions what to do for next? We take the weight of child immediately when they shared that her child is not getting progress.	CHALLENGES COUNSELING MEASUREMENT
38:20	We suggest them for frequent feeding to their child which they (Child) like such as green vegetable, salty, sweet taste etc. They told us we have not such food at our home how to feed. We suggest them whatever is available at your home and kitchen garden you can feed but most of them do not feed as we suggest. In the next visit they tell us that my child is getting thin please give me Lito Pitho …	CHALLENGES COUNSELING IYCF
38:33	I had a seven days training recently on both growth monitoring and promotion. It was held in municipality office recently.	COUNSELING GOVERNMENT MEASUREMENT TRAINING
38:34	I attended 7 days training provided by SUAAHARA. In the program there was a nutrition-based supervision and monitoring on municipality level. Yes, it included growth monitoring as well as promotion.	COUNSELING DEVELOPMENT PARTNER MEASUREMENT SUPERVISION TRAINING
38:39	We counsel mother (caregivers) during measurement of child, they come to know the good and poor growth of their child and they can improve their child's growth status by following our counselling. This is one of good aspect of counseling. However, all depends upon them (mothers) whether they convert to actions or not.	CHALLENGES COUNSELING
38:40	We have not faced any challenges in the promotion elements of GMP. Everything is available at your home such as green vegetable, soyabean etc. Don't feel trouble to make these foods. You don't need to make a lot, you can make them minimum amount and taste as your child like.	CHALLENGES COUNSELING IYCF
38:48	AHW and ANM used to counselling in health facility and ANM and FCHV counsels in outreach clinic and mother's group meeting.	COUNSELING FHCVs HEALTH WORKER
39:16	No, there are not any challenges. It is sometimes difficult to explain the children's mother otherwise there aren't any challenges. Sometime mother do not understand what I suggest them. Again, I have to counsel them.	CHALLENGES COUNSELING
39:17	It is helpful to the child as well as the mother. They have been practicing the things that I have taught and even consult the things they have not understood.	COUNSELING
39:18	Yes, they have been practicing my suggestions.	COUNSELING
39:21	Yes, they can provide clear counseling. In ward no 4, there are two FCHVs because this ward is big, we both counsel clearly.	ATTITUDES/BELIEFS COUNSELING FHCVs
39:22	Yes, I can respond them very well, if they do not understand during outreach clinic or mother's meeting they come to ask question at my home. Again, I tell them very clearly.	ATTITUDES/BELIEFS COUNSELING LOCATION
40:13	They feedback us to come on time if we delay to reach at outreach clinic. Similarly, they asked to provide some nutritious supplements especially from economically poor families and mostly children are in red category (malnourished). Sometime they also tell us to provide counseling clearly.	COUNSELING LOCATION RECOMMENDATIONS
40:29	I have received a 7 days GMP training. Measurement height, weight, MUAC and calculation of Z-score. Similarly, it was included counseling as well in the training content. I have received that training in [district name] around 5 -6 years ago.	COUNSELING MEASUREMENT TRAINING
41:15	Promotion is the part of counselling and health workers and FCHVs are responsible for the promotion.	COUNSELING FHCVs HEALTH WORKER
41:16	If I say honestly, there are two type of GMP, the first one measurement (weighing) has been done during immunization. Even though it is not a good practice it is still in use. It is not correct way of doing GMP because they cannot give the time for GMP and counseling with immunization at the same time. They cannot assess the nutrition. Secondly, there are separate date for immunization and growth…	CHALLENGES COUNSELING LINK
41:17	There are counseling sessions. I have personally viewed such sessions. As I said earlier, I have never seen a counseling session during immunization. But there are sessions which are especially focus on growth monitoring, where topics on breast feeding, supplementary foods are discussed. Personally, I have not seen any IEC materials but in many places they have made and provided nutritious rice p…	COUNSELING IYCF LINK TOOLS/JOB AIDS
41:19	We have used the monthly data provided from the GMP. The growth and development card has been used in a very low rate. In community level, height is neglected and is mainly focused on weight and MUAC tape. If there are changes in weight then only further steps are taken. But in community level counseling plays very less role.	CHALLENGES COUNSELING MEASUREMENT TOOLS/JOB AIDS
42:15	19_What did you discuss with the health worker today?: Today we didn't discuss about GMP.	COUNSELING
42:17	Yes, we discussed a little bit about the immunization, breastfeeding and Corona virus. She told me to exclusive breastfeed for six months.	COUNSELING IYCF LINK
42:18	19b_Was the discussion you had with the health worker useful? Why or why not?: The discussion with the health is very useful because I knew new thing from the discussion.	ATTITUDES/BELIEFS COUNSELING
42:19	19c_Did you discuss one-to-one or with other caregivers?: One-to-one.	COUNSELING
42:23	It would be good if we get the information related to child nutrition, hygiene and neonatal/child care.	COUNSELING RECOMMENDATIONS
43:1	I don't measure the weight of a baby. Rather I have been measuring the arm circumference of a baby in the women's group meetings, sometimes in the outreach clinic, and during the Vitamin 'A' distribution program too. And, I also provide the counseling to the caregivers if needed.	COUNSELING LINK LOCATION MEASUREMENT
43:2	I don't know the detailed session. There is women's group meeting every month. We could discuss in the different topics in the group discussion. If it is summer then we would discuss about the prevention of diarrhoea, and we discuss about saving baby from getting cold if it is winter. However, I would measure the arm circumference of the children and provide counselling in all seasons.	COUNSELING LOCATION
43:3	It is very difficult for me to keep caregivers separately so usually I keep them in a group and provide counselling and necessary information.	CHALLENGES COUNSELING
43:6	I tell them the baby is growing well and I advice them to keep giving the diet as usual.	COUNSELING IYCF
43:8	In the mother's group meeting I also talk about the exclusive breastfeeding. I advice them to breastfeed the baby for six month and I also tell them not to give even water for six months as the mother's milk is enough for six months. Further I advise to mothers to give additional food after baby gets six months of age.	COUNSELING IYCF LOCATION
43:16	Yes, they provide counseling to the caregivers as they also have the monthly meeting in their community.	COUNSELING FHCVs LOCATION
43:21	Usually the children's growth is discussed in the mothers group meeting every month as arm of the children is being measured during the mothers' group meeting.	COUNSELING LOCATION MEASUREMENT
44:16	Most of the health workers use the flip chart while giving counselling. Some of the IEC materials are also being used during the counselling session. I am not sure to what extent the health workers and FCHV are following the steps of counselling as the health workers have not received any counselling training especially after the staff adjustment process (Staff adjustment occurred after the feder…	COUNSELING
44:21	There is incomplete counselling.	CHALLENGES COUNSELING
44:23	The counselling is very weak. There is GMP without counselling and counselling without GMP vice versa. There is lack of motivational counselling. The health workers don’t pay much attention towards the counselling. They can't provide the proper counselling as they have to measure the weight of many children at the same time. They don't have time as well.	CHALLENGES COUNSELING
44:27	We supervise the GMP at the time of immunization. We visit 2/3 immunization clinics every month. We observe whether the health workers are providing proper counselling or not. Whether they have the measuring tools or not etc.	COUNSELING EQUIPMENT GOVERNMENT LINK SUPERVISION
44:34	In [district name] the GMP is linked with immunization program, ORC and mother's group as the health worker take the weight of the children and provide the counselling during the immunization day. Similarly, FCHV measures the MUAC of the children and provides the counselling to the caregivers in the time of mother's group meeting.	COUNSELING FHCVs LINK
44:40	All the time a set of measurement tools should be available in the health facilities and ORC Centres. The health workers should be motivated through the orientation and training so that they could provide the quality counselling.	COUNSELING EQUIPMENT RECOMMENDATIONS TRAINING
45:2	I would support to the staff in taking weight of the children and to provide counselling to the caregivers in the immunization day as many mothers and caregivers come to the health post to inject and weigh to children	COUNSELING HEALTH WORKER LINK LOCATION MEASUREMENT
45:13	The health worker provides an individual counseling in the ORC centre where as the female community health volunteer provides the group counseling in the mother's group meeting.	COUNSELING FHCVs HEALTH WORKER LOCATION
45:14	The flip chart containing the nutritional information is being used to facilitate the counselling session. We don't have any electronic materials to facilitate the counselling session. However, we have the game chart provided by Suaahara. We use the story telling method while playing the game chart.	COUNSELING DEVELOPMENT PARTNER TOOLS/JOB AIDS
45:15	We have the plan to make the video of the GMP activities in the initiatives of the health workers and the mother's group members. We will use that video to facilitate the GMP session in the future.	COUNSELING HEALTH WORKER RECOMMENDATIONS
45:17	As I mentioned above we use the flip chart, storytelling game, etc to make the caregivers understand about the suggestion given. We frequently ask to the FCHVs to visit the caregiver's house so as to check them up whether they are implementing the recommendation/suggestion or not	COUNSELING FHCVs TOOLS/JOB AIDS
45:19	If we convince to mothers about the importance of GMP during the ANC and PNC visits may increase the number of GMP visits.	COUNSELING FREQUENCY RECOMMENDATIONS
45:23	Some of the caregivers are less educated so they can't follow the recommendation given. And, some of them do negligence to implement the agreements actually. They say, " Our children are healthy why should we take the weight of our children." Every time we show the result recorded in the immunization card and then only they get convinced.	ATTITUDES/BELIEFS CAREGIVER AT SESSION COUNSELING TOOLS/JOB AIDS
45:31	The hard copy of the report is being submitted to the health section of municipality. The data also is being used to facilitate the counselling session.	COUNSELING GOVERNMENT REPORTING
45:42	The caregivers may not know many things about the importance of weight and height gain of the child as per age. They may not know the newborn may get fever if the breastfeeding is not enough to the newborn. All is possible after the counselling session. The caregivers get benefited of so many things.	ATTITUDES/BELIEFS COUNSELING IYCF
45:43	We provide the counselling to the caregivers in every GMP visit. They promise to implement the recommendations given in front of us but don't follow the action actually. As I said earlier they don't bring their child only for the weighing	ATTITUDES/BELIEFS CAREGIVER AT SESSION CHALLENGES COUNSELING
46:2	I am responsible to measure the weight of the children who come in the outreach clinic, maintain the record and provide the counselling based on the result obtained.	COUNSELING DOCUMENTATION HEALTH WORKER MEASUREMENT
46:8	We have to collect the information about the family planning users as we have been proving the depo-provera services in the ORC. We have also been distributing oral pills in the ORC. Besides the family planning services we would provide the immunization counseling.	COUNSELING DOCUMENTATION LINK LOCATION
46:12	We provide the counselling in a group. We show the growth chart and tell them about the meaning of red, yellow and green line. We mainly focus on the child who is in the yellow and red line.	COUNSELING TOOLS/JOB AIDS
47:19	The health workers follow the lecture method to facilitate the GMP counselling session. They use the flip chart.	COUNSELING TOOLS/JOB AIDS
47:20	Sometimes they demonstrate (practical session) the locally available nutritious food and teach them to cook these food as well as tell them the frequency of feeding etc.	COUNSELING IYCF
47:22	The child card is also being used to facilitate the counselling session. The counselling is not possible in the separate room. We have to do at the same time.	CHALLENGES COUNSELING TOOLS/JOB AIDS
47:26	The people's behaviour would change only after the systematic counselling this is what I would say the strength of the counselling.	ATTITUDES/BELIEFS COUNSELING
48:2	Basically, we measure the weight and MUAC of children. We ask to the mother if they have been breastfeeding properly or not. We also inquire whether they have been following proper weaning practices or not, and we provide the counseling/suggestion for exclusive breastfeeding and proper weaning according to the age of the child.	COUNSELING HEALTH WORKER IYCF MEASUREMENT
48:5	In theory GMP session consist of measuring of height, weight, MUAC and counselling but we not doing all. We are just measuring the weight and MUAC and providing the counselling. We can't measure the height at the community level. We provide the counselling based on the result obtained from weight and MUAC.	CHALLENGES COUNSELING MEASUREMENT
48:11	The counseling is being provided in a group especially in the community. However the group counseling is done especially with the caregivers whose children are in the green line where as individual counseling is done with the caregivers having the yellow and red line children. We provide counseling in the ORC and in the health post , and FCHV provides in the mothers group meeting.	COUNSELING FHCVs LOCATION
48:18	In the past the community people didn't use to listening our suggestion of feeding nutritious food to their children. But, the situation has changed now. All are concerned about their child health. However, some of the family can't afford the cost for buying\managing balanced diet to their children due to financial barrier. We suggest them to feed fruits to their children and they don't have mone…	ATTITUDES/BELIEFS CHALLENGES COUNSELING IYCF
48:31	t is easy for us to persuade to mothers about the recommendation for improving their children health as they observe the weight gain or weight loss of their children in front of other mothers and health workers.	COUNSELING
49:19	The identified problem (related to malnutrition) has been solved after the counselling. For example underweight children have been recovered. The recovering rate of severe malnutrition cases has been decreased. The default case has been decreased. All is possible due to the counselling.	ATTITUDES/BELIEFS COUNSELING
50:12	The promotion part is even weaker than that of growth monitoring. As I mentioned above I haven't seen any guiding policy of promotion yet. However, the promotion part has been integrated in the different child health policies, program and training guidelines.	CHALLENGES COUNSELING GUIDING DOCUMENTS
50:13	In my experience both the theory and practical session occurs in the GMP session. The health workers measure the weight, height and MUAC of the children during the practical session. They plot the result in the chart and explain the result.	COUNSELING DOCUMENTATION HEALTH WORKER
50:20	The counselling section is also very weak. It was being observed that the health workers were not being able to provide the case specific proper counselling after growth measurement. It also link with the system and program. The health workers get busy in injecting vaccine. The parents ask them to get their children injected soon. So, the health workers don't have time for counselling.	CHALLENGES COUNSELING LINK
50:43	In addition, I think the counselling part is very weak in the GMP may affect to the service demand side as well. Weak counselling might be the contributing factor for the caregivers not coming to regular GMP. The community people might not felt the importance of GMP that may leads low coverage of GMP visits.	COUNSELING RECOMMENDATIONS
51:15	I don't think that there is not GMP, it depends on the attitude of health workers as well. Health worker should provide counseling why they measure the child, in what direction child weight is leading, they have not given the specific message to the caretakers. For example: last time your child had such and such weight, this time that amount of weight should be increased, they are not delivering …	ATTITUDES/BELIEFS CHALLENGES COUNSELING HEALTH WORKER RECOMMENDATIONS
51:21	Still there is GMP, I mean to say promotion but there is gap in promotion. We should focus on quality counseling which can trigger mother for the GMP. We had a meeting how can we make more effective promotion, it is still under discussion.	CHALLENGES COUNSELING
51:30	There are many tools to use during counseling according to age of children. There are Flipchart with wheel cart for example SUAAHARA also provided flipchart related IYCF for counseling in SUAAHARA implemented districts. We made that flip chart and endorsed through the government and distributed in many health facilities. There is IPC individual counseling wheel cart and from 6 to 9 months what fo…	COUNSELING DEVELOPMENT PARTNER GOVERNMENT TOOLS/JOB AIDS
51:31	But thing is they used to say there is lack of human resource and same staff can not do the all the job at a time. They used to say there is not time for counseling. This might be also problem. But now we have been practicing federal government and there are 7-8 staff in a health post after federalism. There is not high case flow, bu the counseling is not doing properly.	CHALLENGES COUNSELING
51:32	If we talk about counseling, it is almost zero. Counseling zero means they have not using those tools.	COUNSELING TOOLS/JOB AIDS
51:33	However, our SUAAHARA team tell people during home visit, sometime in health post. As far as my knowledge there is counseling during GMP. SUAAHARA distributed Counseling wheel cart, take home message slip, Flip chart, etc. Take home message is given to mother, wheel cart is more focused for individual counseling, MYCM according to age comprehensive nutrition specific package Flip chart are prepar…	COUNSELING DEVELOPMENT PARTNER TOOLS/JOB AIDS
51:34	There is not GMP specific training, we always support, and government endorsed program. There is GALIDRAA (Greet Ask Listen Identify Discuss Recommend Agree Appointment) approach in counseling. This GALIDRAA approach is not only for GMP, but also for breast feeding, complementary feeding etc. Government also more focused on GALIDRAA training. This approach is included in Maternal Infant Young Chi…	COUNSELING DEVELOPMENT PARTNER GOVERNMENT TRAINING
51:38	There should be clear guideline of government. Similarly, GMP should tie up with other service package. Record reporting format need to be simplified. Salter weighing scale need to be replaced by Seca scale (twin one) and we are doing advocacy for it. Government also has realized it. This is not the only thing not to increase GMP, this might also affect. Similarly, promotion part need to increase…	COUNSELING EQUIPMENT GOVERNMENT GUIDING DOCUMENTS LINK RECOMMENDATIONS REPORTING
52:5	This program is being implemented for a long time now. Everyone knows about GMP. That’s why they (health workers) are conducting GMP activities. But, that’s not enough. Only weights are being taken by the health workers under GMP. Monitoring is not happening in real sense. In reality, the Growth monitoring card (card health card) must be plotted in red, yellow and green category after taking the …	CHALLENGES COUNSELING HEALTH WORKER MEASUREMENT
52:8	I have just mentioned. Counseling part is poorer than taking the measurements. Adequate time is not given during the growth measurements, the office helper takes the weight instead of the health worker and even if the health worker takes the measurements, it’s taken in the crowd and rushed situation during the immunization sessions. The health worker cannot give time for counseling during the imm…	CHALLENGES COUNSELING HEALTH WORKER LINK MEASUREMENT
52:9	The beauty of GMP is explaining the mothers about the importance of growth monitoring. But, we have not been able to explain the mothers why they should take their children every month for growth monitoring. Without properly understanding, even we won’t follow the instructions.	CHALLENGES COUNSELING FREQUENCY
53:20	Growth monitoring is one program under nutrition programs. The growth monitoring guidelines have mentioned about referral and providing education (counseling) after the analysis of measurements. As far as I know, there is no separate policies and strategies for growth monitoring. Growth monitoring is included as a part in overall nutrition policies. I may not be updated on this.	COUNSELING GUIDING DOCUMENTS REFERRAL
53:28	Yes, there are flip charts and flex charts. But, it’s not used much. We had once developed a flex chart about the benefits of growth monitoring and the charts were also distributed to the health facilities at that time. But, I once again say that counseling is not properly provided. Due to that, the community people have not understood about the importance of growth monitoring. Even the health wo…	CHALLENGES COUNSELING HEALTH WORKER TOOLS/JOB AIDS
53:39	It is due to error in data in some places. That can be corrected through regular monitoring and training of health workers on using DHIS 2 software. But, the coverage of GMP is actually less in some places. Counseling must be increased to increase the coverage. The percentage of at least one visit is around 50 to 60%. If we can provide effective counseling to only those 50 to 60% children, their …	CHALLENGES COUNSELING DOCUMENTATION FREQUENCY RECOMMENDATIONS REPORTING TRAINING
53:45	Counseling part must be strengthened. If the children cannot visit health facilities for growth monitoring, we should seek for alternative methods of reaching those children. I’ll share one story of a child who was diagnosed severely malnourished after conducting growth monitoring during an immunization session. That child was treated in a Nutrition Rehabilitation Home. What I mean to say is that…	COUNSELING FAMILY/SOCIAL SUPPORT RECOMMENDATIONS
53:46	Yes, FCHVs are the member secretaries of the mothers group and we can initiate discussions among the mothers group by using FCHVs.	COUNSELING FHCVs LOCATION
54:9	Now the government's policy says the GMP should be measured from the multiple aspects for the improvement of the quality service. In term of counselling there should be the quality counselling it applies in the GM too.	COUNSELING GOVERNMENT GUIDING DOCUMENTS RECOMMENDATIONS
54:10	And, USAID funded Suaahara program has been supporting for the quality monitoring and counselling. So, the GMP is the important tool and it is the backbone for improving the quality services not only to the children rather it would be for the mother too.	ATTITUDES/BELIEFS COUNSELING DEVELOPMENT PARTNER FUNDING SUPERVISION
54:17	There is an issue of the GMP i.e. the quality I means how it is going on. It means the quality of the assessment and the quality of the counselling in terms of educating the people and timely referring the client in an appropriate place. The quality of the information recording and reporting is another issue.	COUNSELING DOCUMENTATION REFERRAL REPORTING
54:23	The coverage is increasing. But, again there is the quality issue. I don't say there is no quality monitoring and quality counseling happening. It is happing in some places but it is not happing in that much.	CHALLENGES COUNSELING SUPERVISION
54:24	The quality GM and counseling is not happing in all places. There is a gap of quality counseling. Generally, the assessment and plotting is done or plotting might not be done. Even the plotting is done there is a lack of adequate counseling based on the result obtained from the GM. The malnourished children might not get an adequate counseling (Further investigation, required services, treatment …	CHALLENGES COUNSELING DOCUMENTATION
54:36	The frequency of quality counselling, appropriate referral and appropriate recording of the information has also been improved	ATTITUDES/BELIEFS COUNSELING DOCUMENTATION FREQUENCY REFERRAL
54:38	Recently, with the support of Suaahara and in the leadership of MoHP the quality improvement guideline is under the process of development. The guidelines guides to health facilities for providing comprehensive quality health services and the GMP is a part of it. The guidelines says what steps and essential instructions should be followed up while conducting GMP sessions, if the service provider …	COUNSELING DEVELOPMENT PARTNER GUIDING DOCUMENTS HEALTH WORKER REFERRAL
54:41	The service provider can give the counselling services; educate to the caregivers; can also refer in case of the management of acute malnutrition, infection, and nutrition care. The GMP platform can be used for addressing these issues. If it happens, the client satisfaction would be increased. Further not only increased the GMP coverage rather it would help to reduce the cases of malnutrition as …	COUNSELING HEALTH WORKER RECOMMENDATIONS REFERRAL
54:45	Less coverage is the weakness of the GMP implementation. As I earlier told you that 80% of the children go for the first visit. But, on an average only 3 to 4 % of the children visit to the health facility for the full GMP services (full episode). It indicates that we are not providing the quality counselling, and caregivers are not motivated. So we have to focus on how to motivate the client for…	CHALLENGES COUNSELING FREQUENCY LOCATION
54:48	It is necessary to improve in the quality of effective counselling, recording and reporting of the information, and the referral system. Also, the community promotion and motivation for visiting to the health facilities for using the GMP services is must.	COUNSELING DOCUMENTATION RECOMMENDATIONS REPORTING
55:8	P: FCHVs themselves cannot conduct GMP. What I mean to say is that, a health worker must go to the ‘Health Mothers Group’, but the discussions should be done by FCHVs. FCHVs can be utilized to refer the children for GMP, to provide counseling, etc. We cannot expect the current FCHVs to take weights, calculate z-scores and interpret the results. That should be done by the health workers.	COUNSELING FHCVs HEALTH WORKER LOCATION MEASUREMENT REFERRAL
55:15	Health workers can visit ‘Health mothers groups’ every month to conduct GMP. This can also reduce the geographical challenges. Local levels can conduct mobile GMP programs once a month in geographically difficult places. Our main objective is to assess the nutrition status and provide counseling. So, we should bring more and more services to the mothers or communities as far as possible.	ATTITUDES/BELIEFS COUNSELING HEALTH WORKER LOCATION RECOMMENDATIONS
55:20	Therefore, GMP must be considered as an entry gate in a health facility. GMP helps in timely identification of malnutrition, prevention of malnutrition through counseling and also helps in seeking appropriate treatment for malnutrition. GMP is the foundation of nutrition programs.	ATTITUDES/BELIEFS COUNSELING LOCATION
55:29	The percentage (of children) having GMP visits once is around 88 to 89%. But, the percentage of 24 times visit is very less. The dropout may be due to the problems in infrastructure or difficult geography or distance to the health facilities. But, the main problem is in the counseling part.	CHALLENGES COUNSELING FREQUENCY LOCATION
55:32	The average visit must be 24 times. But, it’s not more than 3 or 4 times (in Nepal). So, the effectiveness or compliance/ coverage is low. Weights are measured in most of the places (health facilities), but the counseling part is inadequate. It’s true that we have not been able to explain the importance of GMP and not been able to massively implement GMP in integration with other regular programs…	CHALLENGES COUNSELING FREQUENCY LINK LOCATION MEASUREMENT
55:35	During GMP, only weights are taken and recorded. GMP is not just measuring weights, it includes promotion part as well. There is a need of improvement in counseling part.	CHALLENGES COUNSELING MEASUREMENT RECOMMENDATIONS
55:39	This means that if a child comes for getting CB-IMNCI services, growth monitoring should also be done. Growth monitoring should be conducted every month in feasible place or outreach centers or Urban Health Centers or any suitable places along with effective provision of counseling to the mothers. Counseling must be done in a triggering way, by saying that GMP helps in preventing their children f…	COUNSELING FREQUENCY LINK LOCATION RECOMMENDATIONS
56:35	In GMP, there is not only growth measurement, there is promotion aspect as well. Promotion part mostly includes counseling. Are those counseling topics also included in the guidelines? It is included in the GMP guidelines developed by the Ministry of Health and Population.	COUNSELING GOVERNMENT GUIDING DOCUMENTS
56:37	Yes, counseling is included in the Growth Monitoring chapter. There’s explanation about stunting, marasmus, etc. But the detailed information on GMP can be found in the training packages developed by the health sector.	COUNSELING GUIDING DOCUMENTS
56:42	There is ‘Sunaulo Hazar Din’ (Golden 1000 days). It is said that 50% mental development occurs within 4 years of age and 80% occurs within 8 years of age. But, that period is not focused much. Parents do not feed fruits to the children. Even we do not consume much fruits. During GMP, counseling must be provided on adding fruits to the daily meals. Education sector plays only a supporting role, bu…	ATTITUDES/BELIEFS COUNSELING IYCF LINK
57:4	The GMP is very important thing. Every child has the right to have the GMP services. Similarly, caregivers should get the proper counselling for caring their children. The GMP creates the awareness, and inbuilt the capacity of the caregivers. The caregivers know the periodical nutritional status of their children which helps them to enhance the nutritional status of the children in upcoming days.…	ATTITUDES/BELIEFS CHILD COUNSELING IYCF
57:9	Practically the GMP is not being made effective. The reasons behind ineffectiveness of the program are the transfer of the health workers, problem in the systematic follow up, and the lack of community promotion. The parents don't bring their children for the GMP if there is no effective community promotion program. The parents don't bring their children for the follow up if they don't get the pr…	CHALLENGES COUNSELING
57:13	As I have already said that there is no community promotion, lack of proper monitoring, and counseling. All are leading to the less number of children coming for the GMP visits.	CHALLENGES COUNSELING FREQUENCY
57:16	The systematic counselling helps mothers/caregivers to understand the importance of the GM, make aware about the nutrition status of their children, and encourage to seeking care in case of their children fall a sick.	ATTITUDES/BELIEFS COUNSELING
57:17	There is a problem in the management aspects of the GMP program. The first one is what after growth monitoring. The second one is the lack of proper and systematic counselling. The systematic follow up and counselling must be there after the growth monitoring of the children. Follow up means the child should come routinely for the GM as per the schedule.	CHALLENGES COUNSELING
57:18	There is lack of systematic growth monitoring, promotion and counselling. The promotion helps to increase the growth monitoring. Similarly, systematic counselling makes better follow up activities. And all the three activities are not happening.	CHALLENGES COUNSELING
57:19	To overcome with these problems government should be accountable at local level. Next one is the accountability of the health workers/health professionals, not only the government health professionals but all nutritional health professionals. Everyone should be accountable for this. Timely supply of the goods and final one is what after GMP. The counselling must be systematic during the GMP sessi…	COUNSELING RECOMMENDATIONS REPORTING TRAINING
57:23	We have to go through the GMP protocol, card and schedule. We don't go to the community for the promotion of GMP but we encourage for the community promotion.	COUNSELING
57:28	The community promotion is the must to increase the frequency of the GMP visits. That means the raising community awareness. If it happens the parents bring their children in the clinics for using the GMP services. The monitoring should be systematic. If it happens the parents bring their children again in the clinic for the follow up. The counselling is must for the systematic monitoring. The ef…	COUNSELING DEVELOPMENT IYCF RECOMMENDATIONS
57:29	We have to make PHC/ORC regular, effective and more functional. The policy is there. The health workers have the capacity to operate the GMP program. The protocol is there. The growth monitoring care is there. The problem is with the supply, counselling, community promotion so it is necessary to tight these loopholes.	COUNSELING LOCATION RECOMMENDATIONS
59:23	5b_How does the protocol define or see the role of the “P” (promotion)? Who is responsible for the promotion parts of GMP?: No idea	COUNSELING
60:2	To conduct these activities, we also capacitate and provide different logistic such as weighing scale, software orientation. Similarly, in community level we create the awareness for the service utilisation and its importance through health mother's group, home visit by field worker and front-line workers etc. We use Self-applied technique for quality health tool to measure the indicators in moth…	COUNSELING DEVELOPMENT PARTNER EQUIPMENT LOCATION TRAINING
60:14	We have to look at data to know the effectiveness of GMP. It is very important, and we should make it effective. GMP is not effective as strategies, ministry of health and as we expected. The reason behind I less effective are there is not dedicated human resource for GMP, in-effective counseling such those who come first time GMP, there should be effective counseling which must be encouraged for…	CHALLENGES COUNSELING GOVERNMENT
60:18	Monitoring, supervision and with effective counseling promotion is highlighted in recently revised Nutrition Policy and Strategy. There is not exact operational guideline however other documents and protocols also support it.	CHALLENGES COUNSELING GUIDING DOCUMENTS SUPERVISION
60:20	But in some places, they are doing properly with every step of growth monitoring and promotion, counseling have been done to parent according to the nutritional status of child and referral system is very good as I have seen. As far as I feel, there is lack of counseling in normal cases however incase of malnourished management or poor nutritional status, they have done great job, but there is co…	CHALLENGES COUNSELING REFERRAL
60:24	As we talked earlier, counseling part need to be improved. Regarding PHC ORC places, some places are in open place. Where the PHC ORC place are not good, GMP also not good. There is issue of trustworthiness in term of place and date for GMP. In my opinion, there is lack of trust in the community that there (PHC ORC) is regular availability of services of weighing and measurement of child. In rece…	ATTITUDES/BELIEFS CHALLENGES COUNSELING
60:27	To reserve it, front line workers should understand the value and meaning of counseling and should do accordingly. This is not only weight measurement, it is the process of comparison of the progress and target the progress for next month. This activities not only health facility, it should be go at community level simultaneously such as in mother's group meeting, such as self applied techniques …	COUNSELING DOCUMENTATION LOCATION RECOMMENDATIONS REFERRAL

## Sheet: Nepal - Counseling_tailoring
ID	Quotation Content	Codes
1:11	My son weighed 10 kilos today and his arm circumference was in the green zone. The health workers said that he was normal.	COUNSELING Counseling: tailoring HEALTH WORKER MEASUREMENT
1:21	I gave my child’s immunization card (child health card) to the health workers. Then, he was weighed. My 21 months old son weighed 10 kilos today. Then, his arm circumference was measured. It was in the green zone. The health workers said that he was normal. Then, took him for immunization.	COUNSELING Counseling: tailoring HEALTH WORKER LINK MEASUREMENT TOOLS/JOB AIDS
1:29	Did you have any discussions with him today? He just said that my child was good and he’s arm measurement is in the green zone. We didn’t discuss about anything.	COUNSELING Counseling: tailoring MEASUREMENT
2:21	I thank the mother if the child is good. If the arm circumference measurement is in yellow zone, it represents moderate malnutrition. The mother is counseled to feed lito (super flour), jaulo (porridge) and other food to her child.	Counseling: tailoring IYCF
2:22	We send the child to the health facility if the measurement is in the red zone. I thank the mother if the child’s arm circumference measurement is in the green zone. I’ll tell the mother that her child is healthy and ask her to continue making her child healthy.	Counseling: tailoring REFERRAL
2:56	Do you provide counseling as per child’s age and weight (tailored counseling)? Yes	Counseling: tailoring
3:30	Then, the child is weighed in salter scale. The child should be lightly clothed, remove cap, shoes, clothes. Place the child in the weighing pants properly, legs should be inserted properly in the leg holes. Record the first measurement. The measurement is recorded in the ‘Road to Health card’. See if the child’s growth curve is in green direction or red direction. After that, counselling is done…	COUNSELING Counseling: tailoring DOCUMENTATION EQUIPMENT MEASUREMENT TOOLS/JOB AIDS
3:35	MUAC is measured between the shoulder (pointing to the tip of the shoulder) and the elbow. Wrap around and insert the tape through the small hole. Read and interpret the measurement as per the color code, i.e. green, yellow and red. Counselling is done accordingly. Red indicates severe malnutrition, yellow indicates to be alert and green indicates good nutrition.	Counseling: tailoring EQUIPMENT MEASUREMENT
3:36	If the measurement is in the green zone, counsel the mother that her child is good and ask her to continue what she’s doing. If the measurement is in the yellow zone, tell the mother that she is not sufficiently feeding and ask her to feed more. In case of red zone, we distribute RUTF from OTC (Out-patient Therapeutic Care) centers. We have two Nutrition Rehabilitation Homes, one in [district nam…	Counseling: tailoring IYCF LINK REFERRAL
4:6	I think GMP supports CB-IMNCI services because children with pneumonia and diarrhea can be malnourished too. We counsel those sick children about nutritious food.	COUNSELING Counseling: tailoring LINK
4:8	Good outcome: We have been able to identify malnourished children and are providing RUTF and counseling services to them. We used to refer these children to the District Hospital before. But, these services are now available in this health post and it has saved both time and transportation cost.	ATTITUDES/BELIEFS COUNSELING Counseling: tailoring IYCF LINK LOCATION REFERRAL
4:10	Before taking the growth measurements, we ask he mother whether her child is breast feeding or not, about introduction of complementary foods, etc. Some mothers mention about not introducing complementary food even at 7 months. We give counseling about introducing complementary food after 6 months and tell them that the child must be fed at least thrice a day. Then, we measure the arm circumferen…	Counseling: tailoring IYCF MEASUREMENT
4:12	After that, arm circumference is measured. For that, the child’s left arm is bent and a mid-point is identified with the help of a thread. We measure the length of the thread from the tip of the shoulder to the elbow. Then, that thread is folded in half and that halved part of the thread is again placed on the tip of the shoulder. We mark that mid-point on the child’s arm with a pen. Then the tap…	Counseling: tailoring EQUIPMENT IYCF LINK MEASUREMENT
4:18	Yes, I also draw line. If the measurement is in green zone, I tell the caregiver that her child is growing well, she is feeding properly and also suggest her to continue feeding good foods. If the measurement is in the yellow zone, I inform the mother that her child is at a risk of malnutrition. I ask her about the frequency of complementary feeding. If the mother is not feeding properly, I’ll ad…	Counseling: tailoring DOCUMENTATION IYCF
4:24	We used to do that before. But, we don’t use growth trends now because our sirs (male staff) are new and even the in-charge does not know about these things properly. He was given the position of a 6th level in-charge after the recent employee adjustment. He was previously working as a Village Health Worker. So, he’s not well known about the activities of this health post.	CHALLENGES Counseling: tailoring HEALTH WORKER
4:61	The good part of taking growth measurement is that we will know if the child is at the risk of malnutrition by looking at the color codes. We can provide counseling to prevent those children falling into malnutrition. It provides information on growth status and growth trends.	ATTITUDES/BELIEFS COUNSELING Counseling: tailoring MEASUREMENT
4:68	Children are being fed properly and hygiene practices are being followed as counseled. The children look better and are playful when they visit next time. I also provide additional counseling to caregivers who are not able to follow instructions and whose child’s growth is not improving. I try to involve fathers and other family members during counseling sessions if the mother is unable to follow…	ATTITUDES/BELIEFS COUNSELING Counseling: tailoring DEVELOPMENT FAMILY/SOCIAL SUPPORT
5:16	The health workers give suggestions when the weight of the child is not according to the age. They tell us what to feed, make jaulo and feed the child and wash our hands before preparing jaulo.	COUNSELING Counseling: tailoring HEALTH WORKER IYCF
5:22	My child is around 9 months. First in the morning, I give lito, afternoon jaulo, evening nasta, milk and fruits.	Counseling: follow-up Counseling: tailoring IYCF
6:9	If child lies in yellow mark, then we tell to feed green vegetables, pulses, meat, fish, egg to the child.	Counseling: tailoring IYCF
6:10	What about the child lying in red mark? For child lying in red mark, we tell them to go to health facility.	Counseling: tailoring REFERRAL
6:11	If child is healthy then, we advise the mothers to take proper care so that the child does not get sick or weak and maintain cleanliness to prevent diseases.	Counseling: tailoring
7:24	My child was only 2 kgs when he was weight. Today he was 7.5 kgs. The health worker said that this weight is good for a 9 months old child.	Counseling: tailoring
7:33	Have the health worker ever discussed about your child’s weight after looking the growth chart? No, they haven’t. They have written about immunization, right? Yes But, not about child’s weight? I think yes. I haven’t observed carefully.	Counseling: tailoring DOCUMENTATION LINK
8:14	First the child is weighted, then vaccine is given. The FCHVs weight the child and tell us the weight of the child. They inform us if the child is underweight and tell us to take proper care of the child.	Counseling: tailoring FHCVs LINK MEASUREMENT
8:17	The health worker said the weight of the child is low and breastfeed properly. I have to be clean as well as the child also need to be clean to be safe from diarrhoea. Also after immunization, to ease the pain of the child, the health worker said to press with cold water.	Counseling: tailoring IYCF LINK
9:5	We measure MUAC of the children and tell the status of the children. If green, then we say fooding is good. There is no any cases of yellow and red.	Counseling: tailoring MEASUREMENT
9:9	We encourage them to keep feeding properly to their children.	Counseling: tailoring IYCF
9:10	According to age I give suggestions.	Counseling: tailoring
11:5	Mothers come along with their children under 5. We educate them about nutrition and reasons which may cause malnutrition. We also educate them about the hygiene. We measure and show them as well and explain what the color means. We take attendance and make minutes and also mention about the topic of discussion in the meeting.	CHILD Counseling: tailoring DOCUMENTATION IYCF
11:11	We tell their food habit is incorrect. We advise “harek baar khana chaar” meaning four meals per days and say to feed food correctly. Feeding rice every time or feeding lito every time is not okay. We tell to feed in properly, such as egg, milk, pulses, fruits, grains, vegetables timely and in more amount than usual. Similarly, we tell them to visit the health post...	Counseling: tailoring IYCF REFERRAL
11:13	We advise according to their situation at the house, how are they taking care of their children, we can know about the things when we see them and also the measurement.	Counseling: tailoring
11:24	I think good thing is the improvement made after counseling. We counsel the caregivers to modify the food habits when the children are weak and take proper care at homes.	Counseling: tailoring
11:32	After listening them, I suggest them to modify the food habits if children are malnourished and go to health facility.	Counseling: tailoring REFERRAL
11:36	We teach various lessons, it includes immunization, nutrition, anemia, pregnancy tests, food habits, dangerous signs during pregnancy, also we also educate about covid-19. We educate the mothers according to the situation. Every month we discuss about one topic.	Counseling: tailoring IYCF LINK
12:23	P: In the growth chart, one side indicates weight and the other side indicates the age. If the child’s weight is in the green color zone, we tell the mother that her child is growing well and is getting nutrients are per his/her age. Yellow color zone indicates that the weight of the child is not increasing as per age and the child is at the risk of malnutrition. Those mothers are counseled on nu…	Counseling: tailoring IYCF LOCATION TOOLS/JOB AIDS
12:25	P: If the child has gained adequate weight and length for age, we counsel the mothers that their child is growing properly as per the age. If the child has not gained adequate weight, we tell the mothers that the child is not growing properly. We ask if her child is suffering from any illnesses. If the child is sick, we tell the mothers that treatment is needed and advise them to maintain good hy…	Counseling: tailoring IYCF
12:36	P: Yes, we tell the mothers that their child is underweight and advise her to feed nutritious food. If the child is normal, we tell the mothers to continue feeding nutritious food, follow good hygiene practices and come to the health facility for treatment if the child gets sick. If the child is at the risk of malnutrition, we advise the mother to feed nutritious food, increase the frequency of f…	Counseling: tailoring IYCF LOCATION
13:15	If the weight of the child is okay, they say its good. If the child’s weight is decreased then they give us suggestions to improve.	Counseling: tailoring
14:20	The health worker said the weight of my child has increased and its good. He told to feed child properly and feed foods three times a day and give 2 times khana, nasta (afternoon meal), milk and fruits.	Counseling: tailoring IYCF
15:11	According to conditions. If women is pregnant, then we tell about the pregnancy stages, how to take care, what to eat, how many health check ups, when to have iron pills. If she has the child, we tell about taking care of the child. If adolescents, then we tell them their children may be malnourished when the mother is malnourished.	Counseling: tailoring LINK
16:8	8_Why did you bring your child for weighing and measuring?: FCHV come to house and measure the MUAC of the child and she said its in yellow mark.	Counseling: tailoring FHCVs MEASUREMENT
16:27	19d_What did you agree to do between now and the next GMP session?: The health worker said vitamin deficiency in my child and said to feed properly.	Counseling: tailoring IYCF
17:20	The child has common cold and I asked the health worker there is whizzing sound and she said everything is alright.	Counseling: tailoring HEALTH WORKER
19:18	Today we discussed about the cleanliness of child, feeding of child and about what conditions may lead to malnutrition. If the weight is more or less according to age, then its malnutrition.	Counseling: tailoring
19:19	No We also analyze according to the age. I learn few things about health during my intermediate.	Counseling: tailoring
22:3	If mothers have brought children, then we measure the children as well. If children are normal while measuring, then we say everything is good and keep feeding jaulo, lito, give plenty of water and pay attention to hygiene. If child is weak, then we tell them to feed jaulo, lito timely in adequate amount and if the child lies in red mark, then we tell the child is malnourished and go to hospital …	Counseling: tailoring FHCVs IYCF MEASUREMENT
22:8	We measure the child and counsel them about the status of the child and send them to PHC.	Counseling: tailoring REFERRAL
22:9	If the child is growing well, then we tell the mother to continue the way she is feeding the child.	Counseling: tailoring
23:35	What did the sir tell you last time? He told that my child’s weight was very less. He asked how I was feeding my child. I told him that I am feeding my child and I’m not producing enough breast milk.	Counseling: tailoring IYCF
25:6	Weighing scale and MUAC tape are used to measure the growth status and development. Based on that measurement we counsel to mothers during outreach clinic. We do measurement for under 2 years children. We counsel mothers about breast feeding, food and feeding amount.	CHILD Counseling: tailoring EQUIPMENT IYCF LOCATION MEASUREMENT
25:12	I tell mothers you have done good job, keep it continue and do better than this.	Counseling: tailoring
25:17	If child is healthy, that is growing well and if child is not healthy, child is not growing well. I compared with previous visit and advised them accordingly. I do not have any materials. However, whatever knowledge and skills I learnt from training I use that method to discuss with them.	Counseling: tailoring TOOLS/JOB AIDS TRAINING
25:21	It helps to find child's growth status. If there is green, it indicates child growth is in good trend, if there is yellow, the child is moving to bad, and if there is red, child has become malnourished and that child need special care.	Counseling: tailoring
26:3	In health and nutrition service, GMP helps a lot. Because when a sick child arrives at the health post, we conduct anthropometric tests. Even though sometimes the child may be seen as healthy (green level), they will not have required weight according to their height or length. I personally have found 1 SAM (Severe Acute Malnutrition) case last year and 2 cases within the month of Chaitra of this…	Counseling: tailoring IYCF MEASUREMENT REFERRAL
26:8	We plot the Child Health Card to identify whether child's growth is going on properly or not. Green is normal and yellow is MAM and provide counselling for food. In case SAM we provide Vitamin A based on child's age then refer to other place.	Counseling: tailoring DOCUMENTATION LINK REFERRAL
27:4	It is good. Mothers come in time. We weight the children and provide the counseling accordingly.	ATTITUDES/BELIEFS Counseling: tailoring
27:8	If red, its considered very risky and we send to OTC center. If yellow, the child is getting weaker. If green, then child is normal.	Counseling: tailoring REFERRAL
28:7	The role of GMP is very important for the child Nutrition in Nepal. Child's 80% brain develops in under 2 years of age. So that whether the child's growth and development is in right track or not, healthy or not can be known through the GMP. We can know through the measurement of weight, height and MUAC and growth card can be plotted then know the growth status (green, yellow, red) of child. Acco…	ATTITUDES/BELIEFS CHALLENGES Counseling: tailoring
28:20	We have not separate role of "P" (promotion). When mothers bring their child for GMP our health workers measure child, and they counsel mothers according to the growth status of child. I think all are responsible. The major responsibility lies on service provider. Similarly, central government, province government and local government have supportive role for promotion.	Counseling: tailoring GOVERNMENT HEALTH WORKER
28:21	Mothers brings their child to the Outreach clinic; salter scale is used for growth monitoring and then child health card graph plotting is done. Then we come to know growth status. However, counseling with card plotting and to encourage mother to bring child again is very rare.	Counseling: tailoring DOCUMENTATION EQUIPMENT LOCATION MEASUREMENT
28:25	Up to six months of age, there is exclusive breast feeding, 6 to 11 months additional one time (except morning, days and evening), thick liquid food (Lito) and there is chart to counsel how and what food should feed according to the child age. There are many subject matters related to food and counseling in that chart.	Counseling: tailoring IYCF TOOLS/JOB AIDS
28:29	Yes, we do use if a child is in yellow circle, we tell them mentioning that measurement, your child now at risk so you have to feed nutritious food and frequent breast feeding and so on.	Counseling: tailoring IYCF
29:16	Last time my child suffered from diarrhea, and they consulted me to feed her timely, wash hand with soap and water, trim the nails. The child has been better ever since.	ATTITUDES/BELIEFS Counseling: tailoring IYCF
29:18	Last time my child suffered from diarrhea, and they consulted me to feed her timely, wash hand with soap and water, trim the nails.	Counseling: tailoring IYCF
29:22	Today, we did not discuss anything but last time. Last time my child suffered from diarrhea, and they consulted me to feed her timely, wash hand with soap and water, trim the nails.	Counseling: tailoring
30:2	We measure the middle arm (MUAC) and even we can identify the looking at child its growth and development. Some child are Sukenash (Marasmus) and some Fukenash (Kwashiorkor) type Malnourished children. During MUAC measurement, if child is green zone we appreciate the mother and suggest to continue current feeding practice, if child is in yellow zone we start the counseling at home and if child is…	Counseling: tailoring FHCVs MEASUREMENT REFERRAL
30:3	During appreciation, we tell them that you have done a great job, we have to continue this good feeding practice. Generally, we do counseling during mother's group meeting and outreach clinic. Similarly, I support in immunization day at health facility as well. I do home visit and do counseling and Vitamin A campaign. Similarly, I give health education such as after four months of pregnancy Alben…	Counseling: tailoring FHCVs IYCF LINK LOCATION
30:4	We measure the child first and I advised according to the different category. Incase child is in red category I refer to health facility for the treatment. Red category is danger so that they should be sent to health facility. In yellow category we provide them counseling to feed their child nutritious food and frequent feeding.	Counseling: tailoring IYCF MEASUREMENT REFERRAL
30:12	I just use the MUAC tape to identify growth status of child. If a child is found in green, I used to appreciate the mothers (caregivers) and suggest continuing this good practice feeding and caring. If a child is found yellow zone, I suggest mothers give more attention to feed them frequent and good nutritious food as child's age (under 6 months frequent exclusive breast feeding and more than 1-y…	Counseling: tailoring EQUIPMENT REFERRAL
30:26	First, we measure the child and if the child is not malnourished, I used to counsel mother. Some child may be short compared to normal child and I counsel those mothers as well.	Counseling: tailoring FHCVs
30:27	I used to appreciate to the mother and suggest continuing good practices of caring and feeding. I tell them 80% brain development happens in golden thousand days. I tell them (mothers) if we do not take care child properly, the child might be lean, thin, dumb, and slow. The well grown child can have good writing reading abilities in the future and can have higher education. We demonstrate the dra…	Counseling: tailoring TOOLS/JOB AIDS
30:29	First, I invite them to participate in the mother's group meeting, I discuss with them about pregnancy, nutrition, youth etc. I separate them mothers with children and mothers without children in different sitting place. Then counsel them according to the child growth.	Counseling: tailoring LOCATION
31:4	During outreach clinic, we do the measurement child and update the child health card mentioning child name, age, weight, height and MUAC and maintain Nutrition Register as well. According to growth status (green, yellow, and red) we counsel to the mothers for the further step to be taken for the child growth.	Counseling: tailoring DOCUMENTATION LOCATION MEASUREMENT TOOLS/JOB AIDS
31:6	It helps Nutrition of under 5 years age of children. We cannot say clearly which child's growth is good and poor without measurement however, during community visit we can assume by observation. We come to know growth status of children through the measurement of weight, height and MUAC. According to their children's health status we counsel about breast feeding and supplementary feeding to the m…	CHILD Counseling: tailoring IYCF LINK MEASUREMENT
31:9	At first, we manage everything such as salter scale is hung on proper place with zero Kg, MUAC tape, Register and tell mothers to wash their hand before entering to the room since the covid-19 started. Some time we counsel about exclusive breast feeding and breast-feeding position, after six-month additional nutritious foods. Sometime also counsel about family planning and birthing space between …	Counseling: tailoring DOCUMENTATION EQUIPMENT IYCF LINK MEASUREMENT
31:11	Similarly, through the MUAC tape we measure upper arm of child then tell to mothers about whether child is in green, yellow or red. If a child is in green then we appreciate the mother that you have done great job, and we tell to continue breast feeding and additional food, keep it up.	Counseling: tailoring EQUIPMENT IYCF MEASUREMENT
31:12	If a child is in yellow zone, we tell them that your child is not getting sufficient food, he/she might be sick take to health facility and tell about appropriate breast feeding position additional food. And also ask about Lito and preparation method and to feed.	Counseling: tailoring IYCF LOCATION
31:19	If a child is under 6 months, we counsel about exclusive breast feeding and breast feeding position and method, if a child is more than six months we talk about breast feeding as well as complementary feeding such as warm jaulo and lito and also hygiene and sanitation. If child become sick, take to the health facility are included in counseling. Similarly, we suggest them to measure their child e…	Counseling: tailoring DEVELOPMENT FREQUENCY LOCATION REFERRAL
31:20	If a child is in green then we appreciate the mother that you have done great job, and we tell to continue breast feeding and additional food, keep it up.	Counseling: tailoring IYCF
31:21	If a child is in yellow zone, we tell them that your child is not getting sufficient food, he/she might be sick take to health facility and talk about appropriate breast-feeding position additional food. And ask about Lito and preparation method and to feed.	Counseling: tailoring IYCF LOCATION REFERRAL
31:27	Based on their child health status and immunization we identify the recommendations. If a mother has not taken her child for immunization, we tell them about the importance of immunization and we counsel them in outreach clinic. Similarly, if a child has not gained adequate weight for age we tell them that there is risk of malnutrition of child and we recommends them to feed proper food and breas…	Counseling: tailoring IYCF LINK LOCATION
32:3	We are not given height measuring machine, so we don’t measure height. We have weighing scale and we have been weighting. We counsel caregivers after measuring MUAC. We say its risky when the MUAC lies in red zone, to take proper attention at home when yellow and encourage the green ones for good.	CHALLENGES Counseling: tailoring EQUIPMENT
32:6	Please explain what happens in GMP session during outreach clinic? Firstly we greet the mothers and ask about the status of the health of child as well as mother. If they say everything is right, then we thank them. If the child is not well, then we give counseling. We counsel according to the status of the children.	Counseling: tailoring LOCATION
32:10	We counsel about the nutrition to the mothers. We say that the child has not been receiving food according to the age and pay attention in food and provide nutritious food.	Counseling: tailoring IYCF
32:11	3d_What happens after measuring a child who is growing well?: We encourage the mothers to keep feeding properly.	Counseling: tailoring
32:12	If there are pregnant women, then we advise about pregnancy, need of nutritious foods, exclusive breastfeeding for 6 months, supplementary feeding after 6 months.	Counseling: tailoring FHCVs
32:21	Some say the weight of the child is always same while weighing, and they are not growing. so they don’t want to weight their children. We do counseling for such caregivers as well and encourage them to come regulalry.	ATTITUDES/BELIEFS Counseling: tailoring
33:9	Caregivers have immunization card and in one side there is immunization schedule and other side growth trend chart for under 2 years. We show the growth trend to the caregivers and explain weight lying in green zone is normal. When weight is in decreasing trend, it may reach yellow, so before that we counsel and suggest them that the child health is in risk.	Counseling: tailoring LINK TOOLS/JOB AIDS
33:10	If [health worker name] is weighting the child then I counsel. If any child has decreasing trend or low weight, then I give one-to-one counseling. In mothers group meeting, we again discuss about the nutrition status of children and food. We say to mothers not to miss growth monitoring session.	Counseling: tailoring HEALTH WORKER IYCF MEASUREMENT
33:11	If green, its normal and the weight of the child is good. We say them to continue feeding and also add some extra nutritious food items. If yellow, we say the child is in risk, we suggest to feed jaulo, lito. We check the progress	Counseling: tailoring FREQUENCY IYCF LOCATION
34:23	We also counsel about the status of the children. If children is weak then we counsel about the supplementary feeding. If normal then, we counsel for keeping up the progress.	Counseling: tailoring IYCF
34:28	We show the graph to the mothers and explain that if the child has gained certain weight according to the age, then the child is normal. If child is weak, we say what was the supposed weight of the child and suggest the supplementary feeding and try to understand whether foods was inadequate. If it seems the child may lie in SAM, we go for further screening at OTC.	Counseling: tailoring IYCF REFERRAL
34:29	If the child lies in yellow zone, then we provide baalvita. After the child crosses 6 months, supplementary food should be given. Some mothers think even after 6 months, only breastfeeding is adequate. We counsel such mothers to feed baalvita and other supplement foods.	Counseling: tailoring IYCF
35:33	If the child is normal or is in the midpoint, we appreciate the caregivers and counsel them to provide care in even better way. If the child’s weight is in yellow color, we tell the caregivers that their child is at the risk of malnutrition and suggest them to feed nutritious food four times a day. If the child is in the red zone, we suggest them to go to nutrition rehabilitation home. We don’t h…	CHALLENGES Counseling: tailoring IYCF REFERRAL
35:35	Yes, we inform the caregivers about the change in weights in comparison to previous visits, about red zone, risk for malnutrition, etc. The care givers of children in green zone are thanked and encouraged to provide better care.	Counseling: tailoring
37:4	If a child is in green, I say to mothers this child okay and if a child is in yellow, I give nutrition education. Similarly, if child in red, I directly refer to health facility.	Counseling: tailoring REFERRAL
37:6	Only MUAC tape is used to measure the arm and counsel according to green, yellow and red category in the tape. If child is in green that child's growth is good, if child in yellow, this child is going at risk, and if the child is in red, that child is in malnourished need immediate care so that we send them to health facility.	Counseling: tailoring EQUIPMENT REFERRAL
37:8	I record the growth monitoring data in number, I don't know the centimeter but whatever I see in the middle of tape during measurement, I used to record that number. This record is recorded in Ward Register. But we do not have any thing keep the record to give mothers, I just say them the number of measurement and counsel them accordingly. Similarly, if a child is green, I congratulate to mothers…	Counseling: tailoring DOCUMENTATION
37:10	3c_What happens for a child who is not growing well?: I counsel them to breast feed 10-12 times a day, up to six months exclusive breast feeding is strongly recommended, advised to feed additional food after 6 months (6-7 months one time, 8-9 months 3 times or child desired). Similarly, I suggest them to maintain hygiene and sanitation of child and home.	Counseling: tailoring IYCF
37:11	3d_What happens after measuring a child who is growing well?: I congratulate them saying you are doing good, keep it up.	Counseling: tailoring
37:14	I used to tell them about their child's growth status and suggest them the actions as their child needed. For example, if a child is healthy, I tell them bring in next month and if child is sick, I suggest to go to health facility within a week. And I suggest to do actions as health post's suggestion.	Counseling: tailoring REFERRAL
37:19	The good things having children's weight or length measurement support to know growth status of children. Similarly, how differ their growth compared to previous and this month. If there is higher kg than previous month, we can say child's growth status is good, if number of kg decrease or stagnant then we can ask the mother whether child was sick or not, what was the number of breast-feeding in …	ATTITUDES/BELIEFS Counseling: tailoring IYCF
37:23	We give useful counseling to the mothers according to growth status of child, they are useful such as those whose growth status in red line we send them to health facility, those who are in yellow line we advise to feed additional complementary food jaulo and lito. This is satisfying because the data proved this. Red category cases are rare or zero in my working area.	Counseling: tailoring IYCF
37:25	I think there is not challenges with counseling. Very limited caregivers or families unable to follow the counseling. We counsel them again. We provide counseling according to the age and we have not children with disability. We counsel them during pregnancy as well about it.	CHALLENGES Counseling: tailoring DEVELOPMENT
37:31	Yes, most of the families follow our given recommendations but I found few of them were not followed about Lito and Jaulo recommendation. I asked them why you didn't follow this and they told we have milk, ghee, and curd so we do not need. Again, I counsel them that you can cook jaulo or lito with milk or ghee, you can add green vegetables, pulses, sugar etc. I told them importance of Jaulo and L…	Counseling: tailoring IYCF
37:37	If a child is under weight for age, I tell them that your child is at risk, so you have to feed additional food.	Counseling: tailoring
38:4	GMP helps to identify whether the child 's growth being properly or not. Every child should be gained 1Kg of weight every month but some time insufficient of breast milk or improper way of breast-feeding or illness of child may not gain that weight. In this condition child's previous gained weight may also loss. We asked them (mothers) what is reason of not gaining the weight. GMP helps to growth…	ATTITUDES/BELIEFS Counseling: tailoring IYCF
38:6	First, we registered their name and then we take the MUAC, Weight and Height of the children. Then we assured whether the child is in green or yellow or red category then we treat and counsel them accordingly. If a child is in red zone, we start RUTF and if child is in yellow zone, we counsel them to feed the Lito (Nutritious porridge containing 2 portion cereal and 1 portion protein seeds).	Counseling: tailoring IYCF LINK MEASUREMENT
38:11	We used to measurement of mid arm circumference of child, through this we come to know the child's growth status then if baby is in green, we say child is normal, if baby is in yellow we counsel them (mothers) saying that child is becoming weak it means whether you did not feed properly or child become sick and alert them for better care and feeding such as complementary feeding and Lito for more…	Counseling: tailoring IYCF LINK MEASUREMENT
38:12	Through the different measurement such as height, weight and MUAC we come to know the whether the child has gained adequate weight or length for age. If the child has gained adequate weight and height, child's growth status is good and we appreciate mothers. If the child has not gained adequate weight and length for age, growth status is not good and we provide them counselling and treatment with…	Counseling: tailoring MEASUREMENT
38:14	We used growth trends while counselling to mothers and some time they (mothers)	Counseling: tailoring
38:15	Based on observation of child we provide recommendation such as hygiene and	Counseling: tailoring
39:2	I perform the task of measuring the arms in the outreach clinic. Yes, we do give advices to malnourished children's parent on feeding and health. Similarly, fish, meat, beans, good breast feeding and well take care of child are advised. We measure the child in the mother's group meeting every month.	Counseling: tailoring FREQUENCY IYCF MEASUREMENT
39:6	3c_What happens for a child who is not growing well?: We re-measure the child, provide counseling and child is sent to the health post.	Counseling: tailoring REFERRAL
39:7	3d_What happens after measuring a child who is growing well?: We advise mothers on breast feeding and counsel to feed food; fish, meat, soup and fruits; 3 to 4 times meals a day.	Counseling: tailoring IYCF
39:8	We advise the mothers of children below 6 months for breast feeding and to eat healthy diet of pulse, meat, and fish. We advise the children based on the category they fall in.	Counseling: tailoring
40:2	I involve in growth monitoring and Promotion. I used to do measurement of child. I measure the children by Salter scale, MUAC tape and then I find the growth status of children such as green, yellow and red categories. If I find child in red category, we refer to OTC and if child is yellow we can improve the status by counseling.	Counseling: tailoring EQUIPMENT REFERRAL
40:8	We provide appropriate counseling to the caregivers of green and yellow categories children. Red category children are sent to OTC center.	Counseling: tailoring REFERRAL
40:10	Based on the children's growth status we provide counseling them.	Counseling: tailoring
43:7	Usually I give the advice based on the color obtained after measuring the arm circumference. I had referred the severe cases to the Melamchi PHC. Similarly, I have been suggesting for proper care to the children who lies under the yellow colour.	Counseling: tailoring REFERRAL
43:18	I know lots of things related to child health. I know who is she? And what is the problem of a baby. I also know who needs what sort of counselling.	Counseling: tailoring
44:19	However, health workers have been calculating the value in the graph (normal, moderate and severe) and have been using the value for the counselling.	Counseling: tailoring
45:11	We look at if the child is in the green or yellow or red line. These lines indicate the good, normal and severe nutritional status of the child. If we notice the child in the yellow color then we tell to the caregiver that the child hasn't got the enough food so we advise to the caregiver for feeding proper nutritious food	Counseling: tailoring IYCF LOCATION
45:16	Based on the GM result we provide the recommendation either individually or in a group.	Counseling: tailoring
46:9	For the green case we would suggest to keep continue giving nutritious food as before. Yellow is the signal of moderate mal-nutrition so food is not enough for the child so we would suggest to caregiver about giving nutritious food to the child.	Counseling: tailoring HEALTH WORKER IYCF
46:13	The recommendations are identified as per the nutritional status of the child. As I earlier mentioned that we use the growth trend. We tell them about HAREK BAAR KHANA CHAAR (feed the children four times a day). We also teach them how to make nutritious food locally at home. We show the Purna Maya ko Katha (the story of Purna Maya) in the flip chart. Sometimes we use wheel chart too	Counseling: tailoring IYCF TOOLS/JOB AIDS
46:40	I would suggest to all the health workers to measure the weight of the children every months for 2 years and provide an appropriate and proper suggestion/counselling to the caregivers based on the growth trend recorded in the card.	CHILD Counseling: tailoring HEALTH WORKER MEASUREMENT RECOMMENDATIONS
47:23	I mean the health worker measure the child, record the value in the child card and provides the counselling as per the value obtained from the measurement.	Counseling: tailoring DOCUMENTATION HEALTH WORKER MEASUREMENT
48:9	The child in the green line is being advised to keep continuing the usual feeding practice, not to miss the immunization and consuming vitamin 'A' and Albendazole tablets. The caregivers, children are in the yellow line are being advised to focus on giving proper nutritious food to their children. And redline children are being referred to the OTC or district nutrition rehabilitation center.	Counseling: tailoring LINK REFERRAL
48:13	We compare the result of the current and previous visit which shows whether the child is gaining the weight or not. We draw the growth trend in the child card. We use the growth trend to identify the recommendations.	Counseling: tailoring DOCUMENTATION
49:7	The GMP is the tool to assess the nutrition status of the children. GMP has the huge role in determining in developing nutrition program and the types of services to be provided to the children, and in identifying the types of counselling provided to the children. For example the proper GMP differentiates whether the child is normal or in the severe condition.	Counseling: tailoring DATA DECISION-MAKING
49:16	An individual as well as group counselling is being done as per the requirement. Flip chart is being used to facilitate the counselling session as all the health workers in the kailari rural municipality are trained in conducting GMP session. After the measurement the normal child is being advised to keep continuing taking care of as before. The emphasis is given to HAREK BAAR KHANA CHAR (Everyda…	Counseling: tailoring IYCF REFERRAL TOOLS/JOB AIDS TRAINING
50:14	I don't know the exact method of counselling. However in my experience the health workers first look at the growth trend whether it is stable, declining or increasing and provides counselling accordingly. If the trend is stable then it is the sign of the growth problem. Then the health workers dig out the problem. How it happened? The health worker asks if the child got sick or if the child got t…	Counseling: tailoring IYCF REFERRAL
51:25	Theoretically, first mother forwards the card to the health worker, then health worker should do the measurement of child. Health worker should brief to the mother about measurement whether child is in right direction or wrong direction of health status. If the child is in right direction, health worker should appreciate with counseling, if the child is wrong direction health worker should counse…	Counseling: tailoring DOCUMENTATION HEALTH WORKER MEASUREMENT
54:7	I think the GMP is a very important tool as we can use the GMP as a entry point to deliver the quality services. For example if the client come to the health facility then the health workers assess and can identify the health status of the client so that the health worker can provide an appropriate treatment, counselling or refer to the other health facilities according to the findings of the obs…	ATTITUDES/BELIEFS Counseling: tailoring HEALTH WORKER LOCATION REFERRAL
55:34	However, there are issues in interpretation of weights taken. For instance, if a child weighs 4.5 kilos, the health workers face difficulties in determining if that weight is less or normal or more. The practice of explaining the mothers about the growth trends on the basis of plotting done in the child health card is very poor	CHALLENGES Counseling: tailoring DOCUMENTATION

## Sheet: Nepal - DOCUMENTATION
ID	Quotation Content	Codes
1:26	Do the health workers plot your son’s weight in the card? No, they don’t. They tell us the weight verbally. Only the immunization is recorded. That’s why I didn’t bring the card today. Weight and arm circumference is recorded in their (health post’s) register and is not recorded in the card.	CHALLENGES DOCUMENTATION LINK MEASUREMENT TOOLS/JOB AIDS
2:18	Do you also tell about increment in weight of child according to the weight? There is a chart showing growth trends in the child health card. Do you inform mothers about that? I don’t know about that.	CHALLENGES COUNSELING DOCUMENTATION
2:19	Here’s the immunization card. The growth trend is right here. (Interviewer showing the picture). Do you use this type of chart? No, I don’t use that. The health workers may use that during immunization sessions at the health post.	DOCUMENTATION HEALTH WORKER LINK LOCATION TOOLS/JOB AIDS
2:23	Do you also record the measurements? No, I don’t. The ANMs will do the recording.	DOCUMENTATION HEALTH WORKER
2:24	Yes. But, there is a ward register where I make tick marks (tally marks). I submitted the register to the health post on the 27th of last month. We have to do reporting every month.	DOCUMENTATION REPORTING
2:25	There is a place to record the number of pregnant mothers met in the village. I make 4 tally marks in the register if I meet 4 pregnant mothers. I also record the number of women sent to the health post for receiving family planning services. Similarly, I record the number of pills (contraceptive) provided, number of children suffering from pneumonia and diarrhea, children treated with ‘Jeevn Jal…	DOCUMENTATION LINK LOCATION
2:28	So, you make a tally mark if you find such children? Yes.	DOCUMENTATION
2:30	Did you record the measurements yesterday? Yes, the measurements were registered in the ward register. I’ll submit the records to [health post name]... this month.	DOCUMENTATION REPORTING
3:28	Firstly, name is registered.	DOCUMENTATION
3:29	I think it’s HMIS 3.2….no it’s 2.3 maybe. Then, name and other details are filled in the child health card. All the details will be there if the child is already immunized before. There’s place to write about immunization in one side and growth chart is in the other side	DOCUMENTATION LINK TOOLS/JOB AIDS
3:30	Then, the child is weighed in salter scale. The child should be lightly clothed, remove cap, shoes, clothes. Place the child in the weighing pants properly, legs should be inserted properly in the leg holes. Record the first measurement. The measurement is recorded in the ‘Road to Health card’. See if the child’s growth curve is in green direction or red direction. After that, counselling is done…	COUNSELING Counseling: tailoring DOCUMENTATION EQUIPMENT MEASUREMENT TOOLS/JOB AIDS
3:32	In one side of the graph, there’s ‘Kg’ (interviewee was showing the vertical axis) and age, 0 to 23 months in other side (interviewee was showing the horizontal axis). Weight for age is plotted in the graph and compared to the weight of previous visit and is interpreted accordingly. Growth trends are interpreted according to the colors zones, i.e. green, yellow and red.	CHILD DOCUMENTATION
3:33	Height is rarely measured, we lack in that sector. Inches are drawn on the door. Height measurement for small children…for those who cannot stand is done on the wooden device, in sleeping position. Suaahara has provided Shorr boards, but it’s not provided to all districts. Height is also taken by using Shorr board. Otherwise, it’s measured manually by drawing scales on the wall. Height measuremen…	CHALLENGES DEVELOPMENT PARTNER DOCUMENTATION EQUIPMENT MEASUREMENT TOOLS/JOB AIDS
3:34	Is there a place to record height in the ‘road to health’ card? No, there’s no place in the ‘road to health’ card. But, height is recorded in the nutrition register.	CHALLENGES DOCUMENTATION MEASUREMENT TOOLS/JOB AIDS
3:45	I think health workers face difficulty carrying the height boards. Salter scales and MUAC tapes are easy to carry. They also have to carry nutrition registers with them. Maybe this is the reason for not measuring heights. Moreover, all health facilities do not have height measuring boards.	CHALLENGES DOCUMENTATION EQUIPMENT HEALTH WORKER MEASUREMENT
3:49	The main thing is unavailability of human resources. Around 40% sanctioned positions are vacant.... I think the health workers have not internalized their responsibilities regarding counseling. They are also rushed do to the visit of many children. They quickly fill the registers and finish growth monitoring without counseling. Growth monitoring is an important indicator in nutrition sector. But,…	ATTITUDES/BELIEFS CHALLENGES COUNSELING DOCUMENTATION HEALTH WORKER
3:55	We also have Routine Data Quality Assessment (RDQA) for nutrition programs. Both Suaahara and we are doing this. All the nutrition related registers and data are assessed in palikas with poor data (indicators) and good data (indicators) in the 5 suaahara implemented districts of the province. We have planned to visit at least 3 health facilities per palika. [District name] is also one of the dist…	DEVELOPMENT PARTNER DOCUMENTATION REPORTING SUPERVISION
3:66	Timeliness and completeness of data (sharing) is also important. Health workers are conducting growth monitoring sessions. But, the measurements are not entered/ recorded in the registers in both health facilities and ORCs by FCHVs and health facility staff. So, there must be improvements in data recording.	CHALLENGES DOCUMENTATION FHCVs HEALTH WORKER LOCATION REPORTING
3:74	Effective implementation of MNP (Baal Vita) program can ensure visits every month. If we can do GMP during MNP program, frequency will be increased. I asked a few women in Jajarkot about monthly GM visits. They told that they visited every month. Maybe the problem is in recording.	CHALLENGES DOCUMENTATION FREQUENCY LINK RECOMMENDATIONS
3:83	All health workers and stakeholders must be aware regarding GMP. Data recording should be improved and ORCs should be conducted properly.	DOCUMENTATION HEALTH WORKER LOCATION RECOMMENDATIONS
3:88	Height measurement is also recorded in the card.	DOCUMENTATION TOOLS/JOB AIDS
4:1	I am working as an ANM in this health facility. This is also a birthing center. So, I also conduct deliveries. I am also involved in growth monitoring of under 5 children in this health post and at outreach clinics run by this health post. I also play a role in recording and reporting.	CHILD DOCUMENTATION HEALTH WORKER LOCATION REPORTING
4:7	Yes, we measure weights of the children and record them in the nutrition register during immunization. MUAC and heights are not taken during immunization because a lot of children visit that day.	CHALLENGES DOCUMENTATION LINK MEASUREMENT
4:11	Before weighing, remove any heavy clothing like cap, jacket and shoes. The child must be weighed with light clothing only. Then the weight is taken and recorded.	DOCUMENTATION MEASUREMENT
4:15	I forgot the exact name of the register. I think it’s integrated acute malnutrition register (IMAM register-checked later). Regular growth monitoring data is registered in the nutrition register. We do not have a separate register for growth monitoring. The data is recorded by the staff involved in growth monitoring, whoever is present at that time. (GM was done by the AHWs in the health post and…	DOCUMENTATION HEALTH WORKER LOCATION
4:16	Yes, there is a place for plotting and classifying in green, yellow or red color (Cards were assessed next day during immunization session. Most of them were not plotted).	CHALLENGES DOCUMENTATION LINK
4:17	We can know about the child development status from his/her height and weight. I ask about developmental milestones like speech, behavior, etc. These information are not recorded. Immunization information is also collected.	COUNSELING DEVELOPMENT DOCUMENTATION LINK LOCATION
4:18	Yes, I also draw line. If the measurement is in green zone, I tell the caregiver that her child is growing well, she is feeding properly and also suggest her to continue feeding good foods. If the measurement is in the yellow zone, I inform the mother that her child is at a risk of malnutrition. I ask her about the frequency of complementary feeding. If the mother is not feeding properly, I’ll ad…	Counseling: tailoring DOCUMENTATION IYCF
4:22	(On observation: only weights were recorded in the nutrition register, growth cards were not filled)	CHALLENGES DOCUMENTATION TOOLS/JOB AIDS
4:31	Do you also record the suggestions provided? No, counseling is not recorded.	CHALLENGES COUNSELING Counseling: follow-up DOCUMENTATION
4:43	7_Do you collect data for your facility?: Yes	DOCUMENTATION REPORTING
4:44	I collect data on height, weight, MUAC, nutrition stage, age, address, etc. (height and MUAC were not recorded in the register)	CHALLENGES DOCUMENTATION REPORTING
4:45	What happens with the data? I compare the current growth status of children with that of previous time.	DATA DECISION-MAKING DOCUMENTATION
4:46	Frequency of contact and immunization status is determined from the nutrition register. Most of the children are brought to the health facility for immunization or if the child is thin or small. So, the growth monitoring frequency is less.	CHALLENGES DATA DECISION-MAKING DOCUMENTATION FREQUENCY LINK
4:47	(Nutrition register contained spaces for recording nutrition status (normal, moderate, severe), weight for age, exclusive breast feeding (yes, no, date), complementary feeding (yes, no, date) and Baal Vita)	DOCUMENTATION IYCF LINK
4:50	There’s no consistency in visiting the health facilities here. Many children outside of the working area of this health post are brought here and even the children from this area are taken to other health posts. Some of them even visit different health posts. So, that child’s data will be recorded in both health facilities. As a result of this, the frequency of visits of such children will be les…	CHALLENGES DOCUMENTATION FREQUENCY LOCATION REPORTING
4:55	The training was related to nutrition. They told us that there are many malnourished children in our village and the health workers are not conducting growth monitoring properly, recording and reporting part is also poor.	CHALLENGES DOCUMENTATION HEALTH WORKER MEASUREMENT REPORTING TRAINING
4:56	They asked for the reason behind this. Then they taught us how to fill the growth charts and how to properly fill the data in the reports.	DOCUMENTATION REPORTING TOOLS/JOB AIDS TRAINING
4:62	Recording helps in comparing the current growth status with that of the previous month.	ATTITUDES/BELIEFS DOCUMENTATION
4:65	We do not have registers for recording MUAC. Only the weights are recorded in the registers. But, I note down the MUAC measurements in a piece of paper myself.	CHALLENGES DOCUMENTATION
5:15	When we reach the outreach clinic, first the child card is taken and it is registered. Then the salter scale is hanged and turn wise we weight our child. [Health worker names] come for GMP. Then fill the information in card and register.	DOCUMENTATION EQUIPMENT HEALTH WORKER TOOLS/JOB AIDS
6:8	If there is a friend or any health worker, then we write in vitamin file and mothers’ group file. (not clear whether its two different files)	DOCUMENTATION HEALTH WORKER
7:32	There is a place for plotting the child’s growth trend and red, green, yellow color coding is also done. Do you know that? Yes, I’ve seen that graph. Is that graph plotted? I don’t know whether it’s plotted or not. (The interviewer later assessed the growth card. It was not plotted, weight was not recorded)	DOCUMENTATION
7:33	Have the health worker ever discussed about your child’s weight after looking the growth chart? No, they haven’t. They have written about immunization, right? Yes But, not about child’s weight? I think yes. I haven’t observed carefully.	Counseling: tailoring DOCUMENTATION LINK
7:34	(Interviewer later assessed the card. Weight was not recorded in the growth card. It was written in the nutrition register only)	DOCUMENTATION
9:7	We only measure MUAC and discuss, no record keeping.	COUNSELING DOCUMENTATION MEASUREMENT
11:5	Mothers come along with their children under 5. We educate them about nutrition and reasons which may cause malnutrition. We also educate them about the hygiene. We measure and show them as well and explain what the color means. We take attendance and make minutes and also mention about the topic of discussion in the meeting.	CHILD Counseling: tailoring DOCUMENTATION IYCF
11:39	We have separate register for reporting.	DOCUMENTATION
12:2	P: I’m involved in taking growth measurements, counseling the caregivers, recording the growth measurements in the growth monitoring register (nutrition register) and sending the data to the higher authorities	COUNSELING DOCUMENTATION HEALTH WORKER MEASUREMENT REPORTING
12:4	P: Yes. I am basically involved in providing OPD services. But, I do provide other services in absence of other staff. We have a nursing team here. I supervise their works. I observe if weights are taken or not, if services are provided to undernourished children or not, and also see how records are maintained. I haven’t been to PHC ORCs yet, but I check reports of ORCs.	DOCUMENTATION HEALTH WORKER LOCATION MEASUREMENT SUPERVISION
12:6	P: Yes, I record the measurements in the child health card and growth monitoring register (nutrition register) after taking the growth measurements. After that, we provide counseling on related topics.	COUNSELING DOCUMENTATION HEALTH WORKER TOOLS/JOB AIDS
12:13	P: When the child visits this health facility, we do registration in mul darta register (main register) first. Then, the weight of the child is taken and recorded in the child health card.	DOCUMENTATION LOCATION MEASUREMENT TOOLS/JOB AIDS
12:14	We measure and record the length of children under 2 years and height of children aged 2 to 5 years. The, MUAC is taken in the left arm by using a MUAC tape. Arm circumference is then categorized as per the color obtained during measurement. It’s also recorded in the child health card. Then we calculate the Z-score from the child’s height or length.	CHILD DOCUMENTATION EQUIPMENT MEASUREMENT TOOLS/JOB AIDS
12:15	All those measurements are recorded in the child health card and then in growth monitoring register (nutrition register). After registration, we give counseling to caregivers on nutrition related topics and growth monitoring.	COUNSELING DOCUMENTATION IYCF MEASUREMENT TOOLS/JOB AIDS
12:17	P: We use two registers to record the data. First, we register in growth monitoring register. Then, severely malnourished children are registered in IMAM register as well. Children aged 6 to 23 months receiving Baal Vita are recorded in Baal vita register. We record all these in monthly reporting form as well. One copy is kept here and one copy is sent to the higher level/ palika/ health facility.	CHILD DOCUMENTATION GOVERNMENT IYCF REPORTING
12:18	P: No, there are two types of growth monitoring registers, one is for 6 to 23 months and another for 24 to 5 years. Nutrition register is IMAM register. (The participant was confused between nutrition register and IMAM register. There was no separate growth monitoring register)	CHILD DOCUMENTATION
12:19	P: All the staff involved in growth monitoring records the measurements. Progress report and other reporting are done by the health post in-charge.	DOCUMENTATION HEALTH WORKER REPORTING
12:21	P: We ask if the child is sick or not. The sick children are treated as per CBIMNI protocol. We also provide health education to the care givers.	COUNSELING DOCUMENTATION
12:22	P: Yes, immunization is also recorded. We teach about feeding practices and hygiene practices to the caregivers because many children get ill due to poor hygiene in this community. We also teach about safe way of disposing human stool.	COUNSELING DOCUMENTATION IYCF LINK
12:37	I: Are these follow-up actions recorded? P: No, they are not recorded.	CHALLENGES DOCUMENTATION
12:39	We record the weight of the children in the growth cards. If the child has gained weight around 100 to 200 grams, we will know that mother has acted as per our instructions.	Counseling: follow-up DOCUMENTATION TOOLS/JOB AIDS
12:49	P: If any under 5 children visit your outreach clinic or immunization clinic or health facility, then conduct growth monitoring and properly record all the measurements in the child health card and registers. After that, manage the problems of the child.	CHILD DOCUMENTATION LINK LOCATION RECOMMENDATIONS
12:58	P: The main problem here [municipality name] is poor recording. I came here after the employee adjustment program. Before that, there were only 2 to 4 health workers in this health facility. They didn’t have time to maintain the registers. Children visited the health facilities that time, but the data were not well recorded.	CHALLENGES DOCUMENTATION HEALTH WORKER LOCATION
12:69	P: I haven’t calculate the coverage. But, our health post in-charge does that. He also calculates frequency from the registers.	DOCUMENTATION HEALTH WORKER
12:73	P: We collect the data on the number of children aged 0 to 11 months and 12 to 23 months, who are normal, moderate and severely malnourished. The number of children who are exclusively breast fed, who have complementary foods introduced and who have received Baal Vita in a month. Similarly, in IMAM register, we record the number of severely malnourished children who are admitted and who are recei…	CHILD DOCUMENTATION IYCF
12:75	P: Yes, they send feedback to us immediately if we have made any errors. They ask us to correct in both DHIS 2 and hard copies of the reports. They also ask to check the registers.	DOCUMENTATION GOVERNMENT SUPERVISION
12:82	I: Are those ORC visits recorded? P: Yes, they are recorded in ORC registers and brought here to this health facility.	DOCUMENTATION LOCATION
13:14	First we give the child card and register the card. Then weight the child and record the weight of the child. If we like, then stay for a while then go home after our turn.	DOCUMENTATION MEASUREMENT TOOLS/JOB AIDS
14:15	First the child card is taken then the child is weighted and it is recorded in the card and we go home.	DOCUMENTATION MEASUREMENT TOOLS/JOB AIDS
15:7	iii. Who records growth monitoring data and where? What do caregivers keep? What do you or the health workers keep? We have a separate register where we have to mention the number of children in different color zones.	DOCUMENTATION
15:17	In health post, [health worker name] takes weight and sisters run the ORC clinic. When [health worker name] does not come, I help in weighing and write in the paper. We help to identify which children came and who did not come.	DOCUMENTATION HEALTH WORKER LOCATION MEASUREMENT
18:15	First the child card is taken then the child is weighted and it is recorded. They tell whether our child’s weight is okay or not.	DOCUMENTATION MEASUREMENT
22:7	We record name of the parents and number in the register. We only record of child for red mark and send monthly reports.	DOCUMENTATION REPORTING
23:28	They also register the names and other details, right? Yes	DOCUMENTATION
23:32	Did the health post staff plotted or made line in the child health card? No, they didn’t. (The mother didn’t bring the child health card that day. So, she was asked to bring the card next day. The child health card was checked by the interviewer next day. It was torn/ damaged. Growth measurements/ weight was not plotted at all. Only the immunization dates were written)	DOCUMENTATION
24:14	They measure the weight and record the data. They provide the packets to feed the children on alternating days. They provide us with information but I'm not able to follow and see results. Now she is become better.	DOCUMENTATION IYCF LINK MEASUREMENT
25:8	I used to record in register about the number of pregnant women, immunized children and Vitamin A used children. These records are submitted to the health facility in every month in the meeting. Caregivers have child card, these records are recorded in their child card as well but they do not give much attention and interest about it. They just listened recorded number of measurements, they are m…	DOCUMENTATION LINK REPORTING
25:10	I used to record growth trend in file and if I measure the child next time and I come to know growth trend by it. We have not any other tool to use except weighing scale and MUAC tape. We do not have other demonstrating materials as well.	DOCUMENTATION EQUIPMENT TOOLS/JOB AIDS
25:19	In outreach clinic I use to measure MUAC and weighing scale and keep the record in my register. However, there is always presence of health worker as well.	DOCUMENTATION LOCATION MEASUREMENT
25:36	We do not have separate place for outreach clinic, there is not room for antenatal check-up, we have stretcher but there is not vehicle to go the health facility in emergency case, women give birth baby on the way to health facility. We are not getting any training for two years; training develop skill and update knowledge. We have not got any incentives; we are doing free services. We have workl…	CHALLENGES DOCUMENTATION FHCVs LOCATION RECOMMENDATIONS TRAINING
26:6	We have recorded all the measured data in the CBiMNCI register.	DOCUMENTATION
26:7	What other information are you required to collect during GMP sessions? (Probe - child development status, immunization information, etc.) We also analyze whether the child has eaten well, are feeling sick, or have fever, diarrhea etc and check for the child's anthropometric tests. To determine whether the child is malnourished and has a steady growth.	DOCUMENTATION
26:8	We plot the Child Health Card to identify whether child's growth is going on properly or not. Green is normal and yellow is MAM and provide counselling for food. In case SAM we provide Vitamin A based on child's age then refer to other place.	Counseling: tailoring DOCUMENTATION LINK REFERRAL
26:13	If recommendations are given to caregivers: (Probe - How are recommendations identified? How are caregivers involved? How do you help caregivers understand follow-up actions? Are follow-up actions recorded? Are they reviewed at the next session?) I call them for the follow up after 15 days, but not every people appear for it due to family. Yes, the follow up data are recorded. Even the referred c…	CHALLENGES Counseling: follow-up DOCUMENTATION FAMILY/SOCIAL SUPPORT
26:23	First, we Measure the arm by MUAC tape and then we circle whether the child is in red or yellow or green in CBIMNCI register and height also maintained in the same register by drawing a separate column. Similarly, weight is maintained in HMIS 2.3.	DOCUMENTATION MEASUREMENT
26:24	Arm measurement, height and weight record are collected.	DOCUMENTATION
26:25	We first do the test and determine the color category the child falls in. We record in CVMC register and growth monitoring; HMS2.3.	DOCUMENTATION
27:7	We entry the records in nutrition register. We fill the plotting card.	DOCUMENTATION
27:20	7_Do you collect data for your facility?: Yes	DOCUMENTATION
27:21	How are data collected? Data collected during GMP session	DOCUMENTATION
28:21	Mothers brings their child to the Outreach clinic; salter scale is used for growth monitoring and then child health card graph plotting is done. Then we come to know growth status. However, counseling with card plotting and to encourage mother to bring child again is very rare.	Counseling: tailoring DOCUMENTATION EQUIPMENT LOCATION MEASUREMENT
28:22	There are different columns in Register to record the data such as New visit and Revisit, but our health workers used to keep the record in New visit even child's revisit. Actually, they should keep the record continue until two years age of child, but they are not doing so. They kept the record as new visitor in every visit of same child. That increased the number of new visitors high and revisi…	DOCUMENTATION HEALTH WORKER REPORTING
28:38	We do not do separate supervision for GMP, it is done in integrated way. We check whether they have been updating Nutrition register or not, how they are doing recording and reporting, during PHC ORC how effectively counseling is doing during PHC and ORC, presence (number) of mothers is also observed. Based on above mentioned point we used feedback them.	DATA DECISION-MAKING DOCUMENTATION LINK SUPERVISION
28:52	Health worker should do proper counseling, our outreach clinic has been running in personal home or school, there is not place to sit mothers who come walking long distance. We need to strengthen the outreach clinic. Health worker should update child health card, nutrition register. They should do card plotting and tell to the mother about growth status of child and counsels accordingly and creat…	COUNSELING DOCUMENTATION HEALTH WORKER LOCATION RECOMMENDATIONS
30:11	The record is kept in open sheet of paper and submit to the health facility at 27th day of Nepali month calendar. We have not any register to keep the record.	CHALLENGES DOCUMENTATION
30:18	We need equipment for measuring child, Diary or register to keep the record and most importantly place for meeting. We sit meeting other's house and sometime our materials misplace or lost in other's house	DOCUMENTATION EQUIPMENT FHCVs LOCATION RECOMMENDATIONS
30:25	I do keep record in ward register and always do the monitoring. I measure the child every month to know the growth and development of child. If a child was yellow in previous month, I used to give priority for that child to know the progress.	Counseling: follow-up DOCUMENTATION FHCVs FREQUENCY
30:37	There is not any challenges with children's growth monitoring now. Mother come to health facility and they themselves take weight of their children and if worker feels doubt, health workers repeat that measurement and keep the record.	CHALLENGES DOCUMENTATION HEALTH WORKER LOCATION MEASUREMENT
31:2	Similarly, I used to keep recording in different register and submit to the higher level.	DOCUMENTATION HEALTH WORKER REPORTING
31:4	During outreach clinic, we do the measurement child and update the child health card mentioning child name, age, weight, height and MUAC and maintain Nutrition Register as well. According to growth status (green, yellow, and red) we counsel to the mothers for the further step to be taken for the child growth.	Counseling: tailoring DOCUMENTATION LOCATION MEASUREMENT TOOLS/JOB AIDS
31:9	At first, we manage everything such as salter scale is hung on proper place with zero Kg, MUAC tape, Register and tell mothers to wash their hand before entering to the room since the covid-19 started. Some time we counsel about exclusive breast feeding and breast-feeding position, after six-month additional nutritious foods. Sometime also counsel about family planning and birthing space between …	Counseling: tailoring DOCUMENTATION EQUIPMENT IYCF LINK MEASUREMENT
31:10	Then we collect the child health card and register into main register of outreach clinic. Then we start taking weight of child and calculate the weight according to age and do the card plotting.	DOCUMENTATION EQUIPMENT LOCATION MEASUREMENT TOOLS/JOB AIDS
31:13	Similarly, if there is child in red zone, directly refer to health facility for the further investigation and treatment of the child. I keep the whole record of the children in outreach clinic register and again copy to another register at facility.	DOCUMENTATION REFERRAL
31:14	Previously, we just used to keep the record of family planning and safe motherhood, later on our in-charge suggested to keep the record of GMP and we keep recording of GMP now.	DOCUMENTATION HEALTH WORKER
31:16	For recording purpose, child health card, outreach clinic register and outreach clinic main register are used in outreach clinic. We do plotting in child health card to record growth progress. We demonstrate the Flip chart while counseling to mothers such as boiled milk should be fed, sanitation and hygiene maintenance etc	COUNSELING DOCUMENTATION LOCATION TOOLS/JOB AIDS
31:28	Similarly, if there is not their presence, our FCHV use do home visit and she counsel at home as well. There are two services in a month i.e. immunization and outreach clinic in separate date. We tell them to bring their child in both places to know the progress and follow up. We do keep the record of follow up. Based on the previous record, we used to review at next session, and we suggest them …	Counseling: follow-up DOCUMENTATION FHCVs FREQUENCY LINK
31:48	7_Do you collect data for your facility?: Yes, we do record the data for our health facility.	DOCUMENTATION HEALTH WORKER
31:49	7a_What kind of GMP data are collected?: We collect the age of child, weight, MUAC, number of immunization.	DOCUMENTATION LINK
31:50	i. How are data collected? We record in Child health card, Growth monitoring register and 9.3	DOCUMENTATION TOOLS/JOB AIDS
31:58	We look at previous month's status of data and compare with current one then we follow up through FCHVs. All information are recorded in Nutrition register and IMAM register and 9.2. We follow up them by the home visit of FCHVs and sometimes we also visit for coverage of data. Every things are known from different medium such as women's group, outreach clinic and FCHVs. We also follow up the defa…	Counseling: follow-up DOCUMENTATION FHCVs LOCATION
31:59	One of the good about measuring is that we can know the growth status of child whether it is on good or poor growth trend. Similarly, recording helps to identify the progress between previous and current time.	ATTITUDES/BELIEFS DOCUMENTATION MEASUREMENT
31:60	I have not faced any challenges in seeing the growth trend, even there is not problem in frequency of growth monitoring sessions. We do have problem of place (lack of space, drinking water, have to conduct at private home) at outreach clinic for growth monitoring sessions.	CHALLENGES DOCUMENTATION LOCATION
31:61	I have not faced any problem during MUAC measurement, but while taking weight sometime hanging strip of the weighing scale tears and it make us difficult to measure the weight. Similarly, I have not faced problem during recording and interpreting the measures. But sometimes I have to go alone, in that time a bit problem to do all job by oneself.	CHALLENGES DOCUMENTATION HEALTH WORKER MEASUREMENT
32:9	The health post has said to weight and record in a copy. So, we keep record in the copy. When the health workers come, then they plot in the immunization card.	DOCUMENTATION FHCVs HEALTH WORKER
33:8	i. How are growth monitoring data recorded? (Probe for who measures, who records, and tools used. Ask to see the plotting if done.) We entry first in main registration register and then entry in nutrition register.	DOCUMENTATION
33:25	9_Have you received any supervision for GMP? If yes, describe how it’s done. (Probe - When? What does it include? How often?): 3 years ago, there was supervision. They looked nutrition register.	CHALLENGES DOCUMENTATION SUPERVISION
33:33	7_Do you collect data for your facility?: Yes	DOCUMENTATION
33:34	i. How are data collected? Data collected during GMP session	DOCUMENTATION
33:36	7b_How are collected data used in the facility? (Probe - coverage data, frequency of contact, nutritional status, growth trend, completion of referrals.): Referred cases at OTC is looked to know which ward.	DOCUMENTATION LOCATION REFERRAL
34:5	There were problems in recording. Though there were works done, probably due to inadequate staffing or time limitation, we cannot keep proper recording. We are trying, but the outcome is not as good as we think.	CHALLENGES DOCUMENTATION HEALTH WORKER
34:16	We take weight for under 2 years and enter in the nutrition register. For SAM case, there is separate register where we have to fill every details of age, medical conditions, weight, height and MUAC. However, for normal children we don’t record even if we screen them. There is no such problem in recording.	CHALLENGES DOCUMENTATION MEASUREMENT
34:22	We prepare weighing scale, vaccine box before starting the immunization program. We collect the child cards as soon as they reach the clinic, then weight the children and plot in the card. We enter the weight in the nutrition register for under two years old.	DOCUMENTATION EQUIPMENT MEASUREMENT TOOLS/JOB AIDS
34:25	We record the weight in the nutrition register and continue to enter the records as per the service registration number. We also plot in child health card. If new then we create new record in the register.	DOCUMENTATION TOOLS/JOB AIDS
34:26	We have been plotting. (The cards observed were not plotted, and during observation session, the health workers did not plotted the card.	CHALLENGES DOCUMENTATION HEALTH WORKER
34:35	Is there separate record system for follow up cases? There is separate record system for SAM cases.	DOCUMENTATION
34:44	6_What protocol or materials do you use for GMP? May I see this?: Guideline says to measure weight of under 23 months children and maintain register.	CHILD DOCUMENTATION GUIDING DOCUMENTS
34:45	7_Do you collect data for your facility?: Yes	DOCUMENTATION
34:46	i. How are data collected? Data collected during registration of new children and during immunization program	DOCUMENTATION LINK
35:22	We have not developed GMP related policies in our local health act. But we have a lot of guidelines. For instance, we have CBIMNCI guideline, HMIS 9.3, etc. HMIS 9.3 has guidelines for growth monitoring of children aged 0 to 11 month and 11 to 24 months. Similarly, it has instructions on how to record new and old growth monitoring, number of malnourished children, about taking measurements using …	CHILD DOCUMENTATION EQUIPMENT GUIDING DOCUMENTS MEASUREMENT
35:24	I don’t know about the Health Act. But, we have guidelines for DHIS 2 and HMIS 9.3. We refer to those guidelines.	DOCUMENTATION
35:28	The child is weighed in a pan scale within 1 hour of birth. After weighing, child health card or road to health card is filled. There are lines in that card. The weight of the child in every visit is recorded. A child must gain 200gms of weight every week from birth to 3months of age.	DOCUMENTATION EQUIPMENT MEASUREMENT TOOLS/JOB AIDS
35:31	Measurements are recorded in the ‘road to health chart’ of the child health card. Weights are plotted in the chart and classified according to yellow, red and green color codes. Green represents normal, yellow is the mid-point and red represents risky stage. We give counseling to caregivers on proper feeding, four meals a day, etc. if the weight is in the red zone.	DOCUMENTATION IYCF TOOLS/JOB AIDS
35:32	Yes, if the child comes during immunization session, registration is done in immunization and nutrition register. It’s recorded in ORC register and tally sheets if the child comes in ORC clinics. Those tally sheets are calculated and recorded in HMIS 9.3 and entered in DHIS 2 (online application).	DOCUMENTATION TOOLS/JOB AIDS
35:48	Health facilities gather data from the tally sheets during immunization sessions and outreach clinics. Nutrition register is filled. The health facilities used to bring paper based reports to this municipality office and I used to enter in the online database.	DOCUMENTATION REPORTING
35:49	I was invited for DHIS-2 (online software) training...and I went to the Provincial Health Directorate, [province name] to receive the training. Later, we developed program for strengthening the health system in collaboration with the rural municipality office	DOCUMENTATION GOVERNMENT REPORTING TRAINING
35:50	We made a tentative plan for allocating NRs. 5 lakhs for that program. But, there was not enough budget for that program and the grant provided...was also not utilized. So, I myself went to the health facilities and provided 3 days training on online data entry. So, the training is already provided but the budget is not managed yet. But, unfortunately some of the health workers who received that …	CHALLENGES DOCUMENTATION HEALTH WORKER TRAINING
35:52	I compare both the entered and hard copies of the data shared by the health facilities. Sometimes the online entered data and hard copies of the data do not match. The error happens in both technical and financial parts. Then, the errors on the data entered in DHIS software are corrected and shared with the district level by the 10th to 15th of every month.	DOCUMENTATION REPORTING
35:53	We have HMIS guideline and DHIS guideline. Every health facilities enter the data online, the errors are corrected by the health section (local level/ rural municipality office) and then data is shared with the district level by the health section.	DOCUMENTATION GUIDING DOCUMENTS REPORTING
35:54	We need capable human resources. The health workers need capacity development trainings and training on DHIS 2. We need 24 hours internet facility as well. We have internet in all health facilities, but it gets interrupted during windy and rainy season. Overall, we need capable human resources and proper means of communication and transportation.	DOCUMENTATION HEALTH WORKER RECOMMENDATIONS REPORTING TRAINING
35:61	Do you think the growth chart needs changes? For instance, MUAC is taken, is there a place for recording the MUAC measurements in the growth chart? Yes, there is a place for recording monthly MUAC measurements in the growth chart.	DOCUMENTATION MEASUREMENT TOOLS/JOB AIDS
35:62	No, not for height. We also do not record the head and chest circumference. We have red, yellow, green color classification. We also record Baal Vita distribution. There is also a place for writing the dates of growth monitoring. I think the current child health card is good. That card must be filled properly.	CHALLENGES DOCUMENTATION RECOMMENDATIONS TOOLS/JOB AIDS
37:8	I record the growth monitoring data in number, I don't know the centimeter but whatever I see in the middle of tape during measurement, I used to record that number. This record is recorded in Ward Register. But we do not have any thing keep the record to give mothers, I just say them the number of measurement and counsel them accordingly. Similarly, if a child is green, I congratulate to mothers…	Counseling: tailoring DOCUMENTATION
37:9	These records are maintain in ward register and health workers observed this register	DOCUMENTATION SUPERVISION
38:2	Previously, I used to doing GMP (Growth monitoring) during immunization when I was Rural Health worker (RHW), now my role and responsibility is changed and working as health facility In-charge so that I supervise and monitor my AHW and ANM (subordinates) while doing GMP of under 2 children and tell them to keep the record on proper way. Similarly, I send that recorded report to the Rural municipa…	CHILD DOCUMENTATION HEALTH WORKER REPORTING SUPERVISION
38:7	We use non-digital hanging weighing scale which can measure up to 25 kg weight, Height Scale (Shorrboard), and MUAC tape. We have standardized register for the recording (just for up 2 years of children) and child growth chart is used to record for mother side according to the month and weight.	DOCUMENTATION EQUIPMENT
38:8	There is standard recording register for under two-year children and every child's mother has been given a card. We maintain both card and register. The person (health worker) who does the GMP in health post and Outreach Clinic, he/she used to keep recording and plotting.	CHILD DOCUMENTATION LOCATION
38:10	We keep the record of immunization in both register and child card which provide the information for both health worker and mother(caregiver). That also help us to identify the development status of child whether the child is growth going properly or not on the basis of previous record.	DOCUMENTATION LINK
38:18	We come to know through the referral card because they send back to us (local health facility) after the treatment.	DOCUMENTATION REFERRAL
38:25	We do keep record in nutrition register.	DOCUMENTATION
38:26	Measurement of child record of under 2 children are recorded in the Nutrition register.	CHILD DOCUMENTATION
38:27	The data related to GMP is recorded in Nutrition register, whatever the information is mentioned in the register by government, we do keep recording in the register.	DOCUMENTATION
38:36	Measuring and recording is very important aspect, based on that we convince the mothers whether their child is growing properly or not. Similarly, the evaluation of work is done based on recording (whether the work is done or not).	ATTITUDES/BELIEFS DOCUMENTATION
39:5	We record it in the register and submit it on the 26th day of every month. The children who fall under red category are sent to the health post, green category is normal and yellow category can be treated by the parents themselves.	DOCUMENTATION REFERRAL
40:6	These data are recorded in outreach clinic register, child health card plotting, and then they enter the online system.	DOCUMENTATION
40:7	Nutrition, breast feeding, changes in growth status, immunization.	DOCUMENTATION IYCF LINK
40:16	We do the phone call them and we get phone call from OTC center as well. Similarly, we come to know from immunization card in the next month.	Counseling: follow-up DOCUMENTATION REFERRAL
40:22	We collect the data from outreach clinic and immunization.	DOCUMENTATION LINK LOCATION
40:23	Data are collected from outreach clinic about GMP, these records are recorded in register.	DOCUMENTATION
40:40	Our existing system can work such we have sufficient Female Community Health Volunteers in the community, they can go to ECD center and measure the child and record the data and report to health facility.	DOCUMENTATION FHCVs MEASUREMENT
41:7	SUAAHARA has been supporting directly to GMP in... this province. Similarly, UNICEF has been supporting us especially in logistics part. Multi Sectoral Nutrition Program (MSNP) has been implemented in... this province and they have volunteers in each municipality, and they record the data on GMP.	DEVELOPMENT PARTNER DOCUMENTATION EQUIPMENT
41:25	Data is generated by the health facility. And the data is directly entered into the DHIS by the health facility. We can only view the data but cannot enter any data into the system. Municipalities and health facilities have access to enter the data and management of error. However, we review the data every month through the online system about the fluctuation and accuracy of data and feedback sen…	DOCUMENTATION REPORTING
41:31	I have seen very few people who have filed the child monitoring chart which is in the back of the growth monitoring card provided. But we have also registered in the file. In my opinion, it should be separated and should have less visit frequency and should not be a burden.	CHALLENGES DOCUMENTATION RECOMMENDATIONS
42:13	They take the weight of a baby and they keep the record in the register book. Similarly, they lie down the baby and take the length. Arm was not being measured in PHC.	DOCUMENTATION MEASUREMENT
43:4	I am responsible for measuring the arm circumference of the children. Health Post has provided a measuring tape (showing the tape) which I use to measure the arm of a baby. First of all I take the length of the arm starting from shoulder to elbow. I would fold the tape and mark in between shoulder and elbow. Then, I would measure the arm circumference in that mid-point (Showing the shoulder and e…	DOCUMENTATION EQUIPMENT FHCVs MEASUREMENT
44:14	First of all the name of the child is being registered in the nutrition register book. Then the child is being weighed in the Salter scale. The result is being filled up in the graph. Height board is being used to measure the height of the child. Similarly, mid arm circumference is being measured using tape and result is being recorded in the Z score chart. Then normal, mam and sam is being calcu…	DOCUMENTATION EQUIPMENT MEASUREMENT REPORTING
45:8	We record the growth monitoring data in the nutrition register. Senior ANM conduct the GMP session in the field so she herself record the data in the ward register and incorporate with the nutrition register later at the health post. Nutrition focal person conduct the GMP session in the health post, focal person herself maintains the GMP monitoring data in the nutrition register.	DOCUMENTATION HEALTH WORKER LOCATION
45:9	We mainly collect the immunization and CDD/ARI data.	DOCUMENTATION LINK
45:10	There is a column of weight and month in the card. We plot the line in the graph based on the weight and age bar. And there is a green, yellow and red line in the card as well. We identify the growth status of a child while plotting the growth trend.	DOCUMENTATION TOOLS/JOB AIDS
45:12	The growth trend shows whether the child is growing properly or not. If the child is growing well then the child can do better in the study.	DOCUMENTATION
45:27	7_Do you collect data for your facility?: Personally I don't collect the GMP data. Other staffs collect.	DOCUMENTATION HEALTH WORKER
45:28	7a_What kind of GMP data are collected?: We collect only the weight and mid-arm circumference data.	DOCUMENTATION MEASUREMENT
45:29	The GMP data is being collected in the mother's group meeting, ORC centres and in the health post. FCHV record the data in the ward register where as the health workers record the data in the nutrition register. FCHV keep the MUAC record and health workers keep record of weight	DOCUMENTATION FHCVs HEALTH WORKER LOCATION
46:2	I am responsible to measure the weight of the children who come in the outreach clinic, maintain the record and provide the counselling based on the result obtained.	COUNSELING DOCUMENTATION HEALTH WORKER MEASUREMENT
46:7	We keep the record in the nutrition register maintained for the children aged below 2 years. Similarly, we obtain the result of arm circumference of the children from FCHV and keep record in the same register.	CHILD DOCUMENTATION FHCVs
46:8	We have to collect the information about the family planning users as we have been proving the depo-provera services in the ORC. We have also been distributing oral pills in the ORC. Besides the family planning services we would provide the immunization counseling.	COUNSELING DOCUMENTATION LINK LOCATION
46:11	By looking at the growth trend it is known that whether the child has gained adequate weight for age or not. The child becomes malnourished if the child has not gained adequate weight.	DOCUMENTATION
46:14	However, we don't have the system of keeping the record of follow up.	CHALLENGES DOCUMENTATION
46:22	7_Do you collect data for your facility?: Yes I do.	DOCUMENTATION
46:23	Mainly we collect the weight and MUAC data.	DOCUMENTATION MEASUREMENT
46:24	Female community health volunteers measured the MUAC of the children in the mother's group meeting. They record the results in the ward service register. They submit it to the health post. We compile it in the main register. Similarly, we measure the weight of the children in the health post, record the result in the main register.	DOCUMENTATION FHCVs LOCATION MEASUREMENT
47:15	They keep the record of the measurement in the register. Health Post incorporates the data collected from different ORC centers and input in the computer if available. If they don't have the computer facility then them make the hard copy and submit it to the municipality.	DOCUMENTATION GOVERNMENT LOCATION
47:16	The health workers are working hard but still very weak in the recording and reporting practices.	CHALLENGES DOCUMENTATION HEALTH WORKER
47:18	We missed the record of the service provided. I mean the lack of human resources is there. But, the recording and reporting system has been improved in recent days. They ( PHC and HP) used to submit the report in HMIS 32 (now it has become 9.3). We used to enter DHIS 2 in the district. Now the local level themselves enter the data in DHIS 2. One can look at the data if the user has the password I…	CHALLENGES DOCUMENTATION REPORTING
47:23	I mean the health worker measure the child, record the value in the child card and provides the counselling as per the value obtained from the measurement.	Counseling: tailoring DOCUMENTATION HEALTH WORKER MEASUREMENT
48:7	There is growth monitoring chart for the under two years of children. The GM result is being recorded in the register then submit it to the municipality every month. We, health worker take the weight of the children in the ORC centers and we keep the record. Similarly, FCHV measures the MUAC, keeps record in the ward register and submit it to the health facility.	CHILD DOCUMENTATION FHCVs LOCATION
48:8	We focus on the exclusive breastfeeding and immunization. If we identify the malnourished child during the growth monitoring then we would ask to the caregiver if the child had any chronic disease.	DOCUMENTATION IYCF LINK
48:13	We compare the result of the current and previous visit which shows whether the child is gaining the weight or not. We draw the growth trend in the child card. We use the growth trend to identify the recommendations.	Counseling: tailoring DOCUMENTATION
48:20	Basically the height and MUAC data are being collected.	DOCUMENTATION
48:21	We collect the data at the health facility and community level. At the community level data is being collected in the ORC centres and in the mother's group meeting. For me one of my responsibilities is to conduct immunization clinic and ORC at the community level. In our municipality only the weight of the children is being taken in the ORC. Once the value is being observed then that value is bei…	DOCUMENTATION LINK LOCATION MEASUREMENT
49:15	The Salter machine is being used to take the weight and MUAC for measuring mid-arm circumference of the child. Height measuring board is being used to measuring the height of the children. And they keep the value in the register and enter in the DHIS 2.	DOCUMENTATION EQUIPMENT MEASUREMENT
49:26	We look at the GMP coverage data, analyze and find out whether the target indicators are being achieved or not.. During the monitoring visit of the health facility we look at the data recorded in the ORC register, health facility register and monthly report. We look at if the data submitted to the health section of the rural municipality matched with the data recorded in the field.	DOCUMENTATION REPORTING
50:11	I don't know if there is a particular GMP protocol. However, there are training guidelines which also guide the GMP sessions. These guidelines say the child should be weighed every month for two years. And the protocol also guides that the road to hill chart should be used during the GMP session which helps to explain for interpretation the GMP result.	DOCUMENTATION FREQUENCY GUIDING DOCUMENTS
50:13	In my experience both the theory and practical session occurs in the GMP session. The health workers measure the weight, height and MUAC of the children during the practical session. They plot the result in the chart and explain the result.	COUNSELING DOCUMENTATION HEALTH WORKER
50:19	We don't have the quality GMP session. We just take the weight. Issue of recording and reporting is there. The health workers measure the weight and height but they don't record the result properly. The child's nutritional status is unknown if the record is missing.	CHALLENGES DOCUMENTATION REPORTING
51:11	Our calculating indicator is difficult for example we need to revision report and recording, for example if child is measure in Outreach clinic that record is available in their register, but they are not recording it in HMIS system. There is not recording and reporting consistency.	CHALLENGES DOCUMENTATION RECOMMENDATIONS
51:14	I have not looked at the data of HMIS, but I have looked data of SUAAHARA annual survey found in some hill districts there is good recording and reporting of GMP. Once we had joint visit in [district name] and there was very good recording and reporting. If we look in general, there is lots area to be improved, If we look at the municipalities within district some of the municipalities have very …	DOCUMENTATION FREQUENCY LOCATION REPORTING
51:16	Health worker do not plot in the card, there are green, yellow and red. Once we had visited three years ago in [district name], there was MCH clinic running at that day and I saw mother on the que with her child for the nine months vaccine and I noticed that child as malnourished. Immediately talked to [name] and we called SUAAHARA staff measure the arm and that child was in red. That child's wei…	ATTITUDES/BELIEFS CHALLENGES DEVELOPMENT PARTNER DOCUMENTATION HEALTH WORKER
51:24	If we talk about growth monitoring process these services should be given in outreach clinic and health facilities, not during immunization that is my understanding. I might be wrong. But now in practice health worker have merged immunization and growth monitoring as same program. When I visit in the field I saw in terai or hill district in [district name], there was weighing scale and mother has…	CHALLENGES DOCUMENTATION LINK LOCATION
51:25	Theoretically, first mother forwards the card to the health worker, then health worker should do the measurement of child. Health worker should brief to the mother about measurement whether child is in right direction or wrong direction of health status. If the child is in right direction, health worker should appreciate with counseling, if the child is wrong direction health worker should counse…	Counseling: tailoring DOCUMENTATION HEALTH WORKER MEASUREMENT
51:26	Recording and reporting should update and set date of next visit for the follow up. If there is any illness of child, health workers should tell mothers and should be taken the step for the treatment. If the child is under weight need take IMAM management service, if there is complication need to take to the CBIMCI these are the process. But this is not seen in practice.	CHALLENGES Counseling: follow-up DOCUMENTATION LINK
51:27	I forgot what exact number of HMIS register use for recording. There is large number of health facility, they have to take the weight of child and need to issue the child health card after weighing of newborn and this card is given to mother and need to keep continue. There is under two children Nutrition register to record after taking weight of child. Everything should mention from birth date t…	DOCUMENTATION
51:28	At health facility they need to fill two register only, if the child is sick, that child should be taken to CBIMCI register and need to do assessment and that is also not in practice. If there is under weight children, they should be taken to IMAM register. If they are measure in outreach clinic they are recorded in similar register as health facility. Then that record should be copied to health …	CHALLENGES DOCUMENTATION REPORTING
51:35	The strength is at least every child has been in contact with health facilities. If we look at first visit, it is very high. There is 80-90% first visit. It shows that there first contact for GMP. Only average visit is low. There is child health card which comprehensive card that includes vaccine, counseling and this is also one of strong aspect. GMP is included in Nutrition and if a child come t…	CHILD DOCUMENTATION FREQUENCY LINK LOCATION
51:36	We have to do repackaging of GPM as I told earlier. The concept of GMP is just for weighing, now we have to change this concept. GMP should be made as entry part of health and nutrition. I have already talked about recording and reporting. Recording and reporting format are also a bit complex and it should be modified.	CHALLENGES DOCUMENTATION RECOMMENDATIONS REPORTING
51:47	MAM cases burden are high during COVID. If we look at the two years overall data trend, capturing ratio is low as it would be captured. That might be health facility mobility, COVID infection fear. MUAC measurement is most important for early identification. It is not being done as it would be, this can be taken in mothers' group meeting, EPI, outreach clinic. Those who recorded, there is problem…	CHALLENGES DOCUMENTATION FHCVs LOCATION MEASUREMENT RECOMMENDATIONS TRAINING
52:12	The growth data are recorded in the nutrition registers. After that, the data are entered online by the local levels and it can be accessed through the central server. The online system is available in 70 to 80% places now. So, we can access majority of records, although it is not 100%.	DOCUMENTATION REPORTING
53:15	There are district wise variations. We have...large cities in [province name]...We have not been able to effectively conduct public health activities in these city areas. I think beneficiaries are receiving services from health facilities outside of the government system (private) in these districts. So, the data may not be recorded in our (government) system. Some districts have about 70% covera…	CHALLENGES DOCUMENTATION LOCATION REPORTING
53:26	There are HMIS tools for recording and reporting overall health programs. I don’t remember the exact number of the HMIS tool, but growth monitoring, nutrition status, immunization, etc. are all recorded in the HMIS system. Registers have been developed according to the HMIS numbers. For instance, we have nutrition register and IMNCI register for recording growth measurements of children under the…	DOCUMENTATION LINK REPORTING
53:39	It is due to error in data in some places. That can be corrected through regular monitoring and training of health workers on using DHIS 2 software. But, the coverage of GMP is actually less in some places. Counseling must be increased to increase the coverage. The percentage of at least one visit is around 50 to 60%. If we can provide effective counseling to only those 50 to 60% children, their …	CHALLENGES COUNSELING DOCUMENTATION FREQUENCY RECOMMENDATIONS REPORTING TRAINING
54:17	There is an issue of the GMP i.e. the quality I means how it is going on. It means the quality of the assessment and the quality of the counselling in terms of educating the people and timely referring the client in an appropriate place. The quality of the information recording and reporting is another issue.	COUNSELING DOCUMENTATION REFERRAL REPORTING
54:24	The quality GM and counseling is not happing in all places. There is a gap of quality counseling. Generally, the assessment and plotting is done or plotting might not be done. Even the plotting is done there is a lack of adequate counseling based on the result obtained from the GM. The malnourished children might not get an adequate counseling (Further investigation, required services, treatment …	CHALLENGES COUNSELING DOCUMENTATION
54:25	A lot of activities is going on to improve the recording and reporting. Suaahara with the support of USAID is enhancing the capacity of the health workers to improve the data quality audit and quality assurance activities in 42 districts. The government has owned it from the HIMS for last three years. It should be continued. The system should be improved from the learning and review.	DEVELOPMENT PARTNER DOCUMENTATION GOVERNMENT HEALTH WORKER RECOMMENDATIONS REPORTING TRAINING
54:30	There is a gap of appropriate recording and reporting. It might be due to the client load which needs to be improved. The other thing is there is a problem of proper assessment which raises the question of actual recording. The quality reporting is not possible without proper recording of the observed value.	CHALLENGES DOCUMENTATION REPORTING
54:36	The frequency of quality counselling, appropriate referral and appropriate recording of the information has also been improved	ATTITUDES/BELIEFS COUNSELING DOCUMENTATION FREQUENCY REFERRAL
54:48	It is necessary to improve in the quality of effective counselling, recording and reporting of the information, and the referral system. Also, the community promotion and motivation for visiting to the health facilities for using the GMP services is must.	COUNSELING DOCUMENTATION RECOMMENDATIONS REPORTING
55:13	There are some logistical challenges: all the health facilities do not have height boards, all the health workers cannot calculate and interpret z-scores. Even the child health card does not have place for recording the height and z-scores. I believe if these problems are solved, all 3 growth measurements will be taken.	CHALLENGES DOCUMENTATION EQUIPMENT HEALTH WORKER TOOLS/JOB AIDS
55:14	I gave you an example of IMNCI program. Nutrition assessment should be done after the identification of danger signs like fever, diarrhea, etc. But the growth monitoring done during IMNCI program is not recorded in the nutrition registers. If those visits are also reported, the current 3 or 4 GMP visits will increase to 7 or 8. Similarly, growth monitoring is also done 4 times in MNP (Micro Nutri…	CHALLENGES DOCUMENTATION LINK MEASUREMENT
55:18	I think GMP is an entry point for not only the nutrition sector but also for the health sector. It should be done after the child enters the health facility. When a child comes to a health facility, his/ her details are recorded in the main register, then clinical assessment is done and receives related services.	ATTITUDES/BELIEFS DOCUMENTATION LOCATION
55:25	We provide support to the areas that are problematic. For instance, if there are no weighing scales in [province name] health facilities, we help in providing the weighing scales. We support in recording and reporting forms and formats. Suaahara is also doing that.	DEVELOPMENT PARTNER DOCUMENTATION EQUIPMENT
55:26	P: Routine data quality assessment must be done for that. Health workers must be capacitated, on-site coaching and training must be provided, the online (data entry and reporting) system must be effective. Health worker’s attitude must be improved. On-site coaching, monitoring and supportive supervision must be done in a way to improve the Knowledge, Attitude and Practice (KAP) of the health work…	DOCUMENTATION HEALTH WORKER RECOMMENDATIONS REPORTING SUPERVISION TRAINING
55:31	You cannot find funding or guideline specific to GMP only. It is integrated. For instance, growth measurements are recorded in the child health cards where immunization information is also recorded; GMP measurements are recorded in the nutrition registers.	CHALLENGES DOCUMENTATION FUNDING GUIDING DOCUMENTS MEASUREMENT TOOLS/JOB AIDS
55:34	However, there are issues in interpretation of weights taken. For instance, if a child weighs 4.5 kilos, the health workers face difficulties in determining if that weight is less or normal or more. The practice of explaining the mothers about the growth trends on the basis of plotting done in the child health card is very poor	CHALLENGES Counseling: tailoring DOCUMENTATION
55:36	There are problems in reporting and recording of data related to GMP. GMP data are both under and over-reported. For instance, during RDQA (Routine Data Quality Assessment) we have found differences in data shared (to the higher levels) and that recorded in the nutrition registers	CHALLENGES DOCUMENTATION REPORTING
55:37	On-site monitoring is quite less. But, in the monitoring visits done by the local and provincial levels, they check the nutrition registers and look at the coverage of growth monitoring. They check how the data are recorded in the monthly registers, whether the data in monthly reports and nutrition registers match or not, etc. The monitoring and supervision activities are being done, but it’s not…	CHALLENGES DOCUMENTATION GOVERNMENT REPORTING SUPERVISION
55:38	GMP should be considered as an entry point, every health facilities should give services only after doing nutrition assessment. It’s written in the policies as well. For instance in CB-IMNCI, nutrition assessment is also included as one of 5 key assessments that should be done for a child. There is a compartment for writing if the child is under-weight or normal and to know that, growth monitorin…	DOCUMENTATION GUIDING DOCUMENTS
56:3	GMP) Records are kept in health facilities, which is under Ministry of Health and Population	DOCUMENTATION REPORTING
56:5	In 2006 A.D., JICA’s School Health and Nutrition project developed nutrition registers for the schools. In that register, hand washing behavior and feeding of nutritious foods are recorded. The Ministry of Education manages (programs and activities) up to grade 4 and higher levels are managed by the local levels.	DEVELOPMENT PARTNER DOCUMENTATION GOVERNMENT IYCF LINK
56:29	Health facilities will know the effectiveness. They fill up the child health cards after growth monitoring	DOCUMENTATION LOCATION TOOLS/JOB AIDS
56:31	Conduction of growth monitoring should be shown in the national data. Only health facilities can gather the relevant data for GMP, the schools cannot do that. Schools cannot fill the (GMP) data in the online system. I have requested the Ministry of Health and Population to include the data gathered from the School Health Nurses as well.	CHALLENGES DOCUMENTATION LINK LOCATION RECOMMENDATIONS REPORTING
56:41	Weights are taken in the health facilities. But, schools have weighing machines too. JICA project provided the weighing machines. GMP related recording is done in the health facilities. If there are any malnourished children in the schools, they are referred to the health facilities.	DEVELOPMENT PARTNER DOCUMENTATION EQUIPMENT LINK LOCATION REFERRAL
60:26	There is two type views and again I repeat that if a child start GMP and child health card should keep until the child graduated (five years of age), then all the record can be found about child's growth and development and register can be maintained accordingly. But the card not is kept safely due to improper or poor counseling, the child becomes new in every visit. That increases the number of …	CHALLENGES DOCUMENTATION FREQUENCY
60:27	To reserve it, front line workers should understand the value and meaning of counseling and should do accordingly. This is not only weight measurement, it is the process of comparison of the progress and target the progress for next month. This activities not only health facility, it should be go at community level simultaneously such as in mother's group meeting, such as self applied techniques …	COUNSELING DOCUMENTATION LOCATION RECOMMENDATIONS REFERRAL

## Sheet: Nepal - REPORTING
ID	Quotation Content	Codes
2:24	Yes. But, there is a ward register where I make tick marks (tally marks). I submitted the register to the health post on the 27th of last month. We have to do reporting every month.	DOCUMENTATION REPORTING
2:27	Where do you send those reports? I submit the reports to the health post on 27th of every month.	REPORTING
2:30	Did you record the measurements yesterday? Yes, the measurements were registered in the ward register. I’ll submit the records to [health post name] on the 27th of this month.	DOCUMENTATION REPORTING
2:60	Yes, I think so. I don’t know. But we meet on the 27th of every month in the health post for reporting. We discuss about our difficulties. It’s a bit challenging for me and the other FCHV from [community name] because we have huge working areas and we face difficulty walking. For instance, I get incentive of 2 days during Vitamin A distribution program. But I have to walk for three days to reach …	CHALLENGES COUNSELING FHCVs LINK LOCATION REPORTING
3:1	We monitor the reports related to GMP. The reports submitted by palikas of different districts are monitored. If the reports as good, we ask for continuation and we provide feedback if any improvements are required.	GOVERNMENT REPORTING SUPERVISION
3:4	We conduct monitoring from time to time. Although we have not reached all the districts within [province name] physically, we monitor data through online system and provide feedback.	GOVERNMENT REPORTING SUPERVISION
3:20	It’s based on the previous targets and DHIS (online tool for data entry and validation) data. A planning workshop is also organized in presence of district level representatives. They provide suggestions regarding programs that should be prioritized in each districts.	DATA DECISION-MAKING FUNDING GOVERNMENT REPORTING
3:21	We look at DHIS 2 data. But, there is no separate budgeting for GMP programme. GMP is a routine programme. So, budget is not allocated as for other targeted programs.	DATA DECISION-MAKING FUNDING REPORTING
3:25	Not that much. But, sometimes, we have discussions regarding strengthening GMP, maintaining data consistency, etc. during our partners meeting. Sometimes there are errors in the data, we get more than 100% in GMP. We discuss about correcting these errors and solving problems related to the data. But, I’ve not heard specific opinions regarding GMP.	CHALLENGES RECOMMENDATIONS REPORTING
3:53	We do onsite supervision. We firstly look at the online data sent to us by the health facilities. Then we provide feedback on poor aspects like recording and reporting errors.	REPORTING SUPERVISION
3:54	Data are entered online in DHIS-2 software by health facilities and palikas. The health facility staff trained in online data entry send the data themselves. The untrained health facilities send the reports to the palika and the palika will do the online entry. We cannot edit the data from the province level. But, we check the data for any error and inconsistencies and also provide feedback by ca…	GOVERNMENT HEALTH WORKER REPORTING SUPERVISION TRAINING
3:55	We also have Routine Data Quality Assessment (RDQA) for nutrition programs. Both Suaahara and we are doing this. All the nutrition related registers and data are assessed in palikas with poor data (indicators) and good data (indicators) in the 5 suaahara implemented districts of the province. We have planned to visit at least 3 health facilities per palika. [District name] is also one of the dist…	DEVELOPMENT PARTNER DOCUMENTATION REPORTING SUPERVISION
3:56	We check the data every 3 months. Our staff from statistics department are involved.	REPORTING SUPERVISION
3:57	No, we don’t. The data entered online by the health facilities will be shared directly to all levels, up to the central level.	GOVERNMENT REPORTING TECHNOLOGY
3:58	Yes, we have DHIS 2 manual (software operational guideline). Online entry is mostly done at health facility levels.	GUIDING DOCUMENTS REPORTING TECHNOLOGY
3:59	We review the data annually. Representatives from all the districts are invited in the review workshop and discussions are done. But, online entered data are reviewed frequently by both provincial and central level.	GOVERNMENT REPORTING
3:60	Is there system guidance for review? Yes, it’s in the DHIS 2 manual.	GUIDING DOCUMENTS REPORTING
3:61	All municipalities or some? Who reviews? Data are reviewed monthly by the palikas. Annual review is done at district level. We also do the annual review.	GOVERNMENT REPORTING
3:63	I review the nutrition related data. We have statistics section and representative from UNICEF in this organization to look at all the data.	DEVELOPMENT PARTNER GOVERNMENT REPORTING
3:64	This online system has made it easier to get the data. We can monitor whether the data are entered on time or not. We can easily check the completeness of the data and also correct errors quickly.	REPORTING SUPERVISION TECHNOLOGY
3:65	Data verification using RDQA is very good. But, we are not able to do RDQA properly in the mountain districts. If RDQA is done properly at local and district levels, we’ll get accurate data. So, data verification is necessary.	CHALLENGES GOVERNMENT REPORTING
3:66	Timeliness and completeness of data (sharing) is also important. Health workers are conducting growth monitoring sessions. But, the measurements are not entered/ recorded in the registers in both health facilities and ORCs by FCHVs and health facility staff. So, there must be improvements in data recording.	CHALLENGES DOCUMENTATION FHCVs HEALTH WORKER LOCATION REPORTING
3:75	Every year we conduct HMIS training and online DHIS 2 training. Health workers must record the data as taught during training sessions.	HEALTH WORKER RECOMMENDATIONS REPORTING TRAINING
3:79	We review the data at district level. But, the entire program is not reviewed. I have suggested for programmatic review in last provincial level meeting as well. Refresher trainings on GMP techniques must be conducted at district or palika level.	GOVERNMENT RECOMMENDATIONS REPORTING TRAINING
4:1	I am working as an ANM in this health facility. This is also a birthing center. So, I also conduct deliveries. I am also involved in growth monitoring of under 5 children in this health post and at outreach clinics run by this health post. I also play a role in recording and reporting.	CHILD DOCUMENTATION HEALTH WORKER LOCATION REPORTING
4:43	7_Do you collect data for your facility?: Yes	DOCUMENTATION REPORTING
4:44	I collect data on height, weight, MUAC, nutrition stage, age, address, etc. (height and MUAC were not recorded in the register)	CHALLENGES DOCUMENTATION REPORTING
4:48	We send the monthly reports to the Rural Municipality Office. FCHVs also bring data on malnourished children. We then fill up the data in HMIS 9.3 (paper format) and the staff from Rural Municipality enters the data in an online software. One staff from this health post visits the Rural Municipality office on the 6/7th of every month to submit the reports.	FHCVs GOVERNMENT REPORTING
4:50	There’s no consistency in visiting the health facilities here. Many children outside of the working area of this health post are brought here and even the children from this area are taken to other health posts. Some of them even visit different health posts. So, that child’s data will be recorded in both health facilities. As a result of this, the frequency of visits of such children will be les…	CHALLENGES DOCUMENTATION FREQUENCY LOCATION REPORTING
4:51	Yes, they do not visit only one facility. They even get immunized from different health facilities. They go to [health facility names] or other health facilities as well.	CHALLENGES LINK LOCATION REPORTING
4:55	The training was related to nutrition. They told us that there are many malnourished children in our village and the health workers are not conducting growth monitoring properly, recording and reporting part is also poor.	CHALLENGES DOCUMENTATION HEALTH WORKER MEASUREMENT REPORTING TRAINING
4:56	They asked for the reason behind this. Then they taught us how to fill the growth charts and how to properly fill the data in the reports.	DOCUMENTATION REPORTING TOOLS/JOB AIDS TRAINING
11:10	We report the severely malnourished cases. We submit monthly report to the health facility where we also mention about nutritional status. We mention the number of the under five children measured, and how many were in green, yellow or red.	CHILD REPORTING
12:1	P: I am involved in service delivery, recording the services provided, sending report to higher authorities, delivering relevant health education messages to the patients, counseling and I also perform some administrative works.	COUNSELING HEALTH WORKER REPORTING
12:2	P: I’m involved in taking growth measurements, counseling the caregivers, recording the growth measurements in the growth monitoring register (nutrition register) and sending the data to the higher authorities	COUNSELING DOCUMENTATION HEALTH WORKER MEASUREMENT REPORTING
12:17	P: We use two registers to record the data. First, we register in growth monitoring register. Then, severely malnourished children are registered in IMAM register as well. Children aged 6 to 23 months receiving Baal Vita are recorded in Baal vita register. We record all these in monthly reporting form as well. One copy is kept here and one copy is sent to the higher level/ palika/ health facility.	CHILD DOCUMENTATION GOVERNMENT IYCF REPORTING
12:19	P: All the staff involved in growth monitoring records the measurements. Progress report and other reporting are done by the health post in-charge.	DOCUMENTATION HEALTH WORKER REPORTING
12:45	We will ask the mothers if they have visited the District Hospital for treatment. If they do not come during immunization, FCHVs will bring the information in their monthly reports. We will ask the FCHVs if the referred children have received services or not. If the FCHVs cannot give information, we will ask them to do home visits to find out whether the child has received services from the Distr…	Counseling: follow-up FHCVs LOCATION REFERRAL REPORTING
12:70	I: You mentioned that the data are shared with municipality and higher levels? How often do you share the data? P: We send monthly progress reports.	REPORTING
12:74	P: We share the hard copy of these reports to the Rural Municipality office and we also do online entry in DHIS 2 software.	GOVERNMENT REPORTING
22:7	We record name of the parents and number in the register. We only record of child for red mark and send monthly reports.	DOCUMENTATION REPORTING
25:3	Apart from GMP, I facilitate women's group meeting and give health education as well as nutrition education to the mothers and pregnant women and encourage them for the antenatal checkup and postnatal checkup. I talk to them about breast-feeding and breast-feeding position. Similarly, I attend the meeting at health facility every month and submit the report related to pregnant women, children (if…	FHCVs IYCF REPORTING
25:8	I used to record in register about the number of pregnant women, immunized children and Vitamin A used children. These records are submitted to the health facility in every month in the meeting. Caregivers have child card, these records are recorded in their child card as well but they do not give much attention and interest about it. They just listened recorded number of measurements, they are m…	DOCUMENTATION LINK REPORTING
26:4	In the current situation of COVID, working while maintaining physical distance was a tough work. It was quite difficult to find child whether in MAM or SAM without measuring. Now I have started to measure them again. However, the outcome of GMP is good and better than other health post. Even though there can be some errors in recording and reporting but the reports of our area are good. Due to th…	CHALLENGES FHCVs MEASUREMENT REPORTING
26:26	What happens with the data? We use it for reporting in HMIS 9.3 and entry in DHS as well as municipality. We update the data before the first week of every month and before 5 days in DHS2 from online system.	REPORTING
26:28	7c_Are the data shared with the municipality and higher levels? (Probe - How and which levels?): Yes, these data share with municipality level and enter into online HMIS system. This data access has been given to province and central level. If there is error they send queries and we amend them accordingly.	GOVERNMENT REPORTING
27:22	We prepare report at the health post and monthly reporting is done to rural municipality.	GOVERNMENT REPORTING
27:23	All the health centers send reports to the rural municipality. They collect and analyse, see the work, number of children who are normal and abnormal.	GOVERNMENT REPORTING
27:24	We report to rural municipality and from there report is send till district level.	GOVERNMENT REPORTING
28:1	There is not direct service from this office. We provide the equipment such as weighing scale, MUAC tape and other essential materials and coordination to the municipality office. We used to do integrated supervision and monitoring, we do not do supervision and monitoring just for GMP. But we do check the recording, reporting and status equipment during integrated supervision. Since I come in thi…	EQUIPMENT GOVERNMENT REPORTING SUPERVISION
28:9	SUAAHARA has been working for long time in the Nutrition sector. Similarly, Save the Children, Strengthening Health for Health System (HHBS), Red cross, Paanch Taara Youth Club, Hilly Region Development Center (HRDC). These Partner NGOs are working in Health sector as well as GMP. However, we do not have the data of progress or change. Even we do not have baseline data to say how was the situatio…	CHALLENGES DEVELOPMENT PARTNER REPORTING
28:11	GMP is a very good program but when we go to supervision and monitoring, we found that all children were not present in the outreach clinic for GMP. Our health workers did not counsel properly to the mothers about importance of GMP. I think, it is not effective due to mothers are unaware about the value of GMP.	CHALLENGES CHILD COUNSELING LOCATION REPORTING SUPERVISION
28:12	If we look at the data of under 2 years children average visit of GMP is 3-4 in our district. If we look at within district is vary…	CHALLENGES REPORTING
28:13	There is policy for immunization and outreach clinic date should be differ from 7-10 days. We have told them strictly to differentiate date for GMP and immunization, that will make them ease for service, recording and reporting, but they are not doing so. Most of the health workers are doing immunization and GMP in the same date but reported mentioning that they have done in separate date.	CHALLENGES FREQUENCY HEALTH WORKER LINK REPORTING
28:22	There are different columns in Register to record the data such as New visit and Revisit, but our health workers used to keep the record in New visit even child's revisit. Actually, they should keep the record continue until two years age of child, but they are not doing so. They kept the record as new visitor in every visit of same child. That increased the number of new visitors high and revisi…	DOCUMENTATION HEALTH WORKER REPORTING
28:23	There is a policy for analysis and error management, every month health workers makes report in 3-7days of Nepali month calendar and submit to the municipality and sit together for checking and rechecking of error before online entry. However, there is not uniformities in all health facilities and municipalities. For example, yesterday I just come back from [district name], there is not error che…	REPORTING
28:40	We do not have separate monitoring and evaluation practices for GMP, supervision, monitoring and evaluation are done in integrated approach. We used give feedback at the same time.	LINK REPORTING SUPERVISION
28:41	Health workers used to keep in Nutrition Register and make a report in 9.2 and submit to the health facility and health facility prepare in 9.3 and submit to the municipality. Finally, municipalities (health worker who had trained with DHIS2) used to do the online entry. Similarly, those health facilities who have computer and internet facility they also enter the data in online database. However…	HEALTH WORKER REPORTING
28:42	There is a Routine data quality assessment (RDQA). Similarly, from district health service office, data assistant, focal person and HHBS team used to visit health facilities to do data verification (data consistency and reliability). There is directives and budget for this purpose. Similarly, municipalities also allocated the budget and do the data verification.	FUNDING GOVERNMENT REPORTING
28:46	I think, it is better way to link the GMP with other services as well but if we do this, there is a chance of data under reporting (data missing) because they do not able to do many work at same time. Similarly, if we link it with immunization, we need more human resources, one or two persons cannot do the many works simultaneously. We have not linked yet to any other activities or program.	CHALLENGES LINK RECOMMENDATIONS REPORTING
31:2	Similarly, I used to keep recording in different register and submit to the higher level.	DOCUMENTATION HEALTH WORKER REPORTING
31:51	ii. What happens with the data? Collected data are sent to higher level authority that health post and municipality.	GOVERNMENT REPORTING
31:52	Yes, these data are sent to municipality office and they enter in the online system	REPORTING
31:54	Most of the time they communicate in written way some time they ask us through the internet (social media Facebook group messenger).	REPORTING SUPERVISION
33:35	ii. What happens with the data? Monthly reporting is done to rural municipality.	GOVERNMENT REPORTING
33:37	7c_Are the data shared with the municipality and higher levels? (Probe - How and which levels?): Yes to rural municipality every month. Reports are reviewed by the municipality. Health Post incharge attend the review meeting.	GOVERNMENT HEALTH WORKER REPORTING
34:47	ii. What happens with the data? Monthly reporting is done to municipality.	GOVERNMENT REPORTING
34:48	7c_Are the data shared with the municipality and higher levels? (Probe - How and which levels?): Yes	REPORTING
35:48	Health facilities gather data from the tally sheets during immunization sessions and outreach clinics. Nutrition register is filled. The health facilities used to bring paper based reports to this municipality office and I used to enter in the online database.	DOCUMENTATION REPORTING
35:49	I was invited for DHIS-2 (online software) training...and I went to the Provincial Health Directorate, [province name] to receive the training. Later, we developed program for strengthening the health system in collaboration with the rural municipality office	DOCUMENTATION GOVERNMENT REPORTING TRAINING
35:51	They send the data online by the 3rd or 4th of every month. There will be delays sometimes due to poor internet connection. If they have internet problems, I will enter the data myself. I review the data send by the health facilities by the 5th or 6th of every month. I have received training on how to check and correct the errors. The health facilities will bring the hard copies of the reports on…	CHALLENGES DATA DECISION-MAKING REPORTING TRAINING
35:52	I compare both the entered and hard copies of the data shared by the health facilities. Sometimes the online entered data and hard copies of the data do not match. The error happens in both technical and financial parts. Then, the errors on the data entered in DHIS software are corrected and shared with the district level by the 10th to 15th of every month.	DOCUMENTATION REPORTING
35:53	We have HMIS guideline and DHIS guideline. Every health facilities enter the data online, the errors are corrected by the health section (local level/ rural municipality office) and then data is shared with the district level by the health section.	DOCUMENTATION GUIDING DOCUMENTS REPORTING
35:54	We need capable human resources. The health workers need capacity development trainings and training on DHIS 2. We need 24 hours internet facility as well. We have internet in all health facilities, but it gets interrupted during windy and rainy season. Overall, we need capable human resources and proper means of communication and transportation.	DOCUMENTATION HEALTH WORKER RECOMMENDATIONS REPORTING TRAINING
38:2	Previously, I used to doing GMP (Growth monitoring) during immunization when I was Rural Health worker (RHW), now my role and responsibility is changed and working as health facility In-charge so that I supervise and monitor my AHW and ANM (subordinates) while doing GMP of under 2 children and tell them to keep the record on proper way. Similarly, I send that recorded report to the Rural municipa…	CHILD DOCUMENTATION HEALTH WORKER REPORTING SUPERVISION
38:28	We send a copy data to the Municipality office as a report and we do keep a copy in the health facility.	REPORTING
38:30	Yes, we shared the data with municipality office in every month which is under 2 years children.	CHILD GOVERNMENT REPORTING
38:32	Sometime if they (municipality office) feel confusion related on GMP data, they asked us the question and we clarify them while we sit for meeting.	GOVERNMENT REPORTING
40:24	We submit in the monthly report to municipality and enter in the 9.3 reporting format.	REPORTING
40:26	Yes, the data are reported to Municipality and district health office.	GOVERNMENT REPORTING
40:27	We do the review meeting every month and based on that review we make field visit or monitoring plan in the community.	DATA DECISION-MAKING REPORTING
40:28	Health facility staffs participate in the review meeting of municipality every month and decisions are made and share in the same meeting.	DATA DECISION-MAKING REPORTING
41:8	Some part of the budget directly sent to municipalities by central government. Some part of budget is provide by province government such as we conduct annual review where need assessment are done. Based on that we make a list of logistics and municipalities and classify and allocate the budget accordingly. Similarly, we have plan for annual review this fiscal year too and what kind of financial …	FUNDING GOVERNMENT REPORTING
41:25	Data is generated by the health facility. And the data is directly entered into the DHIS by the health facility. We can only view the data but cannot enter any data into the system. Municipalities and health facilities have access to enter the data and management of error. However, we review the data every month through the online system about the fluctuation and accuracy of data and feedback sen…	DOCUMENTATION REPORTING
41:26	We review and monitor the data every month according to the districts. It includes reviewing data fluctuation in DSIS, growth monitoring. And we give the feedback to basic level and to the district level, which is then forwarded to municipal level.	REPORTING
44:6	The decentralization has brought tremendous changes of involvement in all programs including GMP. In the past there was DPHO (District Public Health Office) in the district and DPHO was responsible for implementation and monitoring of all the public health programs in the district. Now the local level has to do implementation, monitoring and supervision and reporting of the programs.	GOVERNMENT REPORTING SUPERVISION
44:14	First of all the name of the child is being registered in the nutrition register book. Then the child is being weighed in the Salter scale. The result is being filled up in the graph. Height board is being used to measure the height of the child. Similarly, mid arm circumference is being measured using tape and result is being recorded in the Z score chart. Then normal, mam and sam is being calcu…	DOCUMENTATION EQUIPMENT MEASUREMENT REPORTING
44:22	Neither the users nor the government has given the emphasis to this program. This is the situation. If you look at the HMIS you can't see the column for reporting of height for age data. Most of the community people themselves don't bring their children just for weighing. Most of the children get weighed only at the time of immunization.	CHALLENGES CHILD GOVERNMENT LINK REPORTING
44:30	We don't collect the data directly. The health facilities submit the data in the municipality every month. We would send the data to the Integrated Health Management Information Section (IHMIS). The district and province and even the federal government can see the data entered into DHIS 2. Also we can see the data of other health facilities from the DHIS 2.	GOVERNMENT REPORTING
44:31	The GMP data is being reviewed in half yearly and annually. But, the GMP data is being reviewed only after reviewing of safe motherhood, immunization and child health indicators. Some the revision of GMP data could be escaped if time is not saved after reviewing to above mentioned programs. Basically the health coordinator and health post in-charges are supposed to be in the review meeting.	CHALLENGES GOVERNMENT HEALTH WORKER LINK REPORTING
44:33	10e_What needs strengthening?: Proper recording, reporting and implementation of feedback from top to bottom and bottom to top and close monitoring of the data are must.	RECOMMENDATIONS REPORTING SUPERVISION
45:30	Health worker and FCHV submit the report in the health post. All the reports are being incorporated and entered into the online database.	FHCVs HEALTH WORKER REPORTING
45:31	The hard copy of the report is being submitted to the health section of municipality. The data also is being used to facilitate the counselling session.	COUNSELING GOVERNMENT REPORTING
45:33	We enter the data in HMIS 9.3. We submit the report to the municipality once a month and we don't need to submit in other places. Now we have the online reporting system too.	GOVERNMENT REPORTING
45:35	Municipality often called the meeting at the municipal office. The health coordinator chairs the meetings most of the time. All the health post in-charges of the [municipality name] participate in the review meeting. The health coordinator communicates the decision to the health facility formally and sometime informally too.	DATA DECISION-MAKING GOVERNMENT HEALTH WORKER REPORTING
46:25	ii. What happens with the data? We submit the report to the municipality.	GOVERNMENT REPORTING
46:27	We submit the GMP data to the municipality once a month. It is mandatory. We have to do it.	GOVERNMENT REPORTING
47:7	The federalization of the country has brought huge changes to all programs and GMP is one among many. Before the decentralization the district public health was the commander of the public health programs. Take for example if you ask me the GMP data I can't give you the detailed data. In the past, the data used to be entered in the district and we used to release the data.	GOVERNMENT REPORTING
47:8	We had the complete set of data of every program. We were not supposed to go to the local health facilities. Now you have to go to the local level even for the small pieces of data. We had the robust health system before. All the wings of the public health system have been collapsed and everything has gone to the local level. Now, the local level has become like a mini ministry.	CHALLENGES GOVERNMENT REPORTING
47:18	We missed the record of the service provided. I mean the lack of human resources is there. But, the recording and reporting system has been improved in recent days. They ( PHC and HP) used to submit the report in HMIS 32 (now it has become 9.3). We used to enter DHIS 2 in the district. Now the local level themselves enter the data in DHIS 2. One can look at the data if the user has the password I…	CHALLENGES DOCUMENTATION REPORTING
47:35	Health office reviews the data in every six months. All the municipalities participate in the half yearly review meeting. The health coordinators from the municipalities are responsible person to participate in the review meeting.	GOVERNMENT REPORTING
48:22	We submit the data to the [municipality name] health section every month.	REPORTING
48:24	As I mentioned above that we submit the report to the health section of the [municipality name] every month. I am not sure if they further submit the report to the district and province.	GOVERNMENT REPORTING
48:25	All the health post in-charges and health coordinator hold the reviewing meeting once a month. However I haven't participated in the review meeting yet as I am not the in-charge. However, the in-charge shares with the health post staff formally and informally about the received feedback and decision made in the review meeting.	REPORTING
48:33	14_Considering the strengths you mentioned in proper monitoring of children’s growth and counseling, what would you suggest other health workers here or outside Nepal adopt?: I would like to suggest not making the fake report, submitting the actual report, don't manipulate the report.	RECOMMENDATIONS REPORTING
49:1	The main role of the municipality is to conduct the supervision, monitoring and evaluation of the programs implemented by the ward level health facilities and 26 ORC centers. Besides that one of our responsibilities is to analyze the GMP data submitted by health facilities.	GOVERNMENT REPORTING SUPERVISION
49:26	We look at the GMP coverage data, analyze and find out whether the target indicators are being achieved or not.. During the monitoring visit of the health facility we look at the data recorded in the ORC register, health facility register and monthly report. We look at if the data submitted to the health section of the rural municipality matched with the data recorded in the field.	DOCUMENTATION REPORTING
49:27	The municipally itself doesn't collect the data. The health workers collect the in the ORC centres and in the health facility, compile them and submit to the Health Section of the rural municipality once a month. The data is being entered in the computer. It is online system so it is available for all. So, the district, province and federal level can easily look, analyze and interpret the data as…	GOVERNMENT REPORTING
49:28	We review the GMP data at the municipality level on 7th of every month. All the health facility in-charges participate in the review meeting.	REPORTING
50:19	We don't have the quality GMP session. We just take the weight. Issue of recording and reporting is there. The health workers measure the weight and height but they don't record the result properly. The child's nutritional status is unknown if the record is missing.	CHALLENGES DOCUMENTATION REPORTING
50:27	Now we have online HMIS data entry system. Most of the health facilities in [district name] enter the data in their own health facility and some of them enter their data in the municipality once a month. Access to HMIS data entry is only at the municipality level not at the district level. We (district) are just the viewers. We can view and download the data. We can present these day in different…	REPORTING
50:28	We review the HMIS data together with the in-charge of municipality and we make the plan of action too.	DATA DECISION-MAKING REPORTING
50:39	I have already told many things. I think we should give priority to GMP as a program. The GMP gets less priority in the quarterly, half yearly and annual review meetings. We discuss more on the immunization and safe motherhood issue. We have to bring the GMP issue in the review meetings.	RECOMMENDATIONS REPORTING
50:44	Likewise we have to improve the recording and system too. It is being observed that the old child has also been recorded in the new column. At least the child comes 7 times for immunization but an average GMP visits accounts only 3 to 4 visits. At least it should be 7 visits. Isn't it? So, there is the issue of recording and reporting as well.	RECOMMENDATIONS REPORTING
51:8	We use Triggering activities to create awareness at community level, capacity enhancement in health facility level. In the first, second and third year of SUAAHARA focused on training of the health worker, forth and fifth year we focused onside coaching and one of the topics is GMP while coaching to service providers. For data update or recording, we do routine data quality that is government app…	DEVELOPMENT PARTNER REPORTING TRAINING
51:12	Another thing there is not clarity about how to calculate the average visit. For example, a child's average visit must be calculated after 24 months, if we calculate in four months its average visit is four that is correct, but we asked question why not 24 times in four months. That is problem in calculation.	CHALLENGES REPORTING
51:13	Similarly, we need to revisit indicators of HMIS and same staff has to do EPI and GMP then they do the just weighing and it also affected the quality of service in GMP. People thought GMP as weighing, we need to understand the importance of GMP, service packaging, repackaging and link with other services. We can not say that SUAAHARA working districts have higher rate of GMP because there are man…	CHALLENGES LINK RECOMMENDATIONS REPORTING
51:14	I have not looked at the data of HMIS, but I have looked data of SUAAHARA annual survey found in some hill districts there is good recording and reporting of GMP. Once we had joint visit in [district name] and there was very good recording and reporting. If we look in general, there is lots area to be improved, If we look at the municipalities within district some of the municipalities have very …	DOCUMENTATION FREQUENCY LOCATION REPORTING
51:19	There is not new guideline however discussion has been going on to improve the indicators in HMIS. Not only GMP, other indicators also need to be revisited (review) and there is team from SUAAHARA, UNICEF, Government working as a task force. We have been discussing to revisit the GMP indicators as well in HMIS, this is a government process and it takes time. Our feeling is that we need to make a …	DEVELOPMENT PARTNER GOVERNMENT RECOMMENDATIONS REPORTING
51:28	At health facility they need to fill two register only, if the child is sick, that child should be taken to CBIMCI register and need to do assessment and that is also not in practice. If there is under weight children, they should be taken to IMAM register. If they are measure in outreach clinic they are recorded in similar register as health facility. Then that record should be copied to health …	CHALLENGES DOCUMENTATION REPORTING
51:29	The recording and reporting are done as old guideline because old one also a good one, there are few services added so that new guideline is under discussion which need revisit including nutrition.	GUIDING DOCUMENTS REPORTING
51:36	We have to do repackaging of GPM as I told earlier. The concept of GMP is just for weighing, now we have to change this concept. GMP should be made as entry part of health and nutrition. I have already talked about recording and reporting. Recording and reporting format are also a bit complex and it should be modified.	CHALLENGES DOCUMENTATION RECOMMENDATIONS REPORTING
51:38	There should be clear guideline of government. Similarly, GMP should tie up with other service package. Record reporting format need to be simplified. Salter weighing scale need to be replaced by Seca scale (twin one) and we are doing advocacy for it. Government also has realized it. This is not the only thing not to increase GMP, this might also affect. Similarly, promotion part need to increase…	COUNSELING EQUIPMENT GOVERNMENT GUIDING DOCUMENTS LINK RECOMMENDATIONS REPORTING
51:42	There is online reporting system HMIS 9.2 or 9.3. I might be wrong. I don't know whether they have online system in health post or not. They make report and send to municipality. If Health coordinator and sub health coordinator are expert in online system they enter the data into online system if they are not comfortable they appoint as focal person any health worker or in-charge for the data ent…	GOVERNMENT REPORTING
51:43	Previously there was Routine data quality assessment which was not in software system around 4-5 years ago. Recently ministry of health developed software reporting system. I am not sure which software, I think it is excel platform. I don't use that because we have focal person for that system in our team. They have made software for data, it depends on which indicators do you want to review. If …	DEVELOPMENT PARTNER GOVERNMENT REPORTING
51:45	First, we need to sensitize about the use of data. We have to make them (Program designer, program manager, program implementer) understand about the importance of data. However, it depends how data (truthiness of data) are collected are also important. We have to capacitate about data and give weightage for data. Even I do not look at data. We do not take the data in our office, we support the g…	DATA DECISION-MAKING DEVELOPMENT PARTNER GOVERNMENT RECOMMENDATIONS REPORTING
52:4	There is not much changes in the role. But, we are facing challenges in the coordination part. For instance, we send the budget to the local and provincial level, but we do not receive proper reports. Before the federalization, the reporting was proper and we used to take actions if we did not receive reports on time. Now, the local levels enter the data in the HMIS and we get to analyze the data…	CHALLENGES REPORTING
52:6	Next problem is in the (working) modality of GMP. This is a very old program and the health workers take it very lightly; it is done, but not properly. They do not conduct GMP seriously. If you ask me, I would say that GMP is not happening as it should have in almost 80% of the health facilities. There might be few exceptions. Growth Monitoring conducted during immunization session is not an actu…	ATTITUDES/BELIEFS CHALLENGES HEALTH WORKER LINK REPORTING
52:12	The growth data are recorded in the nutrition registers. After that, the data are entered online by the local levels and it can be accessed through the central server. The online system is available in 70 to 80% places now. So, we can access majority of records, although it is not 100%.	DOCUMENTATION REPORTING
52:13	Are those data shared every month? Yes, every month.	REPORTING
52:14	How are those data reviewed by the central (federal level)? Please tell me about the process. The HMIS section compiles all the raw data and analyzes them. We (nutrition section) interpret those data and give feedback.	GOVERNMENT REPORTING SUPERVISION
52:15	No, we don’t have online system for providing feedback. But, we make a circular and share them through MoFAGA (Ministry of Federal Affairs and General Administration). The MoFAGA uploads the feedback (circulars) in its website, which can be accessed from all 753 local levels. That is the system. The provincial and local levels can access the circulars sent by the federal level in that way. The lo…	GOVERNMENT REPORTING SUPERVISION
52:16	Another, we have a review system. The health workers attend and discuss in the local level review meetings. These review meetings happen every month. Similarly, biannual program review meetings are also conducted. The health facilities get feedback during these review meetings as well. These review system is in every local levels. But, some of the local levels are not conducting these meetings pr…	HEALTH WORKER REPORTING
53:3	The central level stakeholders are involved in policies and strategies development. The district level is involved in the implementation. Talking about the provincial level, in [province name], the growth monitoring data is very poor, the coverage of GM first visit is about 50 to 55% only, the average visit is not more than 2 to 2.5. We are working to solve these challenges from the provincial le…	CHALLENGES FREQUENCY GOVERNMENT GUIDING DOCUMENTS REPORTING
53:12	...I also review the data.	GOVERNMENT REPORTING
53:14	We (health workers) are only taking the weights of the children and the community people also think that growth monitoring is only measuring weights. That’s why growth monitoring is not very effective. We have been discussing about improving the GMP program during the review meetings. If you look at the provincial level data, acute malnutrition is about 59%. But, the case load in outpatient thera…	FREQUENCY HEALTH WORKER RECOMMENDATIONS REFERRAL REPORTING
53:15	There are district wise variations. We have three large cities in [province name]... We have not been able to effectively conduct public health activities in these city areas. I think beneficiaries are receiving services from health facilities outside of the government system (private) in these districts. So, the data may not be recorded in our (government) system. Some districts have about 70% c…	CHALLENGES DOCUMENTATION LOCATION REPORTING
53:26	There are HMIS tools for recording and reporting overall health programs. I don’t remember the exact number of the HMIS tool, but growth monitoring, nutrition status, immunization, etc. are all recorded in the HMIS system. Registers have been developed according to the HMIS numbers. For instance, we have nutrition register and IMNCI register for recording growth measurements of children under the…	DOCUMENTATION LINK REPORTING
53:27	No, all health facilities do not use the DHIS software because of poor internet access, difficult geographies and untrained health workers. Those health facilities share hard copies of the reports to their respective local level office and the local levels enter the reports in the DHIS software. The federal, provincial and local levels can review the data entered in the software and provide feedb…	CHALLENGES REPORTING SUPERVISION TRAINING
53:34	We do not have an exact interval. We develop monitoring plans. We make plans to visit all 13 districts and at least one health post and one PHC per district at least once a year. Due to the shortage of manpower, we cannot go physically for monitoring. We have budget allocated for monitoring visits. But, we go for monitoring in an integrated way, i.e. not just for assessing nutrition programs. We …	GOVERNMENT REPORTING SUPERVISION
53:35	It’s not possible for us to provide feedback to all the health facilities. So, we send the feedback to the district level (health offices) and ask them to share our feedback to the respective local levels within their districts. But, we do RDQA (Routine Data Quality Assessment) of nutrition programs. RDQA is done in few selected health facilities of around 5 to 6 districts in a year in presence o…	REPORTING SUPERVISION
53:37	We do not have a huge team for monitoring at the provincial level. Monitoring is a shared responsibility, it cannot be done only by one person. I feel that if the provincial levels provided monitoring and supervision to the district levels only or if the district levels do the same for their respective local levels, then the monitoring will be more frequent. I also feel that we provide very less …	GOVERNMENT REPORTING SUPERVISION
53:38	During the data quality audit, we check for the similarities and discrepancies between the data recoded in the registers, reports and online database. We check for inconsistencies in the data by reviewing the registers. We also find out the reasons behind the inconsistences. It may be due to unavailability of reporting forms and formats or absence of health workers or inadequate trainings, etc. W…	DATA DECISION-MAKING GOVERNMENT REPORTING
53:39	It is due to error in data in some places. That can be corrected through regular monitoring and training of health workers on using DHIS 2 software. But, the coverage of GMP is actually less in some places. Counseling must be increased to increase the coverage. The percentage of at least one visit is around 50 to 60%. If we can provide effective counseling to only those 50 to 60% children, their …	CHALLENGES COUNSELING DOCUMENTATION FREQUENCY RECOMMENDATIONS REPORTING TRAINING
53:43	I have already mentioned before. There must be smooth supply chain management of commodities and instruments. We are working on this as well. We have recently gathered data from local levels about the stock of commodities in the health facilities. We found that some places lacked adequate equipment.	EQUIPMENT RECOMMENDATIONS REPORTING
54:17	There is an issue of the GMP i.e. the quality I means how it is going on. It means the quality of the assessment and the quality of the counselling in terms of educating the people and timely referring the client in an appropriate place. The quality of the information recording and reporting is another issue.	COUNSELING DOCUMENTATION REFERRAL REPORTING
54:25	A lot of activities is going on to improve the recording and reporting. Suaahara with the support of USAID is enhancing the capacity of the health workers to improve the data quality audit and quality assurance activities in 42 districts. The government has owned it from the HIMS for last three years. It should be continued. The system should be improved from the learning and review.	DEVELOPMENT PARTNER DOCUMENTATION GOVERNMENT HEALTH WORKER RECOMMENDATIONS REPORTING TRAINING
54:30	There is a gap of appropriate recording and reporting. It might be due to the client load which needs to be improved. The other thing is there is a problem of proper assessment which raises the question of actual recording. The quality reporting is not possible without proper recording of the observed value.	CHALLENGES DOCUMENTATION REPORTING
54:31	As discussed before an average GMP visit is very low. The review of the data had occurred many times and the concerned stakeholders felt to improve the quality of data.	CHALLENGES FREQUENCY REPORTING
54:46	The weight for age data after the assessment is being collected from all health facilities. Demographic and Health Survey shows that there are 27 % of underfive children are underweight. If you look at the government's HMIS data there are only 2/3/4 % of underfive children are recorded as the underweight children. The need is to increase the coverage.	CHALLENGES GOVERNMENT LOCATION REPORTING
54:48	It is necessary to improve in the quality of effective counselling, recording and reporting of the information, and the referral system. Also, the community promotion and motivation for visiting to the health facilities for using the GMP services is must.	COUNSELING DOCUMENTATION RECOMMENDATIONS REPORTING
55:26	P: Routine data quality assessment must be done for that. Health workers must be capacitated, on-site coaching and training must be provided, the online (data entry and reporting) system must be effective. Health worker’s attitude must be improved. On-site coaching, monitoring and supportive supervision must be done in a way to improve the Knowledge, Attitude and Practice (KAP) of the health work…	DOCUMENTATION HEALTH WORKER RECOMMENDATIONS REPORTING SUPERVISION TRAINING
55:27	It was very less before, only the data were presented during the meetings. But, the usage of data is increasing in recent days. We can know about the status of data any health facility or local level by looking at the (data entered in) DHIS 2 application. Nowadays, support is provided to the poor districts and they are also considered during program planning.	DATA DECISION-MAKING REPORTING
55:36	There are problems in reporting and recording of data related to GMP. GMP data are both under and over-reported. For instance, during RDQA (Routine Data Quality Assessment) we have found differences in data shared (to the higher levels) and that recorded in the nutrition registers	CHALLENGES DOCUMENTATION REPORTING
55:37	On-site monitoring is quite less. But, in the monitoring visits done by the local and provincial levels, they check the nutrition registers and look at the coverage of growth monitoring. They check how the data are recorded in the monthly registers, whether the data in monthly reports and nutrition registers match or not, etc. The monitoring and supervision activities are being done, but it’s not…	CHALLENGES DOCUMENTATION GOVERNMENT REPORTING SUPERVISION
56:3	GMP) Records are kept in health facilities, which is under Ministry of Health and Population	DOCUMENTATION REPORTING
56:31	Conduction of growth monitoring should be shown in the national data. Only health facilities can gather the relevant data for GMP, the schools cannot do that. Schools cannot fill the (GMP) data in the online system. I have requested the Ministry of Health and Population to include the data gathered from the School Health Nurses as well.	CHALLENGES DOCUMENTATION LINK LOCATION RECOMMENDATIONS REPORTING
57:19	To overcome with these problems government should be accountable at local level. Next one is the accountability of the health workers/health professionals, not only the government health professionals but all nutritional health professionals. Everyone should be accountable for this. Timely supply of the goods and final one is what after GMP. The counselling must be systematic during the GMP sessi…	COUNSELING RECOMMENDATIONS REPORTING TRAINING
57:21	The monitoring of the GMP program is happening from the different level. The periodic review is also going on at the provincial and national level. The government is also reviewing the nutrition specific programs at the local level. I mean the GMP activities are also being monitored from the review of the data. The progress status is being looked at the local health facility level. Onsite monitor…	REPORTING SUPERVISION
57:22	We share the feedback about the GM during an annual review meeting. The government of Nepal organizes national level annual review meeting. We also participate in that meeting. There is our representation in the provincial level review meeting as well. We provide the GMP feedback on that review meeting. We provide technical input in the provincial level review meetings if required.	REPORTING
57:25	We also look the GMP data from the HMIS which is under reporting. Even the health facilities don't report in the time. The recording and reporting system needs to be improved. The revision of the indicators put in the HMIS is in the reviewing process.	CHALLENGES REPORTING
57:26	HMIS is the major tool/system for record keeping and reporting of the health service data. The government has already taken an initiative to make the HMIS systematic. The health workers might get the HMIS orientation training soon.	REPORTING TRAINING
59:15	We have the NDAC (national development action committee) in the NPC chaired by honourable prime minister. The committee holds trimester meeting. The ministers, secretaries, Provincial chief ministers are supposed to participated in the NDAC meeting. We received the nutrition related data submitted by the different stakeholders in NDAC. We don't receive the GMP specific data however the GMP data m…	GOVERNMENT REPORTING
59:17	The status of data is in the progressive way. We should not say it's not good. You may have heard that Nepal got rewarded through for improving of the health indictors. However, Covid-19 has brought the problem in recording, reporting and even in providing services in last two years because the health workers are not being able to provide the services, concerned authority has been facing the prob…	CHALLENGES REPORTING
60:3	We also capacitate the health management committee team and conduct the review meeting to analyse the situation we have develop a community score board as well to identify the strength, weakness and gap. This has process been going on regularly.	DEVELOPMENT PARTNER REPORTING
60:11	Before this, UNICEF's DACOW program has massively implemented focusing on GMP. Now it is compulsory provision to reporting in HMIS system and there is separate register for documentation. It also alienated in CBIMNCI due to its importance. If a child has come to health facility its nutritional status measurement should be taken, it is mentioned in government protocol. This is due to all factors.	DEVELOPMENT PARTNER LINK REPORTING
60:16	National Health Policy, recently revised Nutrition policy and strategy, Multi-sectoral Nutritional Plan has also focused on GMP, CBIMNCI has not mentioned the GMP however it focuses to calculate nutritional status, MYCN package, IMAM package, CNSI (Comprehensive Nutritional Specification Intervention). Similarly, there is clearly mentioned in HMIS about GMP reporting format and reporting mechanis…	GUIDING DOCUMENTS LINK REPORTING
60:21	There is recording tool according to HMIS and incase referral, they fill referral card and referred to other place. First they keep the record in Bal Swasthya Sewa Register (Child Health Service Register) and then they enter them in HMIS system.	REFERRAL REPORTING
60:23	We have everything such as policy, strategy, document. These documents do not make any obstacle to implement the GMP. We have document, guideline, and protocol for capacity enhancement according to the different level of health cadre. We have everything for reporting	GUIDING DOCUMENTS REPORTING
60:29	Theoretically, it is good, I have not idea how it could be linked with early childhood development. However, we should develop recording and reporting mechanism while implementing it. We should go with existing program such as MYCN, CBIMNCI, outreach clinic strengthening might be better. In search of new program, the old one also go to dysfunction and new one also may not be effective as we expec…	DEVELOPMENT LINK REPORTING
60:32	Data record are not reported except from IMAM area about MUAC. There is a discussion how to align MUAC data with HMIS, however it has not finalized yet.	CHALLENGES LINK REPORTING

## Sheet: Nepal - DATA DECISION-MAKING
ID	Quotation Content	Codes
3:20	It’s based on the previous targets and DHIS (online tool for data entry and validation) data. A planning workshop is also organized in presence of district level representatives. They provide suggestions regarding programs that should be prioritized in each districts.	DATA DECISION-MAKING FUNDING GOVERNMENT REPORTING
3:21	We look at DHIS 2 data. But, there is no separate budgeting for GMP programme. GMP is a routine programme. So, budget is not allocated as for other targeted programs.	DATA DECISION-MAKING FUNDING REPORTING
3:62	We do not make any decisions or involve in policy level discussions. We just provide the feedback from the provincial level.	DATA DECISION-MAKING GOVERNMENT SUPERVISION
4:45	What happens with the data? I compare the current growth status of children with that of previous time.	DATA DECISION-MAKING DOCUMENTATION
4:46	Frequency of contact and immunization status is determined from the nutrition register. Most of the children are brought to the health facility for immunization or if the child is thin or small. So, the growth monitoring frequency is less.	CHALLENGES DATA DECISION-MAKING DOCUMENTATION FREQUENCY LINK
4:49	Yes, the Rural Municipality Office gives us RUTF on the basis of the reports. They ask if there are any malnourished children, about the utilization of RUTF, etc.	DATA DECISION-MAKING GOVERNMENT IYCF LINK
6:26	11_Do you see or discuss children’s growth in your community? How often? Do you or others use these findings?: No	CHALLENGES DATA DECISION-MAKING
26:27	7b_How are collected data used in the facility? (Probe - coverage data, frequency of contact, nutritional status, growth trend, completion of referrals.): Not yet, In reporting and meetings	DATA DECISION-MAKING
28:38	We do not do separate supervision for GMP, it is done in integrated way. We check whether they have been updating Nutrition register or not, how they are doing recording and reporting, during PHC ORC how effectively counseling is doing during PHC and ORC, presence (number) of mothers is also observed. Based on above mentioned point we used feedback them.	DATA DECISION-MAKING DOCUMENTATION LINK SUPERVISION
28:43	Have there been any policy discussions, decisions, or changes in using the data? If yes, what was the process? How did you participate? It should be used but there is not such practices making policy, decisions and plan using those data till now in local level. We do review meeting in every four months and suggest them to make plan and programs based on the data in municipality level. So that it …	DATA DECISION-MAKING
31:53	Yes, there is a reviewer team government as well non-government sector. They review the data and if they find any malnourished cases they follow up us and ask about availability of RUTF at our health facility.	DATA DECISION-MAKING GOVERNMENT IYCF LOCATION
33:38	i. If yes, have changes or decisions come as a result of this review? No	DATA DECISION-MAKING
34:49	i. If yes, have changes or decisions come as a result of this review? No	DATA DECISION-MAKING
35:44	We do supervision activities time to time. We have recently done RDQA (Routine Data Quality Assessment) in two health facilities. We visit the health facilities for monitoring every two or three months with help from SSBH. We have quarterly review meetings where we discuss about problems in data and also discuss about the ways of solving those problems. We visit the health facilities for that as …	DATA DECISION-MAKING LOCATION SUPERVISION
35:51	They send the data online by the 3rd or 4th of every month. There will be delays sometimes due to poor internet connection. If they have internet problems, I will enter the data myself. I review the data send by the health facilities by the 5th or 6th of every month. I have received training on how to check and correct the errors. The health facilities will bring the hard copies of the reports on…	CHALLENGES DATA DECISION-MAKING REPORTING TRAINING
38:29	Generally, once the GMP is done at facility, if we find the poor status of child growth and development, we report to the concern FCHV to follow-up them in the community level. We make follow-up through FCHV, Outreach clinic as well in health post.	Counseling: follow-up DATA DECISION-MAKING FHCVs LOCATION
38:31	Till to date, there is not any changes, in a recent training there was a discussion that we should use our data for further planning and implementation of programs.	DATA DECISION-MAKING TRAINING
40:25	Based on collected data, we see the coverage and frequency of contact as well, similarly completion of referrals is check in the next visit of GMP or immunization and known as well as from the referral centers.	DATA DECISION-MAKING
40:27	We do the review meeting every month and based on that review we make field visit or monitoring plan in the community.	DATA DECISION-MAKING REPORTING
40:28	Health facility staffs participate in the review meeting of municipality every month and decisions are made and share in the same meeting.	DATA DECISION-MAKING REPORTING
41:27	For now, we cannot say it has been changed. Since 3 years of working there has been no change in programs. However there have been talks to request for changes this time from the province level in [district names].	DATA DECISION-MAKING
44:29	Besides the physical presence we also look at the coverage of data in the computer. Sometime, we make the plan according to the coverage data.	DATA DECISION-MAKING SUPERVISION
44:32	I have been to so many times in the discussion and review meeting. We use the data while making the plan of action as well. We implement the program in the community. Unfortunately the same result would come. I don't know why?	DATA DECISION-MAKING
45:32	The GMP data is being used to assess the nutritional status of the children, frequency of the visits and to draw the growth trend. We also calculate the default cases from the collected data. When we identify the default case then we inform to the parent and request them to bring their child for the GM. Most of the parents agree but all of them don't bring to the health post.	Counseling: follow-up DATA DECISION-MAKING LOCATION
45:34	Being the in-charge of this health facility I am supposed to participate in the review meeting organized by the municipality. We also discuss about the report among the health post staff too but not in a regular basis.	DATA DECISION-MAKING GOVERNMENT HEALTH WORKER LOCATION
45:35	Municipality often called the meeting at the municipal office. The health coordinator chairs the meetings most of the time. All the health post in-charges of the Melamchi municipality participate in the review meeting. The health coordinator communicates the decision to the health facility formally and sometime informally too.	DATA DECISION-MAKING GOVERNMENT HEALTH WORKER REPORTING
46:26	We classified the data. We calculate how many children in the green line, how many in the yellow and how many in the red one. And we provide the counselling based on that finding. We immediately refer to OTC for the children are is in the red line.	DATA DECISION-MAKING REFERRAL
47:25	The proper GMP implementation is must to examine the nutritional health status of the children and mother. Three indicators, underweight, wasting and stunting, are being used to assess the nutritional health status of the children. We only know it through the GMP. If we don’t measure and screen then how do we develop the policy? Which type of intervention that we should develop?. So, it is the ba…	ATTITUDES/BELIEFS DATA DECISION-MAKING GUIDING DOCUMENTS
47:31	9_How is GMP supervised?: We look at the DHIS 2 and identify the health facilities for the supervision.	DATA DECISION-MAKING SUPERVISION
47:34	The health office doesn't collect and enter the data as before. We have the statistics assistant for looking data but s/he doesn't enter the data. Sometime we also look at the data to know the existing implementation status of the programs as it is available in the online system. We just need the password of use of data.	DATA DECISION-MAKING GOVERNMENT SUPERVISION
47:36	The growth data is being used in the planning. We make the program only after looking at the data.	DATA DECISION-MAKING
48:23	The data is mainly used to identify the nutritional status of the children and drawing the growth trend. The data is also being used to know how many times that child visited to the ORC centre for immunization and growth monitoring.	DATA DECISION-MAKING LOCATION
49:7	The GMP is the tool to assess the nutrition status of the children. GMP has the huge role in determining in developing nutrition program and the types of services to be provided to the children, and in identifying the types of counselling provided to the children. For example the proper GMP differentiates whether the child is normal or in the severe condition.	Counseling: tailoring DATA DECISION-MAKING
49:29	The GMP data is being used for making next year's nutrition programs and activities. Province also needs the GMP data as they can also make the planning of nutrition programs. We, health section, are under the social development committee of the municipality. There are other sections in the social development committee as well. All the sections present the detailed health program with budget to t…	DATA DECISION-MAKING GOVERNMENT
50:5	GMP has the big role as it assesses the nutritional status of the children. The growth monitoring data differentiates the normal, moderate and severe malnourished children of the particular community. The data is very useful while making the plan of action related to the nutrition program.	ATTITUDES/BELIEFS DATA DECISION-MAKING
50:16	I think GPM is the window of the nutrition program. We know the nutrition status of the children through that window. After knowing the situation we can see the nutrition program from two aspects one from the programmatic and next is from the personal aspect of the child. For the programmatic aspect we can identify the focused area for the upcoming days. For example if there are 23 % of underweig…	DATA DECISION-MAKING
[truncated: 11 more rows]

## Sheet: Nepal - CHALLENGES
ID	Quotation Content	Codes
[truncated: 515 more rows]

## Sheet: Nepal - RECOMMENDATIONS
ID	Quotation Content	Codes
[truncated: 276 more rows]
